# Supplementary material for: Overlap between Central and Peripheral Transcriptomes in Parkinson’s Disease but Not Alzheimer’s Disease
Source: Int J Mol Sci. 2022 May 6;23(9):5200. doi: 10.3390/ijms23095200 (PMC9104085; doi:10.3390/ijms23095200)
Supplement: Supplementary file 1 [file ijms-23-05200-s001.zip]

Archive with 8 entries (8 files):
- Supplementary Figures.pdf
- __MACOSX/._Supplementary Figures.pdf
- Supplementary Table S1.xlsx
- __MACOSX/._Supplementary Table S1.xlsx
- Supplementary Table S2.xlsx
- __MACOSX/._Supplementary Table S2.xlsx
- Supplementary Table S3.xlsx
- __MACOSX/._Supplementary Table S3.xlsx
