# Supplementary material for: Overlap between Central and Peripheral Transcriptomes in Parkinson’s Disease but Not Alzheimer’s Disease
Source: Int J Mol Sci. 2022 May 6;23(9):5200. doi: 10.3390/ijms23095200 (PMC9104085; doi:10.3390/ijms23095200)
Supplement: Supplementary file 1 [file ijms-23-05200-s001.zip › Supplementary Table S1.xlsx]

## Sheet: All-Samples
Study	SID	Strategy	Layout	Condition	Tissue	Sex	Age	Braak	RIN	Dementia	Disease_stage
PRJNA232671	SRR1063418	RNA-Seq	Single	AD	DLPFC_BA9		100	4
PRJNA232671	SRR1063419	RNA-Seq	Single	AD	DLPFC_BA9		88	5
PRJNA232671	SRR1063420	RNA-Seq	Single	AD	DLPFC_BA9		85	5
PRJNA210613	SRR1103937	RNA-Seq	Single	AD	DLPFC_BA9	1	80	2
PRJNA210613	SRR1103938	RNA-Seq	Single	AD	DLPFC_BA9	1	78	2
PRJNA210613	SRR1103939	RNA-Seq	Single	AD	DLPFC_BA9	2	52	2
PRJNA210613	SRR1103940	RNA-Seq	Single	AD	DLPFC_BA9	2	74	2
PRJNA210613	SRR1103941	RNA-Seq	Single	AD	DLPFC_BA9	1	83	2
PRJNA210613	SRR1103942	RNA-Seq	Single	AD	DLPFC_BA9	2	78	2
PRJNA210613	SRR1103943	RNA-Seq	Single	AD	DLPFC_BA9	1	79	5
PRJNA210613	SRR1103944	RNA-Seq	Single	AD	DLPFC_BA9	2	80	6
PRJNA210613	SRR1103945	RNA-Seq	Single	AD	DLPFC_BA9	1	67	6
PRJNA210613	SRR1103946	RNA-Seq	Single	AD	DLPFC_BA9	2	67	7
PRJNA210613	SRR1103947	RNA-Seq	Single	AD	DLPFC_BA9	2	68	8
PRJNA210613	SRR1103948	RNA-Seq	Single	AD	DLPFC_BA9	2	72	9
PRJNA232669	SRR2422926	RNA-Seq	Paired	AD	DLPFC_BA9
PRJNA232669	SRR2422927	RNA-Seq	Paired	AD	DLPFC_BA9
PRJNA232669	SRR2422928	RNA-Seq	Paired	AD	DLPFC_BA9
PRJNA232669	SRR2422929	RNA-Seq	Paired	AD	DLPFC_BA9
PRJNA232669	SRR2422930	RNA-Seq	Paired	AD	DLPFC_BA9
PRJNA232669	SRR2422931	RNA-Seq	Paired	AD	DLPFC_BA9
PRJNA232669	SRR2422932	RNA-Seq	Paired	AD	DLPFC_BA9
PRJNA232669	SRR2422933	RNA-Seq	Paired	AD	DLPFC_BA9
PRJNA232669	SRR2422934	RNA-Seq	Paired	AD	DLPFC_BA9
PRJNA232669	SRR2422948	RNA-Seq	Paired	AD	DLPFC_BA9
PRJNA232669	SRR2422949	RNA-Seq	Paired	AD	DLPFC_BA9
PRJNA232669	SRR2422950	RNA-Seq	Paired	AD	DLPFC_BA9
PRJNA232669	SRR2422951	RNA-Seq	Paired	AD	DLPFC_BA9
PRJNA232669	SRR2422952	RNA-Seq	Paired	AD	DLPFC_BA9
PRJNA232669	SRR2422953	RNA-Seq	Paired	AD	DLPFC_BA9
PRJNA434441	SRR6742935	RNA-Seq	Single	AD	DLPFC_BA9	2	72	2
PRJNA434441	SRR6742936	RNA-Seq	Single	AD	DLPFC_BA9	2	72	2
PRJNA434441	SRR6742939	RNA-Seq	Single	AD	DLPFC_BA9	1	65	1
PRJNA434441	SRR6742940	RNA-Seq	Single	AD	DLPFC_BA9	1	65	1
PRJNA434441	SRR6742945	RNA-Seq	Single	AD	DLPFC_BA9	1	85	2
PRJNA434441	SRR6742946	RNA-Seq	Single	AD	DLPFC_BA9	1	85	2
PRJNA434441	SRR6742947	RNA-Seq	Single	AD	DLPFC_BA9	1	91	2
PRJNA434441	SRR6742948	RNA-Seq	Single	AD	DLPFC_BA9	1	91	2
PRJNA434441	SRR6742949	RNA-Seq	Single	AD	DLPFC_BA9	1	96	2
PRJNA434441	SRR6742950	RNA-Seq	Single	AD	DLPFC_BA9	1	96	2
PRJNA434441	SRR6742953	RNA-Seq	Single	AD	DLPFC_BA9	2	96	2
PRJNA434441	SRR6742954	RNA-Seq	Single	AD	DLPFC_BA9	2	96	2
PRJNA434441	SRR6742957	RNA-Seq	Single	AD	DLPFC_BA9	2	87	2
PRJNA434441	SRR6742958	RNA-Seq	Single	AD	DLPFC_BA9	2	87	2
PRJNA434441	SRR6742963	RNA-Seq	Single	AD	DLPFC_BA9	2	89	2
PRJNA434441	SRR6742964	RNA-Seq	Single	AD	DLPFC_BA9	2	89	2
PRJNA434441	SRR6742971	RNA-Seq	Single	AD	DLPFC_BA9	1	90	2
PRJNA434441	SRR6742972	RNA-Seq	Single	AD	DLPFC_BA9	1	90	2
PRJNA434441	SRR6742977	RNA-Seq	Single	AD	DLPFC_BA9	1	80	2
PRJNA434441	SRR6742978	RNA-Seq	Single	AD	DLPFC_BA9	1	80	2
PRJNA434441	SRR6742933	RNA-Seq	Single	AD	DLPFC_BA9	1	88	5
PRJNA434441	SRR6742934	RNA-Seq	Single	AD	DLPFC_BA9	1	88	5
PRJNA434441	SRR6742937	RNA-Seq	Single	AD	DLPFC_BA9	1	85	6
PRJNA434441	SRR6742938	RNA-Seq	Single	AD	DLPFC_BA9	1	85	6
PRJNA434441	SRR6742967	RNA-Seq	Single	AD	DLPFC_BA9	2	73	6
PRJNA434441	SRR6742968	RNA-Seq	Single	AD	DLPFC_BA9	2	73	6
PRJNA434441	SRR6742973	RNA-Seq	Single	AD	DLPFC_BA9	2	96	6
PRJNA434441	SRR6742974	RNA-Seq	Single	AD	DLPFC_BA9	2	96	6
PRJNA434441	SRR6742975	RNA-Seq	Single	AD	DLPFC_BA9	2	85	6
PRJNA434441	SRR6742976	RNA-Seq	Single	AD	DLPFC_BA9	2	85	6
PRJNA434441	SRR6742981	RNA-Seq	Single	AD	DLPFC_BA9	2	89	6
PRJNA434441	SRR6742982	RNA-Seq	Single	AD	DLPFC_BA9	2	89	6
PRJNA434441	SRR6742941	RNA-Seq	Single	AD	DLPFC_BA9	1	98	4
PRJNA434441	SRR6742942	RNA-Seq	Single	AD	DLPFC_BA9	1	98	4
PRJNA434441	SRR6742943	RNA-Seq	Single	AD	DLPFC_BA9	1	92	3
PRJNA434441	SRR6742944	RNA-Seq	Single	AD	DLPFC_BA9	1	92	3
PRJNA434441	SRR6742951	RNA-Seq	Single	AD	DLPFC_BA9	1	93	4
PRJNA434441	SRR6742952	RNA-Seq	Single	AD	DLPFC_BA9	1	93	4
PRJNA434441	SRR6742955	RNA-Seq	Single	AD	DLPFC_BA9	1	86	4
PRJNA434441	SRR6742956	RNA-Seq	Single	AD	DLPFC_BA9	1	86	4
PRJNA434441	SRR6742959	RNA-Seq	Single	AD	DLPFC_BA9	2	88	3
PRJNA434441	SRR6742960	RNA-Seq	Single	AD	DLPFC_BA9	2	88	3
PRJNA434441	SRR6742961	RNA-Seq	Single	AD	DLPFC_BA9	1	78	3
PRJNA434441	SRR6742962	RNA-Seq	Single	AD	DLPFC_BA9	1	78	3
PRJNA434441	SRR6742965	RNA-Seq	Single	AD	DLPFC_BA9	2	90	4
PRJNA434441	SRR6742966	RNA-Seq	Single	AD	DLPFC_BA9	2	90	4
PRJNA434441	SRR6742969	RNA-Seq	Single	AD	DLPFC_BA9	2	75	3
PRJNA434441	SRR6742970	RNA-Seq	Single	AD	DLPFC_BA9	2	75	3
PRJNA434441	SRR6742979	RNA-Seq	Single	AD	DLPFC_BA9	2	86	3
PRJNA434441	SRR6742980	RNA-Seq	Single	AD	DLPFC_BA9	2	86	3
PRJNA530780	SRR8847556	RNA-Seq	Paired	AD	DLPFC_BA9	2	79	6	7
PRJNA530780	SRR8847557	RNA-Seq	Paired	AD	DLPFC_BA9	2	79	6	7
PRJNA530780	SRR8847558	RNA-Seq	Paired	AD	DLPFC_BA9	1	81	6	6.5
PRJNA530780	SRR8847560	RNA-Seq	Paired	AD	DLPFC_BA9	1	57	6	6.8
PRJNA530780	SRR8847561	RNA-Seq	Paired	AD	DLPFC_BA9	1	57	6	6.8
PRJNA530780	SRR8847562	RNA-Seq	Paired	AD	DLPFC_BA9	2	81	6	6.1
PRJNA530780	SRR8847563	RNA-Seq	Paired	AD	DLPFC_BA9	2	81	6	6.1
PRJNA530780	SRR8847566	RNA-Seq	Paired	AD	DLPFC_BA9	2	89	6	6.5
PRJNA530780	SRR8847567	RNA-Seq	Paired	AD	DLPFC_BA9	2	89	6	6.5
PRJNA530780	SRR8847568	RNA-Seq	Paired	AD	DLPFC_BA9	1	62	6	6.6
PRJNA530780	SRR8847570	RNA-Seq	Paired	AD	DLPFC_BA9	2	73	6	5.7
PRJNA530780	SRR8847571	RNA-Seq	Paired	AD	DLPFC_BA9	2	73	6	5.7
PRJNA530780	SRR8847572	RNA-Seq	Paired	AD	DLPFC_BA9	2	73	6	5.7
PRJNA641912	SRR12092014	ncRNA-Seq	Single	AD	DLPFC_BA9	2	84	5
PRJNA641912	SRR12092015	ncRNA-Seq	Single	AD	DLPFC_BA9	1	78	6
PRJNA641912	SRR12092016	ncRNA-Seq	Single	AD	DLPFC_BA9	2	98	5
PRJNA641912	SRR12092017	ncRNA-Seq	Single	AD	DLPFC_BA9	1	86	5
PRJNA641912	SRR12092018	ncRNA-Seq	Single	AD	DLPFC_BA9	1	95	4
PRJNA641912	SRR12092019	ncRNA-Seq	Single	AD	DLPFC_BA9	1	76	5
PRJNA662923	SRR12623869	RNA-Seq	Paired	AD	DLPFC_BA9	1	74	4
PRJNA662923	SRR12623870	RNA-Seq	Paired	AD	DLPFC_BA9	1	74	4
PRJNA662923	SRR12623871	RNA-Seq	Paired	AD	DLPFC_BA9	1	74	4
PRJNA662923	SRR12623872	RNA-Seq	Paired	AD	DLPFC_BA9	1	74	4
PRJNA662923	SRR12623873	RNA-Seq	Paired	AD	DLPFC_BA9	1	74	4
PRJNA662923	SRR12623874	RNA-Seq	Paired	AD	DLPFC_BA9	1	74	4
PRJNA662923	SRR12623875	RNA-Seq	Paired	AD	DLPFC_BA9	1	74	4
PRJNA662923	SRR12623876	RNA-Seq	Paired	AD	DLPFC_BA9	1	74	4
PRJNA662923	SRR12623877	RNA-Seq	Paired	AD	DLPFC_BA9	2	70	5
PRJNA662923	SRR12623878	RNA-Seq	Paired	AD	DLPFC_BA9	2	70	5
PRJNA662923	SRR12623879	RNA-Seq	Paired	AD	DLPFC_BA9	2	70	5
PRJNA662923	SRR12623880	RNA-Seq	Paired	AD	DLPFC_BA9	2	70	5
PRJNA662923	SRR12623881	RNA-Seq	Paired	AD	DLPFC_BA9	1	73	6
PRJNA662923	SRR12623882	RNA-Seq	Paired	AD	DLPFC_BA9	1	73	6
PRJNA662923	SRR12623883	RNA-Seq	Paired	AD	DLPFC_BA9	1	73	6
PRJNA662923	SRR12623884	RNA-Seq	Paired	AD	DLPFC_BA9	1	73	6
PRJNA662923	SRR12623885	RNA-Seq	Paired	AD	DLPFC_BA9	1	73	6
PRJNA662923	SRR12623886	RNA-Seq	Paired	AD	DLPFC_BA9	1	73	6
PRJNA662923	SRR12623887	RNA-Seq	Paired	AD	DLPFC_BA9	1	73	6
PRJNA662923	SRR12623888	RNA-Seq	Paired	AD	DLPFC_BA9	1	73	6
PRJNA662923	SRR12623889	RNA-Seq	Paired	AD	DLPFC_BA9	2	71	6
PRJNA662923	SRR12623890	RNA-Seq	Paired	AD	DLPFC_BA9	2	71	6
PRJNA662923	SRR12623891	RNA-Seq	Paired	AD	DLPFC_BA9	2	71	6
PRJNA662923	SRR12623892	RNA-Seq	Paired	AD	DLPFC_BA9	2	71	6
PRJNA662923	SRR12623893	RNA-Seq	Paired	AD	DLPFC_BA9	1	72	5
PRJNA662923	SRR12623894	RNA-Seq	Paired	AD	DLPFC_BA9	1	72	5
PRJNA662923	SRR12623895	RNA-Seq	Paired	AD	DLPFC_BA9	1	72	5
PRJNA662923	SRR12623896	RNA-Seq	Paired	AD	DLPFC_BA9	1	72	5
PRJNA662923	SRR12623897	RNA-Seq	Paired	AD	DLPFC_BA9	1	69	5
PRJNA662923	SRR12623898	RNA-Seq	Paired	AD	DLPFC_BA9	1	69	5
PRJNA662923	SRR12623899	RNA-Seq	Paired	AD	DLPFC_BA9	1	69	5
PRJNA662923	SRR12623900	RNA-Seq	Paired	AD	DLPFC_BA9	1	69	5
PRJNA662923	SRR12623901	RNA-Seq	Paired	AD	DLPFC_BA9	2	70	4
PRJNA662923	SRR12623902	RNA-Seq	Paired	AD	DLPFC_BA9	2	70	4
PRJNA662923	SRR12623903	RNA-Seq	Paired	AD	DLPFC_BA9	2	70	4
PRJNA662923	SRR12623904	RNA-Seq	Paired	AD	DLPFC_BA9	2	70	4
PRJNA662923	SRR12623905	RNA-Seq	Paired	AD	DLPFC_BA9	1	73	5
PRJNA662923	SRR12623906	RNA-Seq	Paired	AD	DLPFC_BA9	1	73	5
PRJNA662923	SRR12623907	RNA-Seq	Paired	AD	DLPFC_BA9	1	73	5
PRJNA662923	SRR12623908	RNA-Seq	Paired	AD	DLPFC_BA9	1	73	5
PRJNA662923	SRR12623909	RNA-Seq	Paired	AD	DLPFC_BA9	1	72	6
PRJNA662923	SRR12623910	RNA-Seq	Paired	AD	DLPFC_BA9	1	72	6
PRJNA662923	SRR12623911	RNA-Seq	Paired	AD	DLPFC_BA9	1	72	6
PRJNA662923	SRR12623912	RNA-Seq	Paired	AD	DLPFC_BA9	1	72	6
PRJNA662923	SRR12623913	RNA-Seq	Paired	AD	DLPFC_BA9	1	74	4
PRJNA662923	SRR12623914	RNA-Seq	Paired	AD	DLPFC_BA9	1	74	4
PRJNA662923	SRR12623915	RNA-Seq	Paired	AD	DLPFC_BA9	1	74	4
PRJNA662923	SRR12623916	RNA-Seq	Paired	AD	DLPFC_BA9	1	74	4
PRJNA662923	SRR12623917	RNA-Seq	Paired	AD	DLPFC_BA9	1	69	4
PRJNA662923	SRR12623918	RNA-Seq	Paired	AD	DLPFC_BA9	1	69	4
PRJNA662923	SRR12623919	RNA-Seq	Paired	AD	DLPFC_BA9	1	69	4
PRJNA662923	SRR12623920	RNA-Seq	Paired	AD	DLPFC_BA9	1	69	4
PRJNA662923	SRR12623921	RNA-Seq	Paired	AD	DLPFC_BA9	2	70	5
PRJNA662923	SRR12623922	RNA-Seq	Paired	AD	DLPFC_BA9	2	70	5
PRJNA662923	SRR12623923	RNA-Seq	Paired	AD	DLPFC_BA9	2	70	5
PRJNA662923	SRR12623924	RNA-Seq	Paired	AD	DLPFC_BA9	2	70	5
PRJEB5212	ERR409878	RNA-Seq	Single	Ctrl	DLPFC_BA9	1	43
PRJEB5212	ERR409879	RNA-Seq	Single	Ctrl	DLPFC_BA9	1	80
PRJEB5212	ERR409882	RNA-Seq	Single	Ctrl	DLPFC_BA9	1	53
PRJEB5212	ERR409883	RNA-Seq	Single	Ctrl	DLPFC_BA9	1	46
PRJEB5212	ERR409887	RNA-Seq	Single	Ctrl	DLPFC_BA9	1	76
PRJEB5212	ERR409888	RNA-Seq	Single	Ctrl	DLPFC_BA9	1	57
PRJEB5212	ERR409891	RNA-Seq	Single	Ctrl	DLPFC_BA9	1	79
PRJEB5212	ERR409893	RNA-Seq	Single	Ctrl	DLPFC_BA9	1	40
PRJEB5212	ERR409896	RNA-Seq	Single	Ctrl	DLPFC_BA9	1	57
PRJEB5212	ERR409898	RNA-Seq	Single	Ctrl	DLPFC_BA9	1	93
PRJEB5212	ERR409900	RNA-Seq	Single	Ctrl	DLPFC_BA9	1	44
PRJNA143627	SRR306840	RNA-Seq	Single	Ctrl	DLPFC_BA9	1			8.6
PRJNA143627	SRR306841	RNA-Seq	Single	Ctrl	DLPFC_BA9	1			8.5
PRJNA143627	SRR306842	RNA-Seq	Single	Ctrl	DLPFC_BA9	1			7.8
PRJNA185476	SRR646457	RNA-Seq	Single	Ctrl	DLPFC_BA9	2
PRJNA185476	SRR646458	RNA-Seq	Single	Ctrl	DLPFC_BA9	2
PRJNA185476	SRR646459	RNA-Seq	Single	Ctrl	DLPFC_BA9	2
PRJNA185476	SRR646460	RNA-Seq	Single	Ctrl	DLPFC_BA9	2
PRJNA232671	SRR1063412	RNA-Seq	Single	Ctrl	DLPFC_BA9		85	0
PRJNA232671	SRR1063413	RNA-Seq	Single	Ctrl	DLPFC_BA9		80	1
PRJNA232671	SRR1063414	RNA-Seq	Single	Ctrl	DLPFC_BA9		90	0
PRJNA232669	SRR2422918	RNA-Seq	Paired	Ctrl	DLPFC_BA9
PRJNA232669	SRR2422919	RNA-Seq	Paired	Ctrl	DLPFC_BA9
PRJNA232669	SRR2422920	RNA-Seq	Paired	Ctrl	DLPFC_BA9
PRJNA232669	SRR2422922	RNA-Seq	Paired	Ctrl	DLPFC_BA9
PRJNA232669	SRR2422923	RNA-Seq	Paired	Ctrl	DLPFC_BA9
PRJNA232669	SRR2422924	RNA-Seq	Paired	Ctrl	DLPFC_BA9
PRJNA232669	SRR2422925	RNA-Seq	Paired	Ctrl	DLPFC_BA9
PRJNA232669	SRR2422943	RNA-Seq	Paired	Ctrl	DLPFC_BA9
PRJNA232669	SRR2422944	RNA-Seq	Paired	Ctrl	DLPFC_BA9
PRJNA232669	SRR2422945	RNA-Seq	Paired	Ctrl	DLPFC_BA9
PRJNA232669	SRR2422946	RNA-Seq	Paired	Ctrl	DLPFC_BA9
PRJNA232669	SRR2422947	RNA-Seq	Paired	Ctrl	DLPFC_BA9
PRJNA641912	SRR12092020	ncRNA-Seq	Single	Ctrl	DLPFC_BA9	1	85	2
PRJNA641912	SRR12092021	ncRNA-Seq	Single	Ctrl	DLPFC_BA9	2	74	1
PRJNA641912	SRR12092022	ncRNA-Seq	Single	Ctrl	DLPFC_BA9	2	79	2
PRJNA641912	SRR12092023	ncRNA-Seq	Single	Ctrl	DLPFC_BA9	1	86	2
PRJNA662923	SRR12623925	RNA-Seq	Paired	Ctrl	DLPFC_BA9	1	85	1
PRJNA662923	SRR12623926	RNA-Seq	Paired	Ctrl	DLPFC_BA9	1	85	1
PRJNA662923	SRR12623927	RNA-Seq	Paired	Ctrl	DLPFC_BA9	1	85	1
PRJNA662923	SRR12623928	RNA-Seq	Paired	Ctrl	DLPFC_BA9	1	85	1
PRJNA662923	SRR12623929	RNA-Seq	Paired	Ctrl	DLPFC_BA9	1	85	1
PRJNA662923	SRR12623930	RNA-Seq	Paired	Ctrl	DLPFC_BA9	1	85	1
PRJNA662923	SRR12623931	RNA-Seq	Paired	Ctrl	DLPFC_BA9	1	85	1
PRJNA662923	SRR12623932	RNA-Seq	Paired	Ctrl	DLPFC_BA9	1	85	1
PRJNA662923	SRR12623933	RNA-Seq	Paired	Ctrl	DLPFC_BA9	2	80	1
PRJNA662923	SRR12623934	RNA-Seq	Paired	Ctrl	DLPFC_BA9	2	80	1
PRJNA662923	SRR12623935	RNA-Seq	Paired	Ctrl	DLPFC_BA9	2	80	1
PRJNA662923	SRR12623936	RNA-Seq	Paired	Ctrl	DLPFC_BA9	2	80	1
PRJNA662923	SRR12623937	RNA-Seq	Paired	Ctrl	DLPFC_BA9	1	81	1
PRJNA662923	SRR12623938	RNA-Seq	Paired	Ctrl	DLPFC_BA9	1	81	1
PRJNA662923	SRR12623939	RNA-Seq	Paired	Ctrl	DLPFC_BA9	1	81	1
PRJNA662923	SRR12623940	RNA-Seq	Paired	Ctrl	DLPFC_BA9	1	81	1
PRJNA662923	SRR12623941	RNA-Seq	Paired	Ctrl	DLPFC_BA9	2	79	1
PRJNA662923	SRR12623942	RNA-Seq	Paired	Ctrl	DLPFC_BA9	2	79	1
PRJNA662923	SRR12623943	RNA-Seq	Paired	Ctrl	DLPFC_BA9	2	79	1
PRJNA662923	SRR12623944	RNA-Seq	Paired	Ctrl	DLPFC_BA9	2	79	1
PRJNA662923	SRR12623945	RNA-Seq	Paired	Ctrl	DLPFC_BA9	1	76	1
PRJNA662923	SRR12623946	RNA-Seq	Paired	Ctrl	DLPFC_BA9	1	76	1
PRJNA662923	SRR12623947	RNA-Seq	Paired	Ctrl	DLPFC_BA9	1	76	1
PRJNA662923	SRR12623948	RNA-Seq	Paired	Ctrl	DLPFC_BA9	1	76	1
PRJNA662923	SRR12623949	RNA-Seq	Paired	Ctrl	DLPFC_BA9	1	76	1
PRJNA662923	SRR12623950	RNA-Seq	Paired	Ctrl	DLPFC_BA9	1	76	1
PRJNA662923	SRR12623951	RNA-Seq	Paired	Ctrl	DLPFC_BA9	1	76	1
PRJNA662923	SRR12623952	RNA-Seq	Paired	Ctrl	DLPFC_BA9	1	76	1
PRJNA662923	SRR12623953	RNA-Seq	Paired	Ctrl	DLPFC_BA9	2	82	1
PRJNA662923	SRR12623954	RNA-Seq	Paired	Ctrl	DLPFC_BA9	2	82	1
PRJNA662923	SRR12623955	RNA-Seq	Paired	Ctrl	DLPFC_BA9	2	82	1
PRJNA662923	SRR12623956	RNA-Seq	Paired	Ctrl	DLPFC_BA9	2	82	1
PRJNA662923	SRR12623957	RNA-Seq	Paired	Ctrl	DLPFC_BA9	1	84	1
PRJNA662923	SRR12623958	RNA-Seq	Paired	Ctrl	DLPFC_BA9	1	84	1
PRJNA662923	SRR12623959	RNA-Seq	Paired	Ctrl	DLPFC_BA9	1	84	1
PRJNA662923	SRR12623960	RNA-Seq	Paired	Ctrl	DLPFC_BA9	1	84	1
PRJNA174763	SRR563541	RNA-Seq	Single	PD	DLPFC_BA9	1	78
PRJNA174763	SRR563542	RNA-Seq	Single	PD	DLPFC_BA9	1	73
PRJNA174763	SRR563543	RNA-Seq	Single	PD	DLPFC_BA9	1	83
PRJNA174763	SRR563544	RNA-Seq	Single	PD	DLPFC_BA9	1	80
PRJNA174763	SRR563545	RNA-Seq	Single	PD	DLPFC_BA9	1	74
PRJNA174763	SRR563546	RNA-Seq	Single	PD	DLPFC_BA9	1	76
PRJNA174763	SRR563547	RNA-Seq	Single	PD	DLPFC_BA9	2	82
PRJNA174763	SRR563548	RNA-Seq	Single	PD	DLPFC_BA9	1	81
PRJNA174763	SRR563549	RNA-Seq	Single	PD	DLPFC_BA9	2	77
PRJNA174763	SRR563550	RNA-Seq	Single	PD	DLPFC_BA9	1	74
PRJNA174763	SRR563551	RNA-Seq	Single	PD	DLPFC_BA9	1	76
PRJNA174763	SRR563552	RNA-Seq	Single	PD	DLPFC_BA9	2	78
PRJNA174763	SRR563553	RNA-Seq	Single	PD	DLPFC_BA9	1	79
PRJNA174763	SRR563554	RNA-Seq	Single	PD	DLPFC_BA9	2	83
PRJNA174763	SRR563555	RNA-Seq	Single	PD	DLPFC_BA9	1	75
PRJNA174763	SRR563556	RNA-Seq	Single	PD	DLPFC_BA9	1	77
PRJNA174763	SRR563557	RNA-Seq	Single	PD	DLPFC_BA9	2	82
PRJNA283498	SRR2015757	RNA-Seq	Paired	PD	DLPFC_BA9	1	74	1	7.2	1
PRJNA283498	SRR2015758	RNA-Seq	Paired	PD	DLPFC_BA9	1	83	3	7.1	1
PRJNA283498	SRR2015759	RNA-Seq	Paired	PD	DLPFC_BA9	1	80		8.5	0
PRJNA283498	SRR2015760	RNA-Seq	Paired	PD	DLPFC_BA9	1	83	3	7.3	1
PRJNA283498	SRR2015761	RNA-Seq	Paired	PD	DLPFC_BA9	1	80	2	8.4	0
PRJNA283498	SRR2015762	RNA-Seq	Paired	PD	DLPFC_BA9	1	84	2	6.7	1
PRJNA283498	SRR2015763	RNA-Seq	Paired	PD	DLPFC_BA9	1	88	2	8.1	1
PRJNA283498	SRR2015764	RNA-Seq	Paired	PD	DLPFC_BA9	1	81	1	5.8	0
PRJNA283498	SRR2015765	RNA-Seq	Paired	PD	DLPFC_BA9	1	77	3	6.1	0
PRJNA283498	SRR2015766	RNA-Seq	Paired	PD	DLPFC_BA9	1	64	2	8.1	0
PRJNA283498	SRR2015767	RNA-Seq	Paired	PD	DLPFC_BA9	1	85	3	6.1	1
PRJNA283498	SRR2015768	RNA-Seq	Paired	PD	DLPFC_BA9	1	94	3	6.4
PRJNA283498	SRR2015769	RNA-Seq	Paired	PD	DLPFC_BA9	1	80	1	6.5	1
PRJNA283498	SRR2015770	RNA-Seq	Paired	PD	DLPFC_BA9	1	85	1	6.9	0
PRJNA283498	SRR2015771	RNA-Seq	Paired	PD	DLPFC_BA9	1	75	1	8
PRJNA283498	SRR2015772	RNA-Seq	Paired	PD	DLPFC_BA9	1	74	2	7.1
PRJNA283498	SRR2015773	RNA-Seq	Paired	PD	DLPFC_BA9	1	89	2	6.1	0
PRJNA283498	SRR2015774	RNA-Seq	Paired	PD	DLPFC_BA9	1	66	1	7.7	0
PRJNA283498	SRR2015775	RNA-Seq	Paired	PD	DLPFC_BA9	1	65	1	6.8
PRJNA283498	SRR2015776	RNA-Seq	Paired	PD	DLPFC_BA9	1	85		6.1
PRJNA283498	SRR2015777	RNA-Seq	Paired	PD	DLPFC_BA9	1	64	2	7.8	1
PRJNA283498	SRR2015778	RNA-Seq	Paired	PD	DLPFC_BA9	1	64	1	6.1	0
PRJNA283498	SRR2015779	RNA-Seq	Paired	PD	DLPFC_BA9	1	75	2	6.9	1
PRJNA283498	SRR2015780	RNA-Seq	Paired	PD	DLPFC_BA9	1	68	1	7.3	1
PRJNA283498	SRR2015781	RNA-Seq	Paired	PD	DLPFC_BA9	1	95	1	7	1
PRJNA283498	SRR2015782	RNA-Seq	Paired	PD	DLPFC_BA9	1	74	2	7.5	0
PRJNA283498	SRR2015783	RNA-Seq	Paired	PD	DLPFC_BA9	1	68	2	7.9
PRJNA283498	SRR2015784	RNA-Seq	Paired	PD	DLPFC_BA9	1	79	2	6.9	0
PRJNA283498	SRR2015785	RNA-Seq	Paired	PD	DLPFC_BA9	1	70	3	6.7	0
PRJNA290524	SRR2121909	RNA-Seq	Paired	PD	DLPFC_BA9
PRJNA295431	SRR2353417	miRNA-Seq	Single	PD	DLPFC_BA9	1	74		7.7	1
PRJNA295431	SRR2353418	miRNA-Seq	Single	PD	DLPFC_BA9	1	83		6.85	1
PRJNA295431	SRR2353419	miRNA-Seq	Single	PD	DLPFC_BA9	1	80		8.5	0
PRJNA295431	SRR2353420	miRNA-Seq	Single	PD	DLPFC_BA9	1	83		8.05	1
PRJNA295431	SRR2353421	miRNA-Seq	Single	PD	DLPFC_BA9	1	80		7.7	0
PRJNA295431	SRR2353422	miRNA-Seq	Single	PD	DLPFC_BA9	1	84		7.2	1
PRJNA295431	SRR2353423	miRNA-Seq	Single	PD	DLPFC_BA9	1	88		7.5	1
PRJNA295431	SRR2353424	miRNA-Seq	Single	PD	DLPFC_BA9	1	81		6.4	0
PRJNA295431	SRR2353425	miRNA-Seq	Single	PD	DLPFC_BA9	1	77		7.2	0
PRJNA295431	SRR2353426	miRNA-Seq	Single	PD	DLPFC_BA9	1	64		8	0
PRJNA295431	SRR2353427	miRNA-Seq	Single	PD	DLPFC_BA9	1	85		8.2	1
PRJNA295431	SRR2353428	miRNA-Seq	Single	PD	DLPFC_BA9	1	94		7.1	0
PRJNA295431	SRR2353429	miRNA-Seq	Single	PD	DLPFC_BA9	1	80		7.9	1
PRJNA295431	SRR2353430	miRNA-Seq	Single	PD	DLPFC_BA9	1	85		7.2	0
PRJNA295431	SRR2353431	miRNA-Seq	Single	PD	DLPFC_BA9	1	75		8	0
PRJNA295431	SRR2353432	miRNA-Seq	Single	PD	DLPFC_BA9	1	74		6.2	0
PRJNA295431	SRR2353433	miRNA-Seq	Single	PD	DLPFC_BA9	1	89		6.8	0
PRJNA295431	SRR2353434	miRNA-Seq	Single	PD	DLPFC_BA9	1	66		8.2	0
PRJNA295431	SRR2353435	miRNA-Seq	Single	PD	DLPFC_BA9	1	65		8	0
PRJNA295431	SRR2353436	miRNA-Seq	Single	PD	DLPFC_BA9	1	85		5.5	0
PRJNA295431	SRR2353437	miRNA-Seq	Single	PD	DLPFC_BA9	1	64		7.8	1
PRJNA295431	SRR2353438	miRNA-Seq	Single	PD	DLPFC_BA9	1	64		6.1	0
PRJNA295431	SRR2353439	miRNA-Seq	Single	PD	DLPFC_BA9	1	75		6.9	1
PRJNA295431	SRR2353440	miRNA-Seq	Single	PD	DLPFC_BA9	1	68		7.3	1
PRJNA295431	SRR2353441	miRNA-Seq	Single	PD	DLPFC_BA9	1	95		7	1
PRJNA295431	SRR2353442	miRNA-Seq	Single	PD	DLPFC_BA9	1	74		7.5	0
PRJNA295431	SRR2353443	miRNA-Seq	Single	PD	DLPFC_BA9	1	68		7.9	0
PRJNA295431	SRR2353444	miRNA-Seq	Single	PD	DLPFC_BA9	1	79		6.9	0
PRJNA295431	SRR2353445	miRNA-Seq	Single	PD	DLPFC_BA9	1	70		6.7	0
PRJNA557205	SRR9854771	RNA-Seq	Single	PD	DLPFC_BA9	1	77		7.6
PRJNA557205	SRR9854772	RNA-Seq	Single	PD	DLPFC_BA9	1	77		7.6
PRJNA557205	SRR9854773	RNA-Seq	Single	PD	DLPFC_BA9	1	77		7.6
PRJNA557205	SRR9854774	RNA-Seq	Single	PD	DLPFC_BA9	1	77		7.6
PRJNA557205	SRR9854775	RNA-Seq	Single	PD	DLPFC_BA9	1	80		6.6
PRJNA557205	SRR9854776	RNA-Seq	Single	PD	DLPFC_BA9	1	80		6.6
PRJNA557205	SRR9854777	RNA-Seq	Single	PD	DLPFC_BA9	1	80		6.6
PRJNA557205	SRR9854778	RNA-Seq	Single	PD	DLPFC_BA9	1	80		6.6
PRJNA557205	SRR9854779	RNA-Seq	Single	PD	DLPFC_BA9	2	78		6.7
PRJNA557205	SRR9854780	RNA-Seq	Single	PD	DLPFC_BA9	2	78		6.7
PRJNA557205	SRR9854781	RNA-Seq	Single	PD	DLPFC_BA9	2	78		6.7
PRJNA557205	SRR9854782	RNA-Seq	Single	PD	DLPFC_BA9	2	78		6.7
PRJNA557205	SRR9854783	RNA-Seq	Single	PD	DLPFC_BA9	1	73		6
PRJNA557205	SRR9854784	RNA-Seq	Single	PD	DLPFC_BA9	1	73		6
PRJNA557205	SRR9854785	RNA-Seq	Single	PD	DLPFC_BA9	1	73		6
PRJNA557205	SRR9854786	RNA-Seq	Single	PD	DLPFC_BA9	1	73		6
PRJNA557205	SRR9854787	RNA-Seq	Single	PD	DLPFC_BA9	1	75		7.7
PRJNA557205	SRR9854788	RNA-Seq	Single	PD	DLPFC_BA9	1	75		7.7
PRJNA557205	SRR9854789	RNA-Seq	Single	PD	DLPFC_BA9	1	75		7.7
PRJNA557205	SRR9854790	RNA-Seq	Single	PD	DLPFC_BA9	1	75		7.7
PRJNA557205	SRR9854791	RNA-Seq	Single	PD	DLPFC_BA9	1	71		7.5
PRJNA557205	SRR9854792	RNA-Seq	Single	PD	DLPFC_BA9	1	71		7.5
PRJNA557205	SRR9854793	RNA-Seq	Single	PD	DLPFC_BA9	1	71		7.5
PRJNA557205	SRR9854794	RNA-Seq	Single	PD	DLPFC_BA9	1	71		7.5
PRJNA557205	SRR9854795	RNA-Seq	Single	PD	DLPFC_BA9	1	78		7.6
PRJNA557205	SRR9854796	RNA-Seq	Single	PD	DLPFC_BA9	1	78		7.6
PRJNA557205	SRR9854797	RNA-Seq	Single	PD	DLPFC_BA9	1	78		7.6
PRJNA557205	SRR9854798	RNA-Seq	Single	PD	DLPFC_BA9	1	78		7.6
PRJNA557205	SRR9854799	RNA-Seq	Single	PD	DLPFC_BA9	1	78		6.4
PRJNA557205	SRR9854800	RNA-Seq	Single	PD	DLPFC_BA9	1	78		6.4
PRJNA557205	SRR9854801	RNA-Seq	Single	PD	DLPFC_BA9	1	78		6.4
PRJNA557205	SRR9854802	RNA-Seq	Single	PD	DLPFC_BA9	1	78		6.4
PRJNA557205	SRR9854803	RNA-Seq	Single	PD	DLPFC_BA9	1	81		7.4
PRJNA557205	SRR9854804	RNA-Seq	Single	PD	DLPFC_BA9	1	81		7.4
PRJNA557205	SRR9854805	RNA-Seq	Single	PD	DLPFC_BA9	1	81		7.4
PRJNA557205	SRR9854806	RNA-Seq	Single	PD	DLPFC_BA9	1	81		7.4
PRJNA557205	SRR9854807	RNA-Seq	Single	PD	DLPFC_BA9	1	72		7.9
PRJNA557205	SRR9854808	RNA-Seq	Single	PD	DLPFC_BA9	1	72		7.9
PRJNA557205	SRR9854809	RNA-Seq	Single	PD	DLPFC_BA9	1	72		7.9
PRJNA557205	SRR9854810	RNA-Seq	Single	PD	DLPFC_BA9	1	72		7.9
PRJNA557205	SRR9854811	RNA-Seq	Single	PD	DLPFC_BA9	1	82		6.7
PRJNA557205	SRR9854812	RNA-Seq	Single	PD	DLPFC_BA9	1	82		6.7
PRJNA557205	SRR9854813	RNA-Seq	Single	PD	DLPFC_BA9	1	82		6.7
PRJNA557205	SRR9854814	RNA-Seq	Single	PD	DLPFC_BA9	1	82		6.7
PRJNA557205	SRR9854815	RNA-Seq	Single	PD	DLPFC_BA9	1	70		6.5
PRJNA557205	SRR9854816	RNA-Seq	Single	PD	DLPFC_BA9	1	70		6.5
PRJNA557205	SRR9854817	RNA-Seq	Single	PD	DLPFC_BA9	1	70		6.5
PRJNA557205	SRR9854818	RNA-Seq	Single	PD	DLPFC_BA9	1	70		6.5
PRJNA557205	SRR9854819	RNA-Seq	Single	PD	DLPFC_BA9	1	78		7.6
PRJNA557205	SRR9854820	RNA-Seq	Single	PD	DLPFC_BA9	1	78		7.6
PRJNA557205	SRR9854821	RNA-Seq	Single	PD	DLPFC_BA9	1	78		7.6
PRJNA557205	SRR9854822	RNA-Seq	Single	PD	DLPFC_BA9	1	78		7.6
PRJNA557205	SRR9854823	RNA-Seq	Single	PD	DLPFC_BA9	1	67		8.1
PRJNA557205	SRR9854824	RNA-Seq	Single	PD	DLPFC_BA9	1	67		8.1
PRJNA557205	SRR9854825	RNA-Seq	Single	PD	DLPFC_BA9	1	67		8.1
PRJNA557205	SRR9854826	RNA-Seq	Single	PD	DLPFC_BA9	1	67		8.1
PRJNA557205	SRR9854827	RNA-Seq	Single	PD	DLPFC_BA9	1	78		7
PRJNA557205	SRR9854828	RNA-Seq	Single	PD	DLPFC_BA9	1	78		7
PRJNA557205	SRR9854829	RNA-Seq	Single	PD	DLPFC_BA9	1	78		7
PRJNA557205	SRR9854830	RNA-Seq	Single	PD	DLPFC_BA9	1	78		7
PRJNA557205	SRR9854831	RNA-Seq	Single	PD	DLPFC_BA9	1	69		6.2
PRJNA557205	SRR9854832	RNA-Seq	Single	PD	DLPFC_BA9	1	69		6.2
PRJNA557205	SRR9854833	RNA-Seq	Single	PD	DLPFC_BA9	1	69		6.2
PRJNA557205	SRR9854834	RNA-Seq	Single	PD	DLPFC_BA9	1	69		6.2
PRJNA557205	SRR9854835	RNA-Seq	Single	PD	DLPFC_BA9	2	83		6.9
PRJNA557205	SRR9854836	RNA-Seq	Single	PD	DLPFC_BA9	2	83		6.9
PRJNA557205	SRR9854837	RNA-Seq	Single	PD	DLPFC_BA9	2	83		6.9
PRJNA557205	SRR9854838	RNA-Seq	Single	PD	DLPFC_BA9	2	83		6.9
PRJNA557205	SRR9854839	RNA-Seq	Single	PD	DLPFC_BA9	1	81		7.2
PRJNA557205	SRR9854840	RNA-Seq	Single	PD	DLPFC_BA9	1	81		7.2
PRJNA557205	SRR9854841	RNA-Seq	Single	PD	DLPFC_BA9	1	81		7.2
PRJNA557205	SRR9854842	RNA-Seq	Single	PD	DLPFC_BA9	1	81		7.2
PRJNA557205	SRR9854843	RNA-Seq	Single	PD	DLPFC_BA9	1	74		6.9
PRJNA557205	SRR9854844	RNA-Seq	Single	PD	DLPFC_BA9	1	74		6.9
PRJNA557205	SRR9854845	RNA-Seq	Single	PD	DLPFC_BA9	1	74		6.9
PRJNA557205	SRR9854846	RNA-Seq	Single	PD	DLPFC_BA9	1	74		6.9
PRJNA557205	SRR9854847	RNA-Seq	Single	PD	DLPFC_BA9	2	66		8.2
PRJNA557205	SRR9854848	RNA-Seq	Single	PD	DLPFC_BA9	2	66		8.2
PRJNA557205	SRR9854849	RNA-Seq	Single	PD	DLPFC_BA9	2	66		8.2
PRJNA557205	SRR9854850	RNA-Seq	Single	PD	DLPFC_BA9	2	66		8.2
PRJNA557205	SRR9854851	RNA-Seq	Single	PD	DLPFC_BA9	1	73		6.7
PRJNA557205	SRR9854852	RNA-Seq	Single	PD	DLPFC_BA9	1	73		6.7
PRJNA557205	SRR9854853	RNA-Seq	Single	PD	DLPFC_BA9	1	73		6.7
PRJNA557205	SRR9854854	RNA-Seq	Single	PD	DLPFC_BA9	1	73		6.7
PRJNA557205	SRR9854855	RNA-Seq	Single	PD	DLPFC_BA9	1	81		7.9
PRJNA557205	SRR9854856	RNA-Seq	Single	PD	DLPFC_BA9	1	81		7.9
PRJNA557205	SRR9854857	RNA-Seq	Single	PD	DLPFC_BA9	1	81		7.9
PRJNA557205	SRR9854858	RNA-Seq	Single	PD	DLPFC_BA9	1	81		7.9
PRJNA557205	SRR9854859	RNA-Seq	Single	PD	DLPFC_BA9	1	72		7.7
PRJNA557205	SRR9854860	RNA-Seq	Single	PD	DLPFC_BA9	1	72		7.7
PRJNA557205	SRR9854861	RNA-Seq	Single	PD	DLPFC_BA9	1	72		7.7
PRJNA557205	SRR9854862	RNA-Seq	Single	PD	DLPFC_BA9	1	72		7.7
PRJNA557205	SRR9854863	RNA-Seq	Single	PD	DLPFC_BA9	1	77		6.8
PRJNA557205	SRR9854864	RNA-Seq	Single	PD	DLPFC_BA9	1	77		6.8
PRJNA557205	SRR9854865	RNA-Seq	Single	PD	DLPFC_BA9	1	77		6.8
PRJNA557205	SRR9854866	RNA-Seq	Single	PD	DLPFC_BA9	1	77		6.8
PRJEB5212	ERR409878	RNA-Seq	Single	Ctrl	DLPFC_BA9	1	43
PRJEB5212	ERR409879	RNA-Seq	Single	Ctrl	DLPFC_BA9	1	80
PRJEB5212	ERR409882	RNA-Seq	Single	Ctrl	DLPFC_BA9	1	53
PRJEB5212	ERR409883	RNA-Seq	Single	Ctrl	DLPFC_BA9	1	46
PRJEB5212	ERR409887	RNA-Seq	Single	Ctrl	DLPFC_BA9	1	76
PRJEB5212	ERR409888	RNA-Seq	Single	Ctrl	DLPFC_BA9	1	57
PRJEB5212	ERR409891	RNA-Seq	Single	Ctrl	DLPFC_BA9	1	79
PRJEB5212	ERR409893	RNA-Seq	Single	Ctrl	DLPFC_BA9	1	40
PRJEB5212	ERR409896	RNA-Seq	Single	Ctrl	DLPFC_BA9	1	57
PRJEB5212	ERR409898	RNA-Seq	Single	Ctrl	DLPFC_BA9	1	93
PRJEB5212	ERR409900	RNA-Seq	Single	Ctrl	DLPFC_BA9	1	44
PRJNA143627	SRR306840	RNA-Seq	Single	Ctrl	DLPFC_BA9	1			8.6
PRJNA143627	SRR306841	RNA-Seq	Single	Ctrl	DLPFC_BA9	1			8.5
PRJNA143627	SRR306842	RNA-Seq	Single	Ctrl	DLPFC_BA9	1			7.8
PRJNA185476	SRR646457	RNA-Seq	Single	Ctrl	DLPFC_BA9	2
PRJNA185476	SRR646458	RNA-Seq	Single	Ctrl	DLPFC_BA9	2
PRJNA185476	SRR646459	RNA-Seq	Single	Ctrl	DLPFC_BA9	2
PRJNA185476	SRR646460	RNA-Seq	Single	Ctrl	DLPFC_BA9	2
PRJNA283498	SRR2015713	RNA-Seq	Paired	Ctrl	DLPFC_BA9	1	73	3	7.7
PRJNA283498	SRR2015714	RNA-Seq	Paired	Ctrl	DLPFC_BA9	1	91	2	7.9
PRJNA283498	SRR2015715	RNA-Seq	Paired	Ctrl	DLPFC_BA9	1	82	3	8.6
PRJNA283498	SRR2015716	RNA-Seq	Paired	Ctrl	DLPFC_BA9	1	97	3	9.1
PRJNA283498	SRR2015717	RNA-Seq	Paired	Ctrl	DLPFC_BA9	1	86	1	8.6
PRJNA283498	SRR2015718	RNA-Seq	Paired	Ctrl	DLPFC_BA9	1	91	4	8.7
PRJNA283498	SRR2015719	RNA-Seq	Paired	Ctrl	DLPFC_BA9	1	81	1	6
PRJNA283498	SRR2015720	RNA-Seq	Paired	Ctrl	DLPFC_BA9	1	79	1	8.4
PRJNA283498	SRR2015721	RNA-Seq	Paired	Ctrl	DLPFC_BA9	1	63	2	6.5
PRJNA283498	SRR2015722	RNA-Seq	Paired	Ctrl	DLPFC_BA9	1	66		7.1
PRJNA283498	SRR2015723	RNA-Seq	Paired	Ctrl	DLPFC_BA9	1	69		7.8
PRJNA283498	SRR2015724	RNA-Seq	Paired	Ctrl	DLPFC_BA9	1	79		8
PRJNA283498	SRR2015725	RNA-Seq	Paired	Ctrl	DLPFC_BA9	1	61	1	8.2
PRJNA283498	SRR2015726	RNA-Seq	Paired	Ctrl	DLPFC_BA9	1	58	0	8.4
PRJNA283498	SRR2015727	RNA-Seq	Paired	Ctrl	DLPFC_BA9	1	70	1	8.2
PRJNA283498	SRR2015728	RNA-Seq	Paired	Ctrl	DLPFC_BA9	1	66	1	8.5
PRJNA283498	SRR2015729	RNA-Seq	Paired	Ctrl	DLPFC_BA9	1	73	1	7.5
PRJNA283498	SRR2015730	RNA-Seq	Paired	Ctrl	DLPFC_BA9	1	60		7.9
PRJNA283498	SRR2015731	RNA-Seq	Paired	Ctrl	DLPFC_BA9	1	76	1	7.3
PRJNA283498	SRR2015732	RNA-Seq	Paired	Ctrl	DLPFC_BA9	1	61	0	7.8
PRJNA283498	SRR2015733	RNA-Seq	Paired	Ctrl	DLPFC_BA9	1	62	1	6.6
PRJNA283498	SRR2015734	RNA-Seq	Paired	Ctrl	DLPFC_BA9	1	69	1	8.7
PRJNA283498	SRR2015735	RNA-Seq	Paired	Ctrl	DLPFC_BA9	1	61	1	8.1
PRJNA283498	SRR2015736	RNA-Seq	Paired	Ctrl	DLPFC_BA9	1	88	2	7.1
PRJNA283498	SRR2015737	RNA-Seq	Paired	Ctrl	DLPFC_BA9	1	93		6.4
PRJNA283498	SRR2015738	RNA-Seq	Paired	Ctrl	DLPFC_BA9	1	53	0	7.3
PRJNA283498	SRR2015739	RNA-Seq	Paired	Ctrl	DLPFC_BA9	1	57	1	8.3
PRJNA283498	SRR2015740	RNA-Seq	Paired	Ctrl	DLPFC_BA9	1	46	0	7.6
PRJNA283498	SRR2015741	RNA-Seq	Paired	Ctrl	DLPFC_BA9	1	57	1	7.7
PRJNA283498	SRR2015742	RNA-Seq	Paired	Ctrl	DLPFC_BA9	1	80	1	7.3
PRJNA283498	SRR2015743	RNA-Seq	Paired	Ctrl	DLPFC_BA9	1	74	2	8.5
PRJNA283498	SRR2015744	RNA-Seq	Paired	Ctrl	DLPFC_BA9	1	69	1	8.4
PRJNA283498	SRR2015745	RNA-Seq	Paired	Ctrl	DLPFC_BA9	1	76	1	7.5
PRJNA283498	SRR2015746	RNA-Seq	Paired	Ctrl	DLPFC_BA9	1	78	2	7.6
PRJNA283498	SRR2015747	RNA-Seq	Paired	Ctrl	DLPFC_BA9	1	87	4	8.7
PRJNA283498	SRR2015748	RNA-Seq	Paired	Ctrl	DLPFC_BA9	1	86	2	8.7
PRJNA283498	SRR2015749	RNA-Seq	Paired	Ctrl	DLPFC_BA9	1	54		8.3
PRJNA283498	SRR2015750	RNA-Seq	Paired	Ctrl	DLPFC_BA9	1	68	0	6.3
PRJNA283498	SRR2015751	RNA-Seq	Paired	Ctrl	DLPFC_BA9	1	52	0	7.4
PRJNA283498	SRR2015752	RNA-Seq	Paired	Ctrl	DLPFC_BA9	1	46	0	8.2
PRJNA283498	SRR2015753	RNA-Seq	Paired	Ctrl	DLPFC_BA9	1	55		7.6
PRJNA283498	SRR2015754	RNA-Seq	Paired	Ctrl	DLPFC_BA9	1	57	1	7.8
PRJNA283498	SRR2015755	RNA-Seq	Paired	Ctrl	DLPFC_BA9	1	66	1	8.4
PRJNA283498	SRR2015756	RNA-Seq	Paired	Ctrl	DLPFC_BA9	1	64	1	8.7
PRJNA290524	SRR2121907	RNA-Seq	Paired	Ctrl	DLPFC_BA9
PRJNA557205	SRR9854867	RNA-Seq	Single	Ctrl	DLPFC_BA9	2	79		7.5
PRJNA557205	SRR9854868	RNA-Seq	Single	Ctrl	DLPFC_BA9	2	79		7.5
PRJNA557205	SRR9854869	RNA-Seq	Single	Ctrl	DLPFC_BA9	2	79		7.5
PRJNA557205	SRR9854870	RNA-Seq	Single	Ctrl	DLPFC_BA9	2	79		7.5
PRJNA557205	SRR9854871	RNA-Seq	Single	Ctrl	DLPFC_BA9	1	82		8.3
PRJNA557205	SRR9854872	RNA-Seq	Single	Ctrl	DLPFC_BA9	1	82		8.3
PRJNA557205	SRR9854873	RNA-Seq	Single	Ctrl	DLPFC_BA9	1	82		8.3
PRJNA557205	SRR9854874	RNA-Seq	Single	Ctrl	DLPFC_BA9	1	82		8.3
PRJNA557205	SRR9854875	RNA-Seq	Single	Ctrl	DLPFC_BA9	1	70		7.7
PRJNA557205	SRR9854876	RNA-Seq	Single	Ctrl	DLPFC_BA9	1	70		7.7
PRJNA557205	SRR9854877	RNA-Seq	Single	Ctrl	DLPFC_BA9	1	70		7.7
PRJNA557205	SRR9854878	RNA-Seq	Single	Ctrl	DLPFC_BA9	1	70		7.7
PRJNA557205	SRR9854879	RNA-Seq	Single	Ctrl	DLPFC_BA9	1	77		7.1
PRJNA557205	SRR9854880	RNA-Seq	Single	Ctrl	DLPFC_BA9	1	77		7.1
PRJNA557205	SRR9854881	RNA-Seq	Single	Ctrl	DLPFC_BA9	1	77		7.1
PRJNA557205	SRR9854882	RNA-Seq	Single	Ctrl	DLPFC_BA9	1	77		7.1
PRJNA557205	SRR9854883	RNA-Seq	Single	Ctrl	DLPFC_BA9	1	73		7.8
PRJNA557205	SRR9854884	RNA-Seq	Single	Ctrl	DLPFC_BA9	1	73		7.8
PRJNA557205	SRR9854885	RNA-Seq	Single	Ctrl	DLPFC_BA9	1	73		7.8
PRJNA557205	SRR9854886	RNA-Seq	Single	Ctrl	DLPFC_BA9	1	73		7.8
PRJNA557205	SRR9854887	RNA-Seq	Single	Ctrl	DLPFC_BA9	1	73		7.1
PRJNA557205	SRR9854888	RNA-Seq	Single	Ctrl	DLPFC_BA9	1	73		7.1
PRJNA557205	SRR9854889	RNA-Seq	Single	Ctrl	DLPFC_BA9	1	73		7.1
PRJNA557205	SRR9854890	RNA-Seq	Single	Ctrl	DLPFC_BA9	1	73		7.1
PRJNA557205	SRR9854891	RNA-Seq	Single	Ctrl	DLPFC_BA9	1	68		8.1
PRJNA557205	SRR9854892	RNA-Seq	Single	Ctrl	DLPFC_BA9	1	68		8.1
PRJNA557205	SRR9854893	RNA-Seq	Single	Ctrl	DLPFC_BA9	1	68		8.1
PRJNA557205	SRR9854894	RNA-Seq	Single	Ctrl	DLPFC_BA9	1	68		8.1
PRJNA557205	SRR9854895	RNA-Seq	Single	Ctrl	DLPFC_BA9	1	68		7.6
PRJNA557205	SRR9854896	RNA-Seq	Single	Ctrl	DLPFC_BA9	1	68		7.6
PRJNA557205	SRR9854897	RNA-Seq	Single	Ctrl	DLPFC_BA9	1	68		7.6
PRJNA557205	SRR9854898	RNA-Seq	Single	Ctrl	DLPFC_BA9	1	68		7.6
PRJNA557205	SRR9854899	RNA-Seq	Single	Ctrl	DLPFC_BA9	1	84		8.2
PRJNA557205	SRR9854900	RNA-Seq	Single	Ctrl	DLPFC_BA9	1	84		8.2
PRJNA557205	SRR9854901	RNA-Seq	Single	Ctrl	DLPFC_BA9	1	84		8.2
PRJNA557205	SRR9854902	RNA-Seq	Single	Ctrl	DLPFC_BA9	1	84		8.2
PRJNA557205	SRR9854903	RNA-Seq	Single	Ctrl	DLPFC_BA9	1	71		8.8
PRJNA557205	SRR9854904	RNA-Seq	Single	Ctrl	DLPFC_BA9	1	71		8.8
PRJNA557205	SRR9854905	RNA-Seq	Single	Ctrl	DLPFC_BA9	1	71		8.8
PRJNA557205	SRR9854906	RNA-Seq	Single	Ctrl	DLPFC_BA9	1	71		8.8
PRJNA557205	SRR9854907	RNA-Seq	Single	Ctrl	DLPFC_BA9	1	83		7.3
PRJNA557205	SRR9854908	RNA-Seq	Single	Ctrl	DLPFC_BA9	1	83		7.3
PRJNA557205	SRR9854909	RNA-Seq	Single	Ctrl	DLPFC_BA9	1	83		7.3
PRJNA557205	SRR9854910	RNA-Seq	Single	Ctrl	DLPFC_BA9	1	83		7.3
PRJNA557205	SRR9854911	RNA-Seq	Single	Ctrl	DLPFC_BA9	1	70		8
PRJNA557205	SRR9854912	RNA-Seq	Single	Ctrl	DLPFC_BA9	1	70		8
PRJNA557205	SRR9854913	RNA-Seq	Single	Ctrl	DLPFC_BA9	1	70		8
PRJNA557205	SRR9854914	RNA-Seq	Single	Ctrl	DLPFC_BA9	1	70		8
PRJNA505258	SRR8181157	RNA-Seq	Single	AD	PBMCs	1	77
PRJNA505258	SRR8181160	RNA-Seq	Single	AD	PBMCs	2	75
PRJNA505258	SRR8181164	RNA-Seq	Single	AD	PBMCs	1	80
PRJNA505258	SRR8181168	RNA-Seq	Single	AD	PBMCs	1	79
PRJNA505258	SRR8181172	RNA-Seq	Single	AD	PBMCs	2	77
PRJNA505258	SRR8181176	RNA-Seq	Single	AD	PBMCs	2	76
PRJNA505258	SRR8181180	RNA-Seq	Single	AD	PBMCs	1	80
PRJNA505258	SRR8181183	RNA-Seq	Single	AD	PBMCs	1	74
PRJNA505258	SRR8181185	RNA-Seq	Single	AD	PBMCs	1	78
PRJNA505258	SRR8181186	RNA-Seq	Single	AD	PBMCs	2	72
PRJNA505258	SRR8181192	RNA-Seq	Single	AD	PBMCs	1	73
PRJNA667860	SRR12786082	AMPLICON	Paired	AD	PBMCs	2	66				Probable Brain amyloid positive (PiB SUVR > 1.4)
PRJNA667860	SRR12786083	AMPLICON	Paired	AD	PBMCs	1	76				Probable Brain amyloid positive (PiB SUVR > 1.4)
PRJNA667860	SRR12786084	AMPLICON	Paired	AD	PBMCs	2	67				Probable Brain amyloid positive (PiB SUVR > 1.4)
PRJNA667860	SRR12786085	AMPLICON	Paired	AD	PBMCs	2	67				Probable Brain amyloid positive (PiB SUVR > 1.4)
PRJNA667860	SRR12786086	AMPLICON	Paired	AD	PBMCs	2	69				Probable Brain amyloid positive (PiB SUVR > 1.4)
PRJNA667860	SRR12786087	AMPLICON	Paired	AD	PBMCs	2	68				Probable Brain amyloid positive (PiB SUVR > 1.4)
PRJNA667860	SRR12786088	AMPLICON	Paired	AD	PBMCs	2	68				Probable Brain amyloid positive (PiB SUVR > 1.4)
PRJNA667860	SRR12786089	AMPLICON	Paired	AD	PBMCs	2	81				Probable Brain amyloid positive (PiB SUVR > 1.4)
PRJNA667860	SRR12786094	AMPLICON	Paired	AD	PBMCs	1	63				Probable Brain amyloid positive (PiB SUVR > 1.4)
PRJNA667860	SRR12786095	AMPLICON	Paired	AD	PBMCs	2	78				Probable Brain amyloid positive (PiB SUVR > 1.4)
PRJNA667860	SRR12786096	AMPLICON	Paired	AD	PBMCs	2	79				Probable Brain amyloid positive (PiB SUVR > 1.4)
PRJNA667860	SRR12786097	AMPLICON	Paired	AD	PBMCs	1	61				Probable Brain amyloid positive (PiB SUVR > 1.4)
PRJNA678865	SRR13071573	RNA-Seq	Paired	AD	PBMCs	2	70
PRJNA678865	SRR13071574	RNA-Seq	Paired	AD	PBMCs	2	73
PRJNA678865	SRR13071575	RNA-Seq	Paired	AD	PBMCs	2	76
PRJNA678865	SRR13071576	RNA-Seq	Paired	AD	PBMCs	2	76
PRJNA678865	SRR13071577	RNA-Seq	Paired	AD	PBMCs	2	75
PRJNA678865	SRR13071585	RNA-Seq	Paired	AD	PBMCs	2	70
PRJNA678865	SRR13071586	RNA-Seq	Paired	AD	PBMCs	2	73
PRJNA678865	SRR13071587	RNA-Seq	Paired	AD	PBMCs	2	76
PRJNA678865	SRR13071588	RNA-Seq	Paired	AD	PBMCs	2	76
PRJNA678865	SRR13071589	RNA-Seq	Paired	AD	PBMCs	2	75
PRJNA505258	SRR8181194	RNA-Seq	Single	Ctrl	PBMCs	2	71
PRJNA505258	SRR8181195	RNA-Seq	Single	Ctrl	PBMCs	2	75
PRJNA505258	SRR8181196	RNA-Seq	Single	Ctrl	PBMCs	2	79
PRJNA505258	SRR8181203	RNA-Seq	Single	Ctrl	PBMCs	1	76
PRJNA505258	SRR8181207	RNA-Seq	Single	Ctrl	PBMCs	1	73
PRJNA505258	SRR8181210	RNA-Seq	Single	Ctrl	PBMCs	2	71
PRJNA505258	SRR8181214	RNA-Seq	Single	Ctrl	PBMCs	1	72
PRJNA505258	SRR8181219	RNA-Seq	Single	Ctrl	PBMCs	1	77
PRJNA505258	SRR8181220	RNA-Seq	Single	Ctrl	PBMCs	2	74
PRJNA505258	SRR8181221	RNA-Seq	Single	Ctrl	PBMCs	2	78
PRJNA505258	SRR8181222	RNA-Seq	Single	Ctrl	PBMCs	1	71
PRJNA667860	SRR12786090	AMPLICON	Paired	Ctrl	PBMCs	1	72				Brain amyloid negative
PRJNA667860	SRR12786091	AMPLICON	Paired	Ctrl	PBMCs	1	78				Brain amyloid negative
PRJNA667860	SRR12786092	AMPLICON	Paired	Ctrl	PBMCs	1	78				Brain amyloid negative
PRJNA667860	SRR12786093	AMPLICON	Paired	Ctrl	PBMCs	1	76				Brain amyloid negative
PRJNA678865	SRR13071578	RNA-Seq	Paired	Ctrl	PBMCs	2	76
PRJNA678865	SRR13071579	RNA-Seq	Paired	Ctrl	PBMCs	2	76
PRJNA678865	SRR13071584	RNA-Seq	Paired	Ctrl	PBMCs	1	74
PRJNA678865	SRR13071590	RNA-Seq	Paired	Ctrl	PBMCs	2	76
PRJNA678865	SRR13071591	RNA-Seq	Paired	Ctrl	PBMCs	2	76
PRJNA678865	SRR13071592	RNA-Seq	Paired	Ctrl	PBMCs	1	74
PRJNA678865	SRR13071593	RNA-Seq	Paired	Ctrl	PBMCs	1	61
PRJNA678865	SRR13071594	RNA-Seq	Paired	Ctrl	PBMCs	1	58
PRJNA678865	SRR13071595	RNA-Seq	Paired	Ctrl	PBMCs	1	61
PRJNA678865	SRR13071596	RNA-Seq	Paired	Ctrl	PBMCs	1	58
PRJNA556869	SRR9844387	ncRNA-Seq	Single	PD	PBMCs	2	64
PRJNA556869	SRR9844388	ncRNA-Seq	Single	PD	PBMCs	1	65
PRJNA556869	SRR9844389	ncRNA-Seq	Single	PD	PBMCs	2	69
PRJNA556869	SRR9844390	ncRNA-Seq	Single	PD	PBMCs	1	70
PRJNA556869	SRR9844391	ncRNA-Seq	Single	PD	PBMCs	1	81
PRJNA556869	SRR9844392	ncRNA-Seq	Single	PD	PBMCs	2	55
PRJNA556869	SRR9844393	ncRNA-Seq	Single	PD	PBMCs	1	75
PRJNA556869	SRR9844394	ncRNA-Seq	Single	PD	PBMCs	1	70
PRJNA556869	SRR9844395	ncRNA-Seq	Single	PD	PBMCs	1	58
PRJNA556869	SRR9844396	ncRNA-Seq	Single	PD	PBMCs	1	75
PRJNA556869	SRR9844397	ncRNA-Seq	Single	PD	PBMCs	1	58
PRJNA556869	SRR9844398	ncRNA-Seq	Single	PD	PBMCs	2	70
PRJNA556869	SRR9844399	ncRNA-Seq	Single	PD	PBMCs	1	60
PRJNA556869	SRR9844400	ncRNA-Seq	Single	PD	PBMCs	2	68
PRJNA556869	SRR9844401	ncRNA-Seq	Single	PD	PBMCs	1	70
PRJNA556869	SRR9844402	ncRNA-Seq	Single	PD	PBMCs	1	69
PRJNA556869	SRR9844403	ncRNA-Seq	Single	PD	PBMCs	2	60
PRJNA556869	SRR9844404	ncRNA-Seq	Single	PD	PBMCs	2	60
PRJNA556869	SRR9844405	ncRNA-Seq	Single	PD	PBMCs	2	72
PRJNA556869	SRR9844406	ncRNA-Seq	Single	PD	PBMCs	1	64
PRJNA556869	SRR9844407	ncRNA-Seq	Single	PD	PBMCs	2	84
PRJNA556869	SRR9844408	ncRNA-Seq	Single	PD	PBMCs	1	75
PRJNA556869	SRR9844409	ncRNA-Seq	Single	PD	PBMCs	1	57
PRJNA556869	SRR9844410	ncRNA-Seq	Single	PD	PBMCs	2	65
PRJNA556869	SRR9844411	ncRNA-Seq	Single	PD	PBMCs	1	74
PRJNA556869	SRR9844412	ncRNA-Seq	Single	PD	PBMCs	1	52
PRJNA556869	SRR9844413	ncRNA-Seq	Single	PD	PBMCs	2	42
PRJNA556869	SRR9844414	ncRNA-Seq	Single	PD	PBMCs	1	60
PRJNA556869	SRR9844415	ncRNA-Seq	Single	PD	PBMCs	1	78
PRJNA556869	SRR9844416	ncRNA-Seq	Single	PD	PBMCs	1	58
PRJNA556869	SRR9844417	ncRNA-Seq	Single	PD	PBMCs	1	62
PRJNA556869	SRR9844418	ncRNA-Seq	Single	PD	PBMCs	1	70
PRJNA556869	SRR9844419	ncRNA-Seq	Single	PD	PBMCs	1	56
PRJNA556869	SRR9844420	ncRNA-Seq	Single	PD	PBMCs	1	75
PRJNA556869	SRR9844421	ncRNA-Seq	Single	PD	PBMCs	1	73
PRJNA556869	SRR9844422	ncRNA-Seq	Single	PD	PBMCs	1	65
PRJNA556869	SRR9844423	ncRNA-Seq	Single	PD	PBMCs	1	68
PRJNA556869	SRR9844424	ncRNA-Seq	Single	PD	PBMCs	1	77
PRJNA556869	SRR9844425	ncRNA-Seq	Single	PD	PBMCs	1	55
PRJNA556869	SRR9844426	ncRNA-Seq	Single	PD	PBMCs	1	64
PRJNA556869	SRR9844427	ncRNA-Seq	Single	PD	PBMCs	2	76
PRJNA556869	SRR9844428	ncRNA-Seq	Single	PD	PBMCs	1	75
PRJNA556869	SRR9844429	ncRNA-Seq	Single	PD	PBMCs	1	69
PRJNA556869	SRR9844430	ncRNA-Seq	Single	PD	PBMCs	2	58
PRJNA556869	SRR9844431	ncRNA-Seq	Single	PD	PBMCs	1	75
PRJNA556869	SRR9844432	ncRNA-Seq	Single	PD	PBMCs	2	71
PRJNA556869	SRR9844433	ncRNA-Seq	Single	PD	PBMCs	1	59
PRJNA556869	SRR9844334	ncRNA-Seq	Single	Ctrl	PBMCs	2	64
PRJNA556869	SRR9844335	ncRNA-Seq	Single	Ctrl	PBMCs	2	62
PRJNA556869	SRR9844336	ncRNA-Seq	Single	Ctrl	PBMCs	1	72
PRJNA556869	SRR9844337	ncRNA-Seq	Single	Ctrl	PBMCs	1	58
PRJNA556869	SRR9844338	ncRNA-Seq	Single	Ctrl	PBMCs	1	64
PRJNA556869	SRR9844339	ncRNA-Seq	Single	Ctrl	PBMCs	2	62
PRJNA556869	SRR9844340	ncRNA-Seq	Single	Ctrl	PBMCs	1	63
PRJNA556869	SRR9844341	ncRNA-Seq	Single	Ctrl	PBMCs	2	70
PRJNA556869	SRR9844342	ncRNA-Seq	Single	Ctrl	PBMCs	2	57
PRJNA556869	SRR9844343	ncRNA-Seq	Single	Ctrl	PBMCs	2	54
PRJNA556869	SRR9844344	ncRNA-Seq	Single	Ctrl	PBMCs	1	56
PRJNA556869	SRR9844345	ncRNA-Seq	Single	Ctrl	PBMCs	1	50
PRJNA556869	SRR9844346	ncRNA-Seq	Single	Ctrl	PBMCs	2	61
PRJNA556869	SRR9844347	ncRNA-Seq	Single	Ctrl	PBMCs	2	59
PRJNA556869	SRR9844348	ncRNA-Seq	Single	Ctrl	PBMCs	1	62
PRJNA556869	SRR9844349	ncRNA-Seq	Single	Ctrl	PBMCs	1	59
PRJNA556869	SRR9844350	ncRNA-Seq	Single	Ctrl	PBMCs	1	78
PRJNA556869	SRR9844351	ncRNA-Seq	Single	Ctrl	PBMCs	2	60
PRJNA556869	SRR9844352	ncRNA-Seq	Single	Ctrl	PBMCs	2	71
PRJNA556869	SRR9844353	ncRNA-Seq	Single	Ctrl	PBMCs	2	51
PRJNA556869	SRR9844354	ncRNA-Seq	Single	Ctrl	PBMCs	2	56
PRJNA556869	SRR9844355	ncRNA-Seq	Single	Ctrl	PBMCs	2	60
PRJNA556869	SRR9844356	ncRNA-Seq	Single	Ctrl	PBMCs	2	65
PRJNA556869	SRR9844357	ncRNA-Seq	Single	Ctrl	PBMCs	2	73
PRJNA556869	SRR9844358	ncRNA-Seq	Single	Ctrl	PBMCs	1	76
PRJNA556869	SRR9844359	ncRNA-Seq	Single	Ctrl	PBMCs	1	73
PRJNA556869	SRR9844360	ncRNA-Seq	Single	Ctrl	PBMCs	1	68
PRJNA556869	SRR9844361	ncRNA-Seq	Single	Ctrl	PBMCs	1	72
PRJNA556869	SRR9844362	ncRNA-Seq	Single	Ctrl	PBMCs	2	53
PRJNA556869	SRR9844363	ncRNA-Seq	Single	Ctrl	PBMCs	1	59
PRJNA556869	SRR9844364	ncRNA-Seq	Single	Ctrl	PBMCs	1	69
PRJNA556869	SRR9844365	ncRNA-Seq	Single	Ctrl	PBMCs	2	62
PRJNA556869	SRR9844366	ncRNA-Seq	Single	Ctrl	PBMCs	1	84
PRJNA556869	SRR9844367	ncRNA-Seq	Single	Ctrl	PBMCs	1	75
PRJNA556869	SRR9844368	ncRNA-Seq	Single	Ctrl	PBMCs	1	63
PRJNA556869	SRR9844369	ncRNA-Seq	Single	Ctrl	PBMCs	1	63
PRJNA556869	SRR9844370	ncRNA-Seq	Single	Ctrl	PBMCs	1	63
PRJNA556869	SRR9844371	ncRNA-Seq	Single	Ctrl	PBMCs	2	70
PRJNA556869	SRR9844372	ncRNA-Seq	Single	Ctrl	PBMCs	2	64
PRJNA556869	SRR9844373	ncRNA-Seq	Single	Ctrl	PBMCs	2	60
PRJNA556869	SRR9844374	ncRNA-Seq	Single	Ctrl	PBMCs	1	60
PRJNA556869	SRR9844375	ncRNA-Seq	Single	Ctrl	PBMCs	1	65
PRJNA556869	SRR9844376	ncRNA-Seq	Single	Ctrl	PBMCs	1	64
PRJNA556869	SRR9844377	ncRNA-Seq	Single	Ctrl	PBMCs	2	74
PRJNA556869	SRR9844378	ncRNA-Seq	Single	Ctrl	PBMCs	1	68
PRJNA556869	SRR9844379	ncRNA-Seq	Single	Ctrl	PBMCs	2	66
PRJNA556869	SRR9844380	ncRNA-Seq	Single	Ctrl	PBMCs	1	56
PRJNA556869	SRR9844381	ncRNA-Seq	Single	Ctrl	PBMCs	2	64
PRJNA556869	SRR9844382	ncRNA-Seq	Single	Ctrl	PBMCs	2	68
PRJNA556869	SRR9844383	ncRNA-Seq	Single	Ctrl	PBMCs	1	70
PRJNA556869	SRR9844384	ncRNA-Seq	Single	Ctrl	PBMCs	1	68
PRJNA556869	SRR9844385	ncRNA-Seq	Single	Ctrl	PBMCs	1	69
PRJNA556869	SRR9844386	ncRNA-Seq	Single	Ctrl	PBMCs	1	69
PRJNA201039	SRR837437	RNA-Seq	Single	AD	whole blood	2	77
PRJNA201039	SRR837438	RNA-Seq	Single	AD	whole blood	1	74
PRJNA201039	SRR837439	RNA-Seq	Single	AD	whole blood	1	68
PRJNA201039	SRR837440	RNA-Seq	Single	AD	whole blood	2	75
PRJNA201039	SRR837441	RNA-Seq	Single	AD	whole blood	1	74
PRJNA201039	SRR837442	RNA-Seq	Single	AD	whole blood	1	76
PRJNA201039	SRR837443	RNA-Seq	Single	AD	whole blood	1	79
PRJNA201039	SRR837444	RNA-Seq	Single	AD	whole blood	2	75
PRJNA201039	SRR837445	RNA-Seq	Single	AD	whole blood	1	77
PRJNA201039	SRR837446	RNA-Seq	Single	AD	whole blood	2	72
PRJNA201039	SRR837447	RNA-Seq	Single	AD	whole blood	1	76
PRJNA201039	SRR837448	RNA-Seq	Single	AD	whole blood	1	61
PRJNA201039	SRR837449	RNA-Seq	Single	AD	whole blood	2	51
PRJNA201039	SRR837450	RNA-Seq	Single	AD	whole blood	2	55
PRJNA201039	SRR837451	RNA-Seq	Single	AD	whole blood	2	70
PRJNA201039	SRR837452	RNA-Seq	Single	AD	whole blood	2	78
PRJNA201039	SRR837453	RNA-Seq	Single	AD	whole blood	1	81
PRJNA201039	SRR837454	RNA-Seq	Single	AD	whole blood	2	72
PRJNA201039	SRR837455	RNA-Seq	Single	AD	whole blood	1	57
PRJNA201039	SRR837456	RNA-Seq	Single	AD	whole blood	1	75
PRJNA201039	SRR837457	RNA-Seq	Single	AD	whole blood	2	70
PRJNA201039	SRR837458	RNA-Seq	Single	AD	whole blood	2	75
PRJNA201039	SRR837459	RNA-Seq	Single	AD	whole blood	2	69
PRJNA201039	SRR837460	RNA-Seq	Single	AD	whole blood	2	68
PRJNA201039	SRR837461	RNA-Seq	Single	AD	whole blood	2	71
PRJNA201039	SRR837462	RNA-Seq	Single	AD	whole blood	1	74
PRJNA201039	SRR837463	RNA-Seq	Single	AD	whole blood	1	72
PRJNA201039	SRR837464	RNA-Seq	Single	AD	whole blood	2	69
PRJNA201039	SRR837465	RNA-Seq	Single	AD	whole blood	2	63
PRJNA201039	SRR837466	RNA-Seq	Single	AD	whole blood	1	80
PRJNA201039	SRR837467	RNA-Seq	Single	AD	whole blood	1	62
PRJNA201039	SRR837468	RNA-Seq	Single	AD	whole blood	1	75
PRJNA201039	SRR837469	RNA-Seq	Single	AD	whole blood	2	56
PRJNA201039	SRR837470	RNA-Seq	Single	AD	whole blood	2	57
PRJNA201039	SRR837493	RNA-Seq	Single	AD	whole blood	1	80
PRJNA201039	SRR837494	RNA-Seq	Single	AD	whole blood	1	81
PRJNA201039	SRR837495	RNA-Seq	Single	AD	whole blood	2	76
PRJNA201039	SRR837496	RNA-Seq	Single	AD	whole blood	2	60
PRJNA201039	SRR837497	RNA-Seq	Single	AD	whole blood	2	63
PRJNA201039	SRR837498	RNA-Seq	Single	AD	whole blood	2	64
PRJNA201039	SRR837499	RNA-Seq	Single	AD	whole blood	1	65
PRJNA201039	SRR837500	RNA-Seq	Single	AD	whole blood	2	74
PRJNA201039	SRR837501	RNA-Seq	Single	AD	whole blood	2	59
PRJNA201039	SRR837502	RNA-Seq	Single	AD	whole blood	2	72
PRJNA201039	SRR837503	RNA-Seq	Single	AD	whole blood	1	63
PRJNA201039	SRR837504	RNA-Seq	Single	AD	whole blood	1	78
PRJNA201039	SRR837505	RNA-Seq	Single	AD	whole blood	1	78
PRJNA201039	SRR837506	RNA-Seq	Single	AD	whole blood	1	79
PRJNA675864	SRR13019404	RNA-Seq	Paired	AD	whole blood
PRJNA675864	SRR13019405	RNA-Seq	Paired	AD	whole blood
PRJNA675864	SRR13019406	RNA-Seq	Paired	AD	whole blood
PRJNA675864	SRR13019407	RNA-Seq	Paired	AD	whole blood
PRJNA675864	SRR13019408	RNA-Seq	Paired	AD	whole blood
PRJNA675864	SRR13019409	RNA-Seq	Paired	AD	whole blood
PRJNA201039	SRR837471	RNA-Seq	Single	Ctrl	whole blood	1	76
PRJNA201039	SRR837472	RNA-Seq	Single	Ctrl	whole blood	2	60
PRJNA201039	SRR837473	RNA-Seq	Single	Ctrl	whole blood	2	60
PRJNA201039	SRR837474	RNA-Seq	Single	Ctrl	whole blood	2	76
PRJNA201039	SRR837475	RNA-Seq	Single	Ctrl	whole blood	2	60
PRJNA201039	SRR837476	RNA-Seq	Single	Ctrl	whole blood	1	83
PRJNA201039	SRR837477	RNA-Seq	Single	Ctrl	whole blood	1	61
PRJNA201039	SRR837478	RNA-Seq	Single	Ctrl	whole blood	1	77
PRJNA201039	SRR837479	RNA-Seq	Single	Ctrl	whole blood	1	63
PRJNA201039	SRR837480	RNA-Seq	Single	Ctrl	whole blood	1	75
PRJNA201039	SRR837481	RNA-Seq	Single	Ctrl	whole blood	1	63
PRJNA201039	SRR837482	RNA-Seq	Single	Ctrl	whole blood	1	64
PRJNA201039	SRR837483	RNA-Seq	Single	Ctrl	whole blood	2	71
PRJNA201039	SRR837484	RNA-Seq	Single	Ctrl	whole blood	2	60
PRJNA201039	SRR837485	RNA-Seq	Single	Ctrl	whole blood	1	75
PRJNA201039	SRR837486	RNA-Seq	Single	Ctrl	whole blood	2	60
PRJNA201039	SRR837487	RNA-Seq	Single	Ctrl	whole blood	2	66
PRJNA201039	SRR837488	RNA-Seq	Single	Ctrl	whole blood	2	60
PRJNA201039	SRR837489	RNA-Seq	Single	Ctrl	whole blood	1	61
PRJNA201039	SRR837490	RNA-Seq	Single	Ctrl	whole blood	2	74
PRJNA201039	SRR837491	RNA-Seq	Single	Ctrl	whole blood	2	71
PRJNA201039	SRR837492	RNA-Seq	Single	Ctrl	whole blood	1	60
PRJNA675864	SRR13019410	RNA-Seq	Paired	Ctrl	whole blood
PRJNA675864	SRR13019411	RNA-Seq	Paired	Ctrl	whole blood
PRJNA675864	SRR13019412	RNA-Seq	Paired	Ctrl	whole blood
PRJNA675864	SRR13019413	RNA-Seq	Paired	Ctrl	whole blood
PRJNA675864	SRR13019414	RNA-Seq	Paired	Ctrl	whole blood
PRJNA675864	SRR13019415	RNA-Seq	Paired	Ctrl	whole blood
PRJNA675864	SRR13019416	RNA-Seq	Paired	Ctrl	whole blood
PRJEB8960	ERR833219	RNA-Seq	Single	PD	whole blood	2	59
PRJEB8960	ERR833220	RNA-Seq	Single	PD	whole blood	2	59
PRJEB8960	ERR833221	RNA-Seq	Single	PD	whole blood	2	59
PRJEB8960	ERR833222	RNA-Seq	Single	PD	whole blood	2	59
PRJEB8960	ERR833227	RNA-Seq	Single	PD	whole blood	1	53
PRJEB8960	ERR833228	RNA-Seq	Single	PD	whole blood	1	53
PRJEB8960	ERR833229	RNA-Seq	Single	PD	whole blood	1	53
PRJEB8960	ERR833230	RNA-Seq	Single	PD	whole blood	1	53
PRJEB8960	ERR833239	RNA-Seq	Single	PD	whole blood	1	50
PRJEB8960	ERR833240	RNA-Seq	Single	PD	whole blood	1	50
PRJEB8960	ERR833241	RNA-Seq	Single	PD	whole blood	1	50
PRJEB8960	ERR833242	RNA-Seq	Single	PD	whole blood	1	50
PRJEB8960	ERR833251	RNA-Seq	Single	PD	whole blood	1	47
PRJEB8960	ERR833252	RNA-Seq	Single	PD	whole blood	1	47
PRJEB8960	ERR833253	RNA-Seq	Single	PD	whole blood	1	47
PRJEB8960	ERR833254	RNA-Seq	Single	PD	whole blood	1	47
PRJEB8960	ERR833255	RNA-Seq	Single	PD	whole blood	1	50
PRJEB8960	ERR833256	RNA-Seq	Single	PD	whole blood	1	50
PRJEB8960	ERR833257	RNA-Seq	Single	PD	whole blood	1	50
PRJEB8960	ERR833258	RNA-Seq	Single	PD	whole blood	1	50
PRJNA675864	SRR13019398	RNA-Seq	Paired	PD	whole blood	1	62
PRJNA675864	SRR13019399	RNA-Seq	Paired	PD	whole blood	1	68
PRJNA675864	SRR13019400	RNA-Seq	Paired	PD	whole blood	1	56
PRJNA675864	SRR13019401	RNA-Seq	Paired	PD	whole blood	1	67
PRJNA675864	SRR13019402	RNA-Seq	Paired	PD	whole blood	2	64
PRJNA675864	SRR13019403	RNA-Seq	Paired	PD	whole blood	2	58
PRJNA693202	SRR13482599	RNA-Seq	Paired	PD	whole blood
PRJNA693202	SRR13482600	RNA-Seq	Paired	PD	whole blood
PRJNA693202	SRR13482601	RNA-Seq	Paired	PD	whole blood
PRJNA693202	SRR13482602	RNA-Seq	Paired	PD	whole blood
PRJNA693202	SRR13482603	RNA-Seq	Paired	PD	whole blood
PRJNA693202	SRR13482604	RNA-Seq	Paired	PD	whole blood
PRJNA693202	SRR13482605	RNA-Seq	Paired	PD	whole blood
PRJNA693202	SRR13482606	RNA-Seq	Paired	PD	whole blood
PRJNA693202	SRR13482607	RNA-Seq	Paired	PD	whole blood
PRJNA693202	SRR13482608	RNA-Seq	Paired	PD	whole blood
PRJNA693202	SRR13482609	RNA-Seq	Paired	PD	whole blood
PRJNA693202	SRR13482610	RNA-Seq	Paired	PD	whole blood
PRJEB8960	ERR833223	RNA-Seq	Single	Ctrl	whole blood	2	54
PRJEB8960	ERR833224	RNA-Seq	Single	Ctrl	whole blood	2	54
PRJEB8960	ERR833225	RNA-Seq	Single	Ctrl	whole blood	2	54
PRJEB8960	ERR833226	RNA-Seq	Single	Ctrl	whole blood	2	54
PRJEB8960	ERR833231	RNA-Seq	Single	Ctrl	whole blood	1	45
PRJEB8960	ERR833232	RNA-Seq	Single	Ctrl	whole blood	1	45
PRJEB8960	ERR833233	RNA-Seq	Single	Ctrl	whole blood	1	45
PRJEB8960	ERR833234	RNA-Seq	Single	Ctrl	whole blood	1	45
PRJEB8960	ERR833235	RNA-Seq	Single	Ctrl	whole blood	1	57
PRJEB8960	ERR833236	RNA-Seq	Single	Ctrl	whole blood	1	57
PRJEB8960	ERR833237	RNA-Seq	Single	Ctrl	whole blood	1	57
PRJEB8960	ERR833238	RNA-Seq	Single	Ctrl	whole blood	1	57
PRJEB8960	ERR833243	RNA-Seq	Single	Ctrl	whole blood	2	42
PRJEB8960	ERR833244	RNA-Seq	Single	Ctrl	whole blood	2	42
PRJEB8960	ERR833245	RNA-Seq	Single	Ctrl	whole blood	2	42
PRJEB8960	ERR833246	RNA-Seq	Single	Ctrl	whole blood	2	42
PRJEB8960	ERR833247	RNA-Seq	Single	Ctrl	whole blood	1	42
PRJEB8960	ERR833248	RNA-Seq	Single	Ctrl	whole blood	1	42
PRJEB8960	ERR833249	RNA-Seq	Single	Ctrl	whole blood	1	42
PRJEB8960	ERR833250	RNA-Seq	Single	Ctrl	whole blood	1	42
PRJNA675864	SRR13019394	RNA-Seq	Paired	Ctrl	whole blood	53	2
PRJNA675864	SRR13019395	RNA-Seq	Paired	Ctrl	whole blood	61	1
PRJNA675864	SRR13019396	RNA-Seq	Paired	Ctrl	whole blood	45	1
PRJNA675864	SRR13019397	RNA-Seq	Paired	Ctrl	whole blood	56	1
PRJNA675864	SRR13019410	RNA-Seq	Paired	Ctrl	whole blood	60	2
PRJNA675864	SRR13019411	RNA-Seq	Paired	Ctrl	whole blood	57	1
PRJNA675864	SRR13019412	RNA-Seq	Paired	Ctrl	whole blood	48	2
PRJNA675864	SRR13019413	RNA-Seq	Paired	Ctrl	whole blood	59	1
PRJNA675864	SRR13019414	RNA-Seq	Paired	Ctrl	whole blood	51	1
PRJNA675864	SRR13019415	RNA-Seq	Paired	Ctrl	whole blood	44	1
PRJNA675864	SRR13019416	RNA-Seq	Paired	Ctrl	whole blood	50	1
PRJNA693202	SRR13482611	RNA-Seq	Paired	Ctrl	whole blood
PRJNA693202	SRR13482612	RNA-Seq	Paired	Ctrl	whole blood
PRJNA693202	SRR13482613	RNA-Seq	Paired	Ctrl	whole blood
PRJNA693202	SRR13482614	RNA-Seq	Paired	Ctrl	whole blood
PRJNA693202	SRR13482615	RNA-Seq	Paired	Ctrl	whole blood
PRJNA693202	SRR13482616	RNA-Seq	Paired	Ctrl	whole blood
PRJNA693202	SRR13482617	RNA-Seq	Paired	Ctrl	whole blood
PRJNA693202	SRR13482618	RNA-Seq	Paired	Ctrl	whole blood
PRJNA693202	SRR13482619	RNA-Seq	Paired	Ctrl	whole blood
PRJNA693202	SRR13482620	RNA-Seq	Paired	Ctrl	whole blood
PRJNA693202	SRR13482621	RNA-Seq	Paired	Ctrl	whole blood
PRJNA693202	SRR13482622	RNA-Seq	Paired	Ctrl	whole blood
PRJNA693202	SRR13482623	RNA-Seq	Paired	Ctrl	whole blood
PRJNA693202	SRR13482624	RNA-Seq	Paired	Ctrl	whole blood

## Sheet: Final-Sample-Subsets
Study	SID	Strategy	Layout	Condition	Tissue	Age	Sex	Braak	RIN	Dementia
PRJNA232671	SRR1063418	RNA-seq	Single	AD	DLPFC_BA9	100	2	4
PRJNA232671	SRR1063419	RNA-seq	Single	AD	DLPFC_BA9	88	1	5
PRJNA232671	SRR1063420	RNA-seq	Single	AD	DLPFC_BA9	85	1	5
PRJNA210613	SRR1103943	RNA-seq of miRNA	Single	AD	DLPFC_BA9	79	1	5
PRJNA210613	SRR1103944	RNA-seq of miRNA	Single	AD	DLPFC_BA9	80	2	6
PRJNA210613	SRR1103945	RNA-seq of miRNA	Single	AD	DLPFC_BA9	67	1	6
PRJNA210613	SRR1103946	RNA-seq of miRNA	Single	AD	DLPFC_BA9	67	2	7
PRJNA210613	SRR1103947	RNA-seq of miRNA	Single	AD	DLPFC_BA9	68	2	8
PRJNA210613	SRR1103948	RNA-seq of miRNA	Single	AD	DLPFC_BA9	72	2	9
PRJNA434441	SRR6742933	RNA-seq	Single	AD	DLPFC_BA9	88	1	5
PRJNA434441	SRR6742934	RNA-seq	Single	AD	DLPFC_BA9	88	1	5
PRJNA434441	SRR6742937	RNA-seq	Single	AD	DLPFC_BA9	85	1	6
PRJNA434441	SRR6742938	RNA-seq	Single	AD	DLPFC_BA9	85	1	6
PRJNA434441	SRR6742967	RNA-seq	Single	AD	DLPFC_BA9	73	2	6
PRJNA434441	SRR6742968	RNA-seq	Single	AD	DLPFC_BA9	73	2	6
PRJNA434441	SRR6742973	RNA-seq	Single	AD	DLPFC_BA9	96	2	6
PRJNA434441	SRR6742974	RNA-seq	Single	AD	DLPFC_BA9	96	2	6
PRJNA434441	SRR6742975	RNA-seq	Single	AD	DLPFC_BA9	85	2	6
PRJNA434441	SRR6742976	RNA-seq	Single	AD	DLPFC_BA9	85	2	6
PRJNA434441	SRR6742981	RNA-seq	Single	AD	DLPFC_BA9	89	2	6
PRJNA434441	SRR6742982	RNA-seq	Single	AD	DLPFC_BA9	89	2	6
PRJNA434441	SRR6742941	RNA-seq	Single	AD	DLPFC_BA9	98	1	4
PRJNA434441	SRR6742942	RNA-seq	Single	AD	DLPFC_BA9	98	1	4
PRJNA434441	SRR6742943	RNA-seq	Single	AD	DLPFC_BA9	92	1	3
PRJNA434441	SRR6742944	RNA-seq	Single	AD	DLPFC_BA9	92	1	3
PRJNA434441	SRR6742951	RNA-seq	Single	AD	DLPFC_BA9	93	1	4
PRJNA434441	SRR6742952	RNA-seq	Single	AD	DLPFC_BA9	93	1	4
PRJNA434441	SRR6742955	RNA-seq	Single	AD	DLPFC_BA9	86	1	4
PRJNA434441	SRR6742956	RNA-seq	Single	AD	DLPFC_BA9	86	1	4
PRJNA434441	SRR6742959	RNA-seq	Single	AD	DLPFC_BA9	88	2	3
PRJNA434441	SRR6742960	RNA-seq	Single	AD	DLPFC_BA9	88	2	3
PRJNA434441	SRR6742961	RNA-seq	Single	AD	DLPFC_BA9	78	1	3
PRJNA434441	SRR6742962	RNA-seq	Single	AD	DLPFC_BA9	78	1	3
PRJNA434441	SRR6742965	RNA-seq	Single	AD	DLPFC_BA9	90	2	4
PRJNA434441	SRR6742966	RNA-seq	Single	AD	DLPFC_BA9	90	2	4
PRJNA434441	SRR6742969	RNA-seq	Single	AD	DLPFC_BA9	75	2	3
PRJNA434441	SRR6742970	RNA-seq	Single	AD	DLPFC_BA9	75	2	3
PRJNA434441	SRR6742979	RNA-seq	Single	AD	DLPFC_BA9	86	2	3
PRJNA434441	SRR6742980	RNA-seq	Single	AD	DLPFC_BA9	86	2	3
PRJNA641912	SRR12092014	ncRNA-seq	Single	AD	DLPFC_BA9	84	2	5
PRJNA641912	SRR12092015	ncRNA-seq	Single	AD	DLPFC_BA9	78	1	6
PRJNA641912	SRR12092016	ncRNA-seq	Single	AD	DLPFC_BA9	98	2	5
PRJNA641912	SRR12092017	ncRNA-seq	Single	AD	DLPFC_BA9	86	1	5
PRJNA641912	SRR12092018	ncRNA-seq	Single	AD	DLPFC_BA9	95	1	4
PRJNA641912	SRR12092019	ncRNA-seq	Single	AD	DLPFC_BA9	76	1	5
PRJNA662923	SRR12623869	snRNA-seq	Paired	AD	DLPFC_BA9	74	1	4
PRJNA662923	SRR12623870	snRNA-seq	Paired	AD	DLPFC_BA9	74	1	4
PRJNA662923	SRR12623871	snRNA-seq	Paired	AD	DLPFC_BA9	74	1	4
PRJNA662923	SRR12623872	snRNA-seq	Paired	AD	DLPFC_BA9	74	1	4
PRJNA662923	SRR12623873	snRNA-seq	Paired	AD	DLPFC_BA9	74	1	4
PRJNA662923	SRR12623874	snRNA-seq	Paired	AD	DLPFC_BA9	74	1	4
PRJNA662923	SRR12623875	snRNA-seq	Paired	AD	DLPFC_BA9	74	1	4
PRJNA662923	SRR12623876	snRNA-seq	Paired	AD	DLPFC_BA9	74	1	4
PRJNA662923	SRR12623877	snRNA-seq	Paired	AD	DLPFC_BA9	70	2	5
PRJNA662923	SRR12623878	snRNA-seq	Paired	AD	DLPFC_BA9	70	2	5
PRJNA662923	SRR12623879	snRNA-seq	Paired	AD	DLPFC_BA9	70	2	5
PRJNA662923	SRR12623880	snRNA-seq	Paired	AD	DLPFC_BA9	70	2	5
PRJNA662923	SRR12623881	snRNA-seq	Paired	AD	DLPFC_BA9	73	1	6
PRJNA662923	SRR12623882	snRNA-seq	Paired	AD	DLPFC_BA9	73	1	6
PRJNA662923	SRR12623883	snRNA-seq	Paired	AD	DLPFC_BA9	73	1	6
PRJNA662923	SRR12623884	snRNA-seq	Paired	AD	DLPFC_BA9	73	1	6
PRJNA662923	SRR12623885	snRNA-seq	Paired	AD	DLPFC_BA9	73	1	6
PRJNA662923	SRR12623886	snRNA-seq	Paired	AD	DLPFC_BA9	73	1	6
PRJNA662923	SRR12623887	snRNA-seq	Paired	AD	DLPFC_BA9	73	1	6
PRJNA662923	SRR12623888	snRNA-seq	Paired	AD	DLPFC_BA9	73	1	6
PRJNA662923	SRR12623889	snRNA-seq	Paired	AD	DLPFC_BA9	71	2	6
PRJNA662923	SRR12623890	snRNA-seq	Paired	AD	DLPFC_BA9	71	2	6
PRJNA662923	SRR12623891	snRNA-seq	Paired	AD	DLPFC_BA9	71	2	6
PRJNA662923	SRR12623892	snRNA-seq	Paired	AD	DLPFC_BA9	71	2	6
PRJNA662923	SRR12623893	snRNA-seq	Paired	AD	DLPFC_BA9	72	1	5
PRJNA662923	SRR12623894	snRNA-seq	Paired	AD	DLPFC_BA9	72	1	5
PRJNA662923	SRR12623895	snRNA-seq	Paired	AD	DLPFC_BA9	72	1	5
PRJNA662923	SRR12623896	snRNA-seq	Paired	AD	DLPFC_BA9	72	1	5
PRJNA662923	SRR12623897	snRNA-seq	Paired	AD	DLPFC_BA9	69	1	5
PRJNA662923	SRR12623898	snRNA-seq	Paired	AD	DLPFC_BA9	69	1	5
PRJNA662923	SRR12623899	snRNA-seq	Paired	AD	DLPFC_BA9	69	1	5
PRJNA662923	SRR12623900	snRNA-seq	Paired	AD	DLPFC_BA9	69	1	5
PRJNA662923	SRR12623901	snRNA-seq	Paired	AD	DLPFC_BA9	70	2	4
PRJNA662923	SRR12623902	snRNA-seq	Paired	AD	DLPFC_BA9	70	2	4
PRJNA662923	SRR12623903	snRNA-seq	Paired	AD	DLPFC_BA9	70	2	4
PRJNA662923	SRR12623904	snRNA-seq	Paired	AD	DLPFC_BA9	70	2	4
PRJNA662923	SRR12623905	snRNA-seq	Paired	AD	DLPFC_BA9	73	1	5
PRJNA662923	SRR12623906	snRNA-seq	Paired	AD	DLPFC_BA9	73	1	5
PRJNA662923	SRR12623907	snRNA-seq	Paired	AD	DLPFC_BA9	73	1	5
PRJNA662923	SRR12623908	snRNA-seq	Paired	AD	DLPFC_BA9	73	1	5
PRJNA662923	SRR12623909	snRNA-seq	Paired	AD	DLPFC_BA9	72	1	6
PRJNA662923	SRR12623910	snRNA-seq	Paired	AD	DLPFC_BA9	72	1	6
PRJNA662923	SRR12623911	snRNA-seq	Paired	AD	DLPFC_BA9	72	1	6
PRJNA662923	SRR12623912	snRNA-seq	Paired	AD	DLPFC_BA9	72	1	6
PRJNA662923	SRR12623913	snRNA-seq	Paired	AD	DLPFC_BA9	74	1	4
PRJNA662923	SRR12623914	snRNA-seq	Paired	AD	DLPFC_BA9	74	1	4
PRJNA662923	SRR12623915	snRNA-seq	Paired	AD	DLPFC_BA9	74	1	4
PRJNA662923	SRR12623916	snRNA-seq	Paired	AD	DLPFC_BA9	74	1	4
PRJNA662923	SRR12623917	snRNA-seq	Paired	AD	DLPFC_BA9	69	1	4
PRJNA662923	SRR12623918	snRNA-seq	Paired	AD	DLPFC_BA9	69	1	4
PRJNA662923	SRR12623919	snRNA-seq	Paired	AD	DLPFC_BA9	69	1	4
PRJNA662923	SRR12623920	snRNA-seq	Paired	AD	DLPFC_BA9	69	1	4
PRJNA662923	SRR12623921	snRNA-seq	Paired	AD	DLPFC_BA9	70	2	5
PRJNA662923	SRR12623922	snRNA-seq	Paired	AD	DLPFC_BA9	70	2	5
PRJNA662923	SRR12623923	snRNA-seq	Paired	AD	DLPFC_BA9	70	2	5
PRJNA662923	SRR12623924	snRNA-seq	Paired	AD	DLPFC_BA9	70	2	5
PRJNA232671	SRR1063412	RNA-seq	Single	Ctrl	DLPFC_BA9	85		0
PRJNA232671	SRR1063413	RNA-seq	Single	Ctrl	DLPFC_BA9	80		1
PRJNA232671	SRR1063414	RNA-seq	Single	Ctrl	DLPFC_BA9	90		0
PRJNA210613	SRR1103937	RNA-seq of miRNA	Single	Ctrl	DLPFC_BA9	80	1	2
PRJNA210613	SRR1103938	RNA-seq of miRNA	Single	Ctrl	DLPFC_BA9	78	1	2
PRJNA210613	SRR1103939	RNA-seq of miRNA	Single	Ctrl	DLPFC_BA9	52	2	2
PRJNA210613	SRR1103940	RNA-seq of miRNA	Single	Ctrl	DLPFC_BA9	74	2	2
PRJNA210613	SRR1103941	RNA-seq of miRNA	Single	Ctrl	DLPFC_BA9	83	1	2
PRJNA210613	SRR1103942	RNA-seq of miRNA	Single	Ctrl	DLPFC_BA9	78	2	2
PRJNA434441	SRR6742935	RNA-seq	Single	Ctrl	DLPFC_BA9	72	2	2
PRJNA434441	SRR6742936	RNA-seq	Single	Ctrl	DLPFC_BA9	72	2	2
PRJNA434441	SRR6742939	RNA-seq	Single	Ctrl	DLPFC_BA9	65	1	1
PRJNA434441	SRR6742940	RNA-seq	Single	Ctrl	DLPFC_BA9	65	1	1
PRJNA434441	SRR6742945	RNA-seq	Single	Ctrl	DLPFC_BA9	85	1	2
PRJNA434441	SRR6742946	RNA-seq	Single	Ctrl	DLPFC_BA9	85	1	2
PRJNA434441	SRR6742947	RNA-seq	Single	Ctrl	DLPFC_BA9	91	1	2
PRJNA434441	SRR6742948	RNA-seq	Single	Ctrl	DLPFC_BA9	91	1	2
PRJNA434441	SRR6742949	RNA-seq	Single	Ctrl	DLPFC_BA9	96	1	2
PRJNA434441	SRR6742950	RNA-seq	Single	Ctrl	DLPFC_BA9	96	1	2
PRJNA434441	SRR6742953	RNA-seq	Single	Ctrl	DLPFC_BA9	96	2	2
PRJNA434441	SRR6742954	RNA-seq	Single	Ctrl	DLPFC_BA9	96	2	2
PRJNA434441	SRR6742957	RNA-seq	Single	Ctrl	DLPFC_BA9	87	2	2
PRJNA434441	SRR6742958	RNA-seq	Single	Ctrl	DLPFC_BA9	87	2	2
PRJNA434441	SRR6742963	RNA-seq	Single	Ctrl	DLPFC_BA9	89	2	2
PRJNA434441	SRR6742964	RNA-seq	Single	Ctrl	DLPFC_BA9	89	2	2
PRJNA434441	SRR6742971	RNA-seq	Single	Ctrl	DLPFC_BA9	90	1	2
PRJNA434441	SRR6742972	RNA-seq	Single	Ctrl	DLPFC_BA9	90	1	2
PRJNA434441	SRR6742977	RNA-seq	Single	Ctrl	DLPFC_BA9	80	1	2
PRJNA434441	SRR6742978	RNA-seq	Single	Ctrl	DLPFC_BA9	80	1	2
PRJNA641912	SRR12092020	ncRNA-seq	Single	Ctrl	DLPFC_BA9	85	1	2
PRJNA641912	SRR12092021	ncRNA-seq	Single	Ctrl	DLPFC_BA9	74	2	1
PRJNA641912	SRR12092022	ncRNA-seq	Single	Ctrl	DLPFC_BA9	79	2	2
PRJNA641912	SRR12092023	ncRNA-seq	Single	Ctrl	DLPFC_BA9	86	1	2
PRJNA662923	SRR12623925	snRNA-seq	Paired	Ctrl	DLPFC_BA9	85	1	1
PRJNA662923	SRR12623926	snRNA-seq	Paired	Ctrl	DLPFC_BA9	85	1	1
PRJNA662923	SRR12623927	snRNA-seq	Paired	Ctrl	DLPFC_BA9	85	1	1
PRJNA662923	SRR12623928	snRNA-seq	Paired	Ctrl	DLPFC_BA9	85	1	1
PRJNA662923	SRR12623929	snRNA-seq	Paired	Ctrl	DLPFC_BA9	85	1	1
PRJNA662923	SRR12623930	snRNA-seq	Paired	Ctrl	DLPFC_BA9	85	1	1
PRJNA662923	SRR12623931	snRNA-seq	Paired	Ctrl	DLPFC_BA9	85	1	1
PRJNA662923	SRR12623932	snRNA-seq	Paired	Ctrl	DLPFC_BA9	85	1	1
PRJNA662923	SRR12623933	snRNA-seq	Paired	Ctrl	DLPFC_BA9	80	2	1
PRJNA662923	SRR12623934	snRNA-seq	Paired	Ctrl	DLPFC_BA9	80	2	1
PRJNA662923	SRR12623935	snRNA-seq	Paired	Ctrl	DLPFC_BA9	80	2	1
PRJNA662923	SRR12623936	snRNA-seq	Paired	Ctrl	DLPFC_BA9	80	2	1
PRJNA662923	SRR12623937	snRNA-seq	Paired	Ctrl	DLPFC_BA9	81	1	1
PRJNA662923	SRR12623938	snRNA-seq	Paired	Ctrl	DLPFC_BA9	81	1	1
PRJNA662923	SRR12623939	snRNA-seq	Paired	Ctrl	DLPFC_BA9	81	1	1
PRJNA662923	SRR12623940	snRNA-seq	Paired	Ctrl	DLPFC_BA9	81	1	1
PRJNA662923	SRR12623941	snRNA-seq	Paired	Ctrl	DLPFC_BA9	79	2	1
PRJNA662923	SRR12623942	snRNA-seq	Paired	Ctrl	DLPFC_BA9	79	2	1
PRJNA662923	SRR12623943	snRNA-seq	Paired	Ctrl	DLPFC_BA9	79	2	1
PRJNA662923	SRR12623944	snRNA-seq	Paired	Ctrl	DLPFC_BA9	79	2	1
PRJNA662923	SRR12623945	snRNA-seq	Paired	Ctrl	DLPFC_BA9	76	1	1
PRJNA662923	SRR12623946	snRNA-seq	Paired	Ctrl	DLPFC_BA9	76	1	1
PRJNA662923	SRR12623947	snRNA-seq	Paired	Ctrl	DLPFC_BA9	76	1	1
PRJNA662923	SRR12623948	snRNA-seq	Paired	Ctrl	DLPFC_BA9	76	1	1
PRJNA662923	SRR12623949	snRNA-seq	Paired	Ctrl	DLPFC_BA9	76	1	1
PRJNA662923	SRR12623950	snRNA-seq	Paired	Ctrl	DLPFC_BA9	76	1	1
PRJNA662923	SRR12623951	snRNA-seq	Paired	Ctrl	DLPFC_BA9	76	1	1
PRJNA662923	SRR12623952	snRNA-seq	Paired	Ctrl	DLPFC_BA9	76	1	1
PRJNA662923	SRR12623953	snRNA-seq	Paired	Ctrl	DLPFC_BA9	82	2	1
PRJNA662923	SRR12623954	snRNA-seq	Paired	Ctrl	DLPFC_BA9	82	2	1
PRJNA662923	SRR12623955	snRNA-seq	Paired	Ctrl	DLPFC_BA9	82	2	1
PRJNA662923	SRR12623956	snRNA-seq	Paired	Ctrl	DLPFC_BA9	82	2	1
PRJNA662923	SRR12623957	snRNA-seq	Paired	Ctrl	DLPFC_BA9	84	1	1
PRJNA662923	SRR12623958	snRNA-seq	Paired	Ctrl	DLPFC_BA9	84	1	1
PRJNA662923	SRR12623959	snRNA-seq	Paired	Ctrl	DLPFC_BA9	84	1	1
PRJNA662923	SRR12623960	snRNA-seq	Paired	Ctrl	DLPFC_BA9	84	1	1
PRJNA283498	SRR2015757	RNA_seq	Paired	PD	DLPFC_BA9	74	1	1	7.2	1
PRJNA283498	SRR2015758	RNA_seq	Paired	PD	DLPFC_BA9	83	1	3	7.1	1
PRJNA283498	SRR2015759	RNA_seq	Paired	PD	DLPFC_BA9	80	1		8.5	0
PRJNA283498	SRR2015760	RNA_seq	Paired	PD	DLPFC_BA9	83	1	3	7.3	1
PRJNA283498	SRR2015761	RNA_seq	Paired	PD	DLPFC_BA9	80	1	2	8.4	0
PRJNA283498	SRR2015762	RNA_seq	Paired	PD	DLPFC_BA9	84	1	2	6.7	1
PRJNA283498	SRR2015763	RNA_seq	Paired	PD	DLPFC_BA9	88	1	2	8.1	1
PRJNA283498	SRR2015764	RNA_seq	Paired	PD	DLPFC_BA9	81	1	1	5.8	0
PRJNA283498	SRR2015765	RNA_seq	Paired	PD	DLPFC_BA9	77	1	3	6.1	0
PRJNA283498	SRR2015766	RNA_seq	Paired	PD	DLPFC_BA9	64	1	2	8.1	0
PRJNA283498	SRR2015767	RNA_seq	Paired	PD	DLPFC_BA9	85	1	3	6.1	1
PRJNA283498	SRR2015768	RNA_seq	Paired	PD	DLPFC_BA9	94	1	3	6.4
PRJNA283498	SRR2015769	RNA_seq	Paired	PD	DLPFC_BA9	80	1	1	6.5	1
PRJNA283498	SRR2015770	RNA_seq	Paired	PD	DLPFC_BA9	85	1	1	6.9	0
PRJNA283498	SRR2015771	RNA_seq	Paired	PD	DLPFC_BA9	75	1	1	8
PRJNA283498	SRR2015772	RNA_seq	Paired	PD	DLPFC_BA9	74	1	2	7.1
PRJNA283498	SRR2015773	RNA_seq	Paired	PD	DLPFC_BA9	89	1	2	6.1	0
PRJNA283498	SRR2015774	RNA_seq	Paired	PD	DLPFC_BA9	66	1	1	7.7	0
PRJNA283498	SRR2015775	RNA_seq	Paired	PD	DLPFC_BA9	65	1	1	6.8
PRJNA283498	SRR2015776	RNA_seq	Paired	PD	DLPFC_BA9	85	1		6.1
PRJNA283498	SRR2015777	RNA_seq	Paired	PD	DLPFC_BA9	64	1	2	7.8	1
PRJNA283498	SRR2015778	RNA_seq	Paired	PD	DLPFC_BA9	64	1	1	6.1	0
PRJNA283498	SRR2015779	RNA_seq	Paired	PD	DLPFC_BA9	75	1	2	6.9	1
PRJNA283498	SRR2015780	RNA_seq	Paired	PD	DLPFC_BA9	68	1	1	7.3	1
PRJNA283498	SRR2015781	RNA_seq	Paired	PD	DLPFC_BA9	95	1	1	7	1
PRJNA283498	SRR2015782	RNA_seq	Paired	PD	DLPFC_BA9	74	1	2	7.5	0
PRJNA283498	SRR2015783	RNA_seq	Paired	PD	DLPFC_BA9	68	1	2	7.9
PRJNA283498	SRR2015784	RNA_seq	Paired	PD	DLPFC_BA9	79	1	2	6.9	0
PRJNA283498	SRR2015785	RNA_seq	Paired	PD	DLPFC_BA9	70	1	3	6.7	0
PRJNA290524	SRR2121909	RNA_seq	Paired	PD	DLPFC_BA9	75			6.1
PRJNA557205	SRR9854771	RNA_seq	Single	PD	DLPFC_BA9	77	1		7.6
PRJNA557205	SRR9854772	RNA_seq	Single	PD	DLPFC_BA9	77	1		7.6
PRJNA557205	SRR9854773	RNA_seq	Single	PD	DLPFC_BA9	77	1		7.6
PRJNA557205	SRR9854774	RNA_seq	Single	PD	DLPFC_BA9	77	1		7.6
PRJNA557205	SRR9854775	RNA_seq	Single	PD	DLPFC_BA9	80	1		6.6
PRJNA557205	SRR9854776	RNA_seq	Single	PD	DLPFC_BA9	80	1		6.6
PRJNA557205	SRR9854777	RNA_seq	Single	PD	DLPFC_BA9	80	1		6.6
PRJNA557205	SRR9854778	RNA_seq	Single	PD	DLPFC_BA9	80	1		6.6
PRJNA557205	SRR9854779	RNA_seq	Single	PD	DLPFC_BA9	78	2		6.7
PRJNA557205	SRR9854780	RNA_seq	Single	PD	DLPFC_BA9	78	2		6.7
PRJNA557205	SRR9854781	RNA_seq	Single	PD	DLPFC_BA9	78	2		6.7
PRJNA557205	SRR9854782	RNA_seq	Single	PD	DLPFC_BA9	78	2		6.7
PRJNA557205	SRR9854783	RNA_seq	Single	PD	DLPFC_BA9	73	1		6
PRJNA557205	SRR9854784	RNA_seq	Single	PD	DLPFC_BA9	73	1		6
PRJNA557205	SRR9854785	RNA_seq	Single	PD	DLPFC_BA9	73	1		6
PRJNA557205	SRR9854786	RNA_seq	Single	PD	DLPFC_BA9	73	1		6
PRJNA557205	SRR9854787	RNA_seq	Single	PD	DLPFC_BA9	75	1		7.7
PRJNA557205	SRR9854788	RNA_seq	Single	PD	DLPFC_BA9	75	1		7.7
PRJNA557205	SRR9854789	RNA_seq	Single	PD	DLPFC_BA9	75	1		7.7
PRJNA557205	SRR9854790	RNA_seq	Single	PD	DLPFC_BA9	75	1		7.7
PRJNA557205	SRR9854791	RNA_seq	Single	PD	DLPFC_BA9	71	1		7.5
PRJNA557205	SRR9854792	RNA_seq	Single	PD	DLPFC_BA9	71	1		7.5
PRJNA557205	SRR9854793	RNA_seq	Single	PD	DLPFC_BA9	71	1		7.5
PRJNA557205	SRR9854794	RNA_seq	Single	PD	DLPFC_BA9	71	1		7.5
PRJNA557205	SRR9854795	RNA_seq	Single	PD	DLPFC_BA9	78	1		7.6
PRJNA557205	SRR9854796	RNA_seq	Single	PD	DLPFC_BA9	78	1		7.6
PRJNA557205	SRR9854797	RNA_seq	Single	PD	DLPFC_BA9	78	1		7.6
PRJNA557205	SRR9854798	RNA_seq	Single	PD	DLPFC_BA9	78	1		7.6
PRJNA557205	SRR9854799	RNA_seq	Single	PD	DLPFC_BA9	78	1		6.4
PRJNA557205	SRR9854800	RNA_seq	Single	PD	DLPFC_BA9	78	1		6.4
PRJNA557205	SRR9854801	RNA_seq	Single	PD	DLPFC_BA9	78	1		6.4
PRJNA557205	SRR9854802	RNA_seq	Single	PD	DLPFC_BA9	78	1		6.4
PRJNA557205	SRR9854803	RNA_seq	Single	PD	DLPFC_BA9	81	1		7.4
PRJNA557205	SRR9854804	RNA_seq	Single	PD	DLPFC_BA9	81	1		7.4
PRJNA557205	SRR9854805	RNA_seq	Single	PD	DLPFC_BA9	81	1		7.4
PRJNA557205	SRR9854806	RNA_seq	Single	PD	DLPFC_BA9	81	1		7.4
PRJNA557205	SRR9854807	RNA_seq	Single	PD	DLPFC_BA9	72	1		7.9
PRJNA557205	SRR9854808	RNA_seq	Single	PD	DLPFC_BA9	72	1		7.9
PRJNA557205	SRR9854809	RNA_seq	Single	PD	DLPFC_BA9	72	1		7.9
PRJNA557205	SRR9854810	RNA_seq	Single	PD	DLPFC_BA9	72	1		7.9
PRJNA557205	SRR9854811	RNA_seq	Single	PD	DLPFC_BA9	82	1		6.7
PRJNA557205	SRR9854812	RNA_seq	Single	PD	DLPFC_BA9	82	1		6.7
PRJNA557205	SRR9854813	RNA_seq	Single	PD	DLPFC_BA9	82	1		6.7
PRJNA557205	SRR9854814	RNA_seq	Single	PD	DLPFC_BA9	82	1		6.7
PRJNA557205	SRR9854815	RNA_seq	Single	PD	DLPFC_BA9	70	1		6.5
PRJNA557205	SRR9854816	RNA_seq	Single	PD	DLPFC_BA9	70	1		6.5
PRJNA557205	SRR9854817	RNA_seq	Single	PD	DLPFC_BA9	70	1		6.5
PRJNA557205	SRR9854818	RNA_seq	Single	PD	DLPFC_BA9	70	1		6.5
PRJNA557205	SRR9854819	RNA_seq	Single	PD	DLPFC_BA9	78	1		7.6
PRJNA557205	SRR9854820	RNA_seq	Single	PD	DLPFC_BA9	78	1		7.6
PRJNA557205	SRR9854821	RNA_seq	Single	PD	DLPFC_BA9	78	1		7.6
PRJNA557205	SRR9854822	RNA_seq	Single	PD	DLPFC_BA9	78	1		7.6
PRJNA557205	SRR9854823	RNA_seq	Single	PD	DLPFC_BA9	67	1		8.1
PRJNA557205	SRR9854824	RNA_seq	Single	PD	DLPFC_BA9	67	1		8.1
PRJNA557205	SRR9854825	RNA_seq	Single	PD	DLPFC_BA9	67	1		8.1
PRJNA557205	SRR9854826	RNA_seq	Single	PD	DLPFC_BA9	67	1		8.1
PRJNA557205	SRR9854827	RNA_seq	Single	PD	DLPFC_BA9	78	1		7
PRJNA557205	SRR9854828	RNA_seq	Single	PD	DLPFC_BA9	78	1		7
PRJNA557205	SRR9854829	RNA_seq	Single	PD	DLPFC_BA9	78	1		7
PRJNA557205	SRR9854830	RNA_seq	Single	PD	DLPFC_BA9	78	1		7
PRJNA557205	SRR9854831	RNA_seq	Single	PD	DLPFC_BA9	69	1		6.2
PRJNA557205	SRR9854832	RNA_seq	Single	PD	DLPFC_BA9	69	1		6.2
PRJNA557205	SRR9854833	RNA_seq	Single	PD	DLPFC_BA9	69	1		6.2
PRJNA557205	SRR9854834	RNA_seq	Single	PD	DLPFC_BA9	69	1		6.2
PRJNA557205	SRR9854835	RNA_seq	Single	PD	DLPFC_BA9	83	2		6.9
PRJNA557205	SRR9854836	RNA_seq	Single	PD	DLPFC_BA9	83	2		6.9
PRJNA557205	SRR9854837	RNA_seq	Single	PD	DLPFC_BA9	83	2		6.9
PRJNA557205	SRR9854838	RNA_seq	Single	PD	DLPFC_BA9	83	2		6.9
PRJNA557205	SRR9854839	RNA_seq	Single	PD	DLPFC_BA9	81	1		7.2
PRJNA557205	SRR9854840	RNA_seq	Single	PD	DLPFC_BA9	81	1		7.2
PRJNA557205	SRR9854841	RNA_seq	Single	PD	DLPFC_BA9	81	1		7.2
PRJNA557205	SRR9854842	RNA_seq	Single	PD	DLPFC_BA9	81	1		7.2
PRJNA557205	SRR9854843	RNA_seq	Single	PD	DLPFC_BA9	74	1		6.9
PRJNA557205	SRR9854844	RNA_seq	Single	PD	DLPFC_BA9	74	1		6.9
PRJNA557205	SRR9854845	RNA_seq	Single	PD	DLPFC_BA9	74	1		6.9
PRJNA557205	SRR9854846	RNA_seq	Single	PD	DLPFC_BA9	74	1		6.9
PRJNA557205	SRR9854847	RNA_seq	Single	PD	DLPFC_BA9	66	2		8.2
PRJNA557205	SRR9854848	RNA_seq	Single	PD	DLPFC_BA9	66	2		8.2
PRJNA557205	SRR9854849	RNA_seq	Single	PD	DLPFC_BA9	66	2		8.2
PRJNA557205	SRR9854850	RNA_seq	Single	PD	DLPFC_BA9	66	2		8.2
PRJNA557205	SRR9854851	RNA_seq	Single	PD	DLPFC_BA9	73	1		6.7
PRJNA557205	SRR9854852	RNA_seq	Single	PD	DLPFC_BA9	73	1		6.7
PRJNA557205	SRR9854853	RNA_seq	Single	PD	DLPFC_BA9	73	1		6.7
PRJNA557205	SRR9854854	RNA_seq	Single	PD	DLPFC_BA9	73	1		6.7
PRJNA557205	SRR9854855	RNA_seq	Single	PD	DLPFC_BA9	81	1		7.9
PRJNA557205	SRR9854856	RNA_seq	Single	PD	DLPFC_BA9	81	1		7.9
PRJNA557205	SRR9854857	RNA_seq	Single	PD	DLPFC_BA9	81	1		7.9
PRJNA557205	SRR9854858	RNA_seq	Single	PD	DLPFC_BA9	81	1		7.9
PRJNA557205	SRR9854859	RNA_seq	Single	PD	DLPFC_BA9	72	1		7.7
PRJNA557205	SRR9854860	RNA_seq	Single	PD	DLPFC_BA9	72	1		7.7
PRJNA557205	SRR9854861	RNA_seq	Single	PD	DLPFC_BA9	72	1		7.7
PRJNA557205	SRR9854862	RNA_seq	Single	PD	DLPFC_BA9	72	1		7.7
PRJNA557205	SRR9854863	RNA_seq	Single	PD	DLPFC_BA9	77	1		6.8
PRJNA557205	SRR9854864	RNA_seq	Single	PD	DLPFC_BA9	77	1		6.8
PRJNA557205	SRR9854865	RNA_seq	Single	PD	DLPFC_BA9	77	1		6.8
PRJNA557205	SRR9854866	RNA_seq	Single	PD	DLPFC_BA9	77	1		6.8
PRJNA283498	SRR2015713	RNA_seq	Paired	Ctrl	DLPFC_BA9	73	1	3	7.7
PRJNA283498	SRR2015714	RNA_seq	Paired	Ctrl	DLPFC_BA9	91	1	2	7.9
PRJNA283498	SRR2015715	RNA_seq	Paired	Ctrl	DLPFC_BA9	82	1	3	8.6
PRJNA283498	SRR2015716	RNA_seq	Paired	Ctrl	DLPFC_BA9	97	1	3	9.1
PRJNA283498	SRR2015717	RNA_seq	Paired	Ctrl	DLPFC_BA9	86	1	1	8.6
PRJNA283498	SRR2015718	RNA_seq	Paired	Ctrl	DLPFC_BA9	91	1	4	8.7
PRJNA283498	SRR2015719	RNA_seq	Paired	Ctrl	DLPFC_BA9	81	1	1	6
PRJNA283498	SRR2015720	RNA_seq	Paired	Ctrl	DLPFC_BA9	79	1	1	8.4
PRJNA283498	SRR2015721	RNA_seq	Paired	Ctrl	DLPFC_BA9	63	1	2	6.5
PRJNA283498	SRR2015722	RNA_seq	Paired	Ctrl	DLPFC_BA9	66	1		7.1
PRJNA283498	SRR2015723	RNA_seq	Paired	Ctrl	DLPFC_BA9	69	1		7.8
PRJNA283498	SRR2015724	RNA_seq	Paired	Ctrl	DLPFC_BA9	79	1		8
PRJNA283498	SRR2015725	RNA_seq	Paired	Ctrl	DLPFC_BA9	61	1	1	8.2
PRJNA283498	SRR2015726	RNA_seq	Paired	Ctrl	DLPFC_BA9	58	1	0	8.4
PRJNA283498	SRR2015727	RNA_seq	Paired	Ctrl	DLPFC_BA9	70	1	1	8.2
PRJNA283498	SRR2015728	RNA_seq	Paired	Ctrl	DLPFC_BA9	66	1	1	8.5
PRJNA283498	SRR2015729	RNA_seq	Paired	Ctrl	DLPFC_BA9	73	1	1	7.5
PRJNA283498	SRR2015730	RNA_seq	Paired	Ctrl	DLPFC_BA9	60	1		7.9
PRJNA283498	SRR2015731	RNA_seq	Paired	Ctrl	DLPFC_BA9	76	1	1	7.3
PRJNA283498	SRR2015732	RNA_seq	Paired	Ctrl	DLPFC_BA9	61	1	0	7.8
PRJNA283498	SRR2015733	RNA_seq	Paired	Ctrl	DLPFC_BA9	62	1	1	6.6
PRJNA283498	SRR2015734	RNA_seq	Paired	Ctrl	DLPFC_BA9	69	1	1	8.7
PRJNA283498	SRR2015735	RNA_seq	Paired	Ctrl	DLPFC_BA9	61	1	1	8.1
PRJNA283498	SRR2015736	RNA_seq	Paired	Ctrl	DLPFC_BA9	88	1	2	7.1
PRJNA283498	SRR2015737	RNA_seq	Paired	Ctrl	DLPFC_BA9	93	1		6.4
PRJNA283498	SRR2015738	RNA_seq	Paired	Ctrl	DLPFC_BA9	53	1	0	7.3
PRJNA283498	SRR2015739	RNA_seq	Paired	Ctrl	DLPFC_BA9	57	1	1	8.3
PRJNA283498	SRR2015740	RNA_seq	Paired	Ctrl	DLPFC_BA9	46	1	0	7.6
PRJNA283498	SRR2015741	RNA_seq	Paired	Ctrl	DLPFC_BA9	57	1	1	7.7
PRJNA283498	SRR2015742	RNA_seq	Paired	Ctrl	DLPFC_BA9	80	1	1	7.3
PRJNA283498	SRR2015743	RNA_seq	Paired	Ctrl	DLPFC_BA9	74	1	2	8.5
PRJNA283498	SRR2015744	RNA_seq	Paired	Ctrl	DLPFC_BA9	69	1	1	8.4
PRJNA283498	SRR2015745	RNA_seq	Paired	Ctrl	DLPFC_BA9	76	1	1	7.5
PRJNA283498	SRR2015746	RNA_seq	Paired	Ctrl	DLPFC_BA9	78	1	2	7.6
PRJNA283498	SRR2015747	RNA_seq	Paired	Ctrl	DLPFC_BA9	87	1	4	8.7
PRJNA283498	SRR2015748	RNA_seq	Paired	Ctrl	DLPFC_BA9	86	1	2	8.7
PRJNA283498	SRR2015749	RNA_seq	Paired	Ctrl	DLPFC_BA9	54	1		8.3
PRJNA283498	SRR2015750	RNA_seq	Paired	Ctrl	DLPFC_BA9	68	1	0	6.3
PRJNA283498	SRR2015751	RNA_seq	Paired	Ctrl	DLPFC_BA9	52	1	0	7.4
PRJNA283498	SRR2015752	RNA_seq	Paired	Ctrl	DLPFC_BA9	46	1	0	8.2
PRJNA283498	SRR2015753	RNA_seq	Paired	Ctrl	DLPFC_BA9	55	1		7.6
PRJNA283498	SRR2015754	RNA_seq	Paired	Ctrl	DLPFC_BA9	57	1	1	7.8
PRJNA283498	SRR2015755	RNA_seq	Paired	Ctrl	DLPFC_BA9	66	1	1	8.4
PRJNA283498	SRR2015756	RNA_seq	Paired	Ctrl	DLPFC_BA9	64	1	1	8.7
PRJNA290524	SRR2121907	RNA_seq	Paired	Ctrl	DLPFC_BA9	63			6.5
PRJNA557205	SRR9854867	RNA_seq	Single	Ctrl	DLPFC_BA9	79	2		7.5
PRJNA557205	SRR9854868	RNA_seq	Single	Ctrl	DLPFC_BA9	79	2		7.5
PRJNA557205	SRR9854869	RNA_seq	Single	Ctrl	DLPFC_BA9	79	2		7.5
PRJNA557205	SRR9854870	RNA_seq	Single	Ctrl	DLPFC_BA9	79	2		7.5
PRJNA557205	SRR9854871	RNA_seq	Single	Ctrl	DLPFC_BA9	82	1		8.3
PRJNA557205	SRR9854872	RNA_seq	Single	Ctrl	DLPFC_BA9	82	1		8.3
PRJNA557205	SRR9854873	RNA_seq	Single	Ctrl	DLPFC_BA9	82	1		8.3
PRJNA557205	SRR9854874	RNA_seq	Single	Ctrl	DLPFC_BA9	82	1		8.3
PRJNA557205	SRR9854875	RNA_seq	Single	Ctrl	DLPFC_BA9	70	1		7.7
PRJNA557205	SRR9854876	RNA_seq	Single	Ctrl	DLPFC_BA9	70	1		7.7
PRJNA557205	SRR9854877	RNA_seq	Single	Ctrl	DLPFC_BA9	70	1		7.7
PRJNA557205	SRR9854878	RNA_seq	Single	Ctrl	DLPFC_BA9	70	1		7.7
PRJNA557205	SRR9854879	RNA_seq	Single	Ctrl	DLPFC_BA9	77	1		7.1
PRJNA557205	SRR9854880	RNA_seq	Single	Ctrl	DLPFC_BA9	77	1		7.1
PRJNA557205	SRR9854881	RNA_seq	Single	Ctrl	DLPFC_BA9	77	1		7.1
PRJNA557205	SRR9854882	RNA_seq	Single	Ctrl	DLPFC_BA9	77	1		7.1
PRJNA557205	SRR9854883	RNA_seq	Single	Ctrl	DLPFC_BA9	73	1		7.8
PRJNA557205	SRR9854884	RNA_seq	Single	Ctrl	DLPFC_BA9	73	1		7.8
PRJNA557205	SRR9854885	RNA_seq	Single	Ctrl	DLPFC_BA9	73	1		7.8
PRJNA557205	SRR9854886	RNA_seq	Single	Ctrl	DLPFC_BA9	73	1		7.8
PRJNA557205	SRR9854887	RNA_seq	Single	Ctrl	DLPFC_BA9	73	1		7.1
PRJNA557205	SRR9854888	RNA_seq	Single	Ctrl	DLPFC_BA9	73	1		7.1
PRJNA557205	SRR9854889	RNA_seq	Single	Ctrl	DLPFC_BA9	73	1		7.1
PRJNA557205	SRR9854890	RNA_seq	Single	Ctrl	DLPFC_BA9	73	1		7.1
PRJNA557205	SRR9854891	RNA_seq	Single	Ctrl	DLPFC_BA9	68	1		8.1
PRJNA557205	SRR9854892	RNA_seq	Single	Ctrl	DLPFC_BA9	68	1		8.1
PRJNA557205	SRR9854893	RNA_seq	Single	Ctrl	DLPFC_BA9	68	1		8.1
PRJNA557205	SRR9854894	RNA_seq	Single	Ctrl	DLPFC_BA9	68	1		8.1
PRJNA557205	SRR9854895	RNA_seq	Single	Ctrl	DLPFC_BA9	68	1		7.6
PRJNA557205	SRR9854896	RNA_seq	Single	Ctrl	DLPFC_BA9	68	1		7.6
PRJNA557205	SRR9854897	RNA_seq	Single	Ctrl	DLPFC_BA9	68	1		7.6
PRJNA557205	SRR9854898	RNA_seq	Single	Ctrl	DLPFC_BA9	68	1		7.6
PRJNA557205	SRR9854899	RNA_seq	Single	Ctrl	DLPFC_BA9	84	1		8.2
PRJNA557205	SRR9854900	RNA_seq	Single	Ctrl	DLPFC_BA9	84	1		8.2
PRJNA557205	SRR9854901	RNA_seq	Single	Ctrl	DLPFC_BA9	84	1		8.2
PRJNA557205	SRR9854902	RNA_seq	Single	Ctrl	DLPFC_BA9	84	1		8.2
PRJNA557205	SRR9854903	RNA_seq	Single	Ctrl	DLPFC_BA9	71	1		8.8
PRJNA557205	SRR9854904	RNA_seq	Single	Ctrl	DLPFC_BA9	71	1		8.8
PRJNA557205	SRR9854905	RNA_seq	Single	Ctrl	DLPFC_BA9	71	1		8.8
PRJNA557205	SRR9854906	RNA_seq	Single	Ctrl	DLPFC_BA9	71	1		8.8
PRJNA557205	SRR9854907	RNA_seq	Single	Ctrl	DLPFC_BA9	83	1		7.3
PRJNA557205	SRR9854908	RNA_seq	Single	Ctrl	DLPFC_BA9	83	1		7.3
PRJNA557205	SRR9854909	RNA_seq	Single	Ctrl	DLPFC_BA9	83	1		7.3
PRJNA557205	SRR9854910	RNA_seq	Single	Ctrl	DLPFC_BA9	83	1		7.3
PRJNA557205	SRR9854911	RNA_seq	Single	Ctrl	DLPFC_BA9	70	1		8
PRJNA557205	SRR9854912	RNA_seq	Single	Ctrl	DLPFC_BA9	70	1		8
PRJNA557205	SRR9854913	RNA_seq	Single	Ctrl	DLPFC_BA9	70	1		8
PRJNA557205	SRR9854914	RNA_seq	Single	Ctrl	DLPFC_BA9	70	1		8
PRJNA678865	SRR13071573	RNA_seq	Paired	AD	PBMCs	70	2
PRJNA678865	SRR13071574	RNA_seq	Paired	AD	PBMCs	73	2
PRJNA678865	SRR13071575	RNA_seq	Paired	AD	PBMCs	76	2
PRJNA678865	SRR13071576	RNA_seq	Paired	AD	PBMCs	76	2
PRJNA678865	SRR13071577	RNA_seq	Paired	AD	PBMCs	75	2
PRJNA678865	SRR13071585	RNA_seq	Paired	AD	PBMCs	70	2
PRJNA678865	SRR13071586	RNA_seq	Paired	AD	PBMCs	73	2
PRJNA678865	SRR13071587	RNA_seq	Paired	AD	PBMCs	76	2
PRJNA678865	SRR13071588	RNA_seq	Paired	AD	PBMCs	76	2
PRJNA678865	SRR13071589	RNA_seq	Paired	AD	PBMCs	75	2
PRJNA667860	SRR12786082	AMPLICON	Paired	AD	PBMCs	66	2
PRJNA667860	SRR12786083	AMPLICON	Paired	AD	PBMCs	76	1
PRJNA667860	SRR12786084	AMPLICON	Paired	AD	PBMCs	67	2
PRJNA667860	SRR12786085	AMPLICON	Paired	AD	PBMCs	67	2
PRJNA667860	SRR12786086	AMPLICON	Paired	AD	PBMCs	69	2
PRJNA667860	SRR12786087	AMPLICON	Paired	AD	PBMCs	68	2
PRJNA667860	SRR12786088	AMPLICON	Paired	AD	PBMCs	68	2
PRJNA667860	SRR12786089	AMPLICON	Paired	AD	PBMCs	81	2
PRJNA667860	SRR12786094	AMPLICON	Paired	AD	PBMCs	63	1
PRJNA667860	SRR12786095	AMPLICON	Paired	AD	PBMCs	78	2
PRJNA667860	SRR12786096	AMPLICON	Paired	AD	PBMCs	79	2
PRJNA667860	SRR12786097	AMPLICON	Paired	AD	PBMCs	61	1
PRJNA678865	SRR13071578	RNA_seq	Paired	Ctrl	PBMCs	76	2
PRJNA678865	SRR13071579	RNA_seq	Paired	Ctrl	PBMCs	76	2
PRJNA678865	SRR13071584	RNA_seq	Paired	Ctrl	PBMCs	74	1
PRJNA678865	SRR13071590	RNA_seq	Paired	Ctrl	PBMCs	76	2
PRJNA678865	SRR13071591	RNA_seq	Paired	Ctrl	PBMCs	76	2
PRJNA678865	SRR13071592	RNA_seq	Paired	Ctrl	PBMCs	74	1
PRJNA678865	SRR13071593	RNA_seq	Paired	Ctrl	PBMCs	61	1
PRJNA678865	SRR13071594	RNA_seq	Paired	Ctrl	PBMCs	58	1
PRJNA678865	SRR13071595	RNA_seq	Paired	Ctrl	PBMCs	61	1
PRJNA678865	SRR13071596	RNA_seq	Paired	Ctrl	PBMCs	58	1
PRJNA667860	SRR12786090	AMPLICON	Paired	Ctrl	PBMCs	72	1
PRJNA667860	SRR12786091	AMPLICON	Paired	Ctrl	PBMCs	78	1
PRJNA667860	SRR12786092	AMPLICON	Paired	Ctrl	PBMCs	78	1
PRJNA667860	SRR12786093	AMPLICON	Paired	Ctrl	PBMCs	76	1
PRJNA675864	SRR13019398	RNA_Seq	Paired	PD	PBMCs	62	1
PRJNA675864	SRR13019399	RNA_Seq	Paired	PD	PBMCs	68	1
PRJNA675864	SRR13019400	RNA_Seq	Paired	PD	PBMCs	56	1
PRJNA675864	SRR13019401	RNA_Seq	Paired	PD	PBMCs	67	1
PRJNA675864	SRR13019402	RNA_Seq	Paired	PD	PBMCs	64	2
PRJNA675864	SRR13019403	RNA_Seq	Paired	PD	PBMCs	58	2
PRJNA675864	SRR13019394	RNA_Seq	Paired	Ctrl	PBMCs	53	2
PRJNA675864	SRR13019395	RNA_Seq	Paired	Ctrl	PBMCs	61	1
PRJNA675864	SRR13019396	RNA_Seq	Paired	Ctrl	PBMCs	45	1
PRJNA675864	SRR13019397	RNA_Seq	Paired	Ctrl	PBMCs	56	1
PRJNA675864	SRR13019410	RNA_Seq	Paired	Ctrl	PBMCs	60	2
PRJNA675864	SRR13019411	RNA_Seq	Paired	Ctrl	PBMCs	57	1
PRJNA675864	SRR13019412	RNA_Seq	Paired	Ctrl	PBMCs	48	2
PRJNA675864	SRR13019413	RNA_Seq	Paired	Ctrl	PBMCs	59	1
PRJNA675864	SRR13019414	RNA_Seq	Paired	Ctrl	PBMCs	51	1
PRJNA675864	SRR13019415	RNA_Seq	Paired	Ctrl	PBMCs	44	1
PRJNA675864	SRR13019416	RNA_Seq	Paired	Ctrl	PBMCs	50	1
PRJNA201039	SRR837437	RNA_seq	Single	AD	whole blood	77	2
PRJNA201039	SRR837438	RNA_seq	Single	AD	whole blood	74	1
PRJNA201039	SRR837439	RNA_seq	Single	AD	whole blood	68	1
PRJNA201039	SRR837440	RNA_seq	Single	AD	whole blood	75	2
PRJNA201039	SRR837441	RNA_seq	Single	AD	whole blood	74	1
PRJNA201039	SRR837442	RNA_seq	Single	AD	whole blood	76	1
PRJNA201039	SRR837443	RNA_seq	Single	AD	whole blood	79	1
PRJNA201039	SRR837444	RNA_seq	Single	AD	whole blood	75	2
PRJNA201039	SRR837445	RNA_seq	Single	AD	whole blood	77	1
PRJNA201039	SRR837446	RNA_seq	Single	AD	whole blood	72	2
PRJNA201039	SRR837447	RNA_seq	Single	AD	whole blood	76	1
PRJNA201039	SRR837448	RNA_seq	Single	AD	whole blood	61	1
PRJNA201039	SRR837449	RNA_seq	Single	AD	whole blood	51	2
PRJNA201039	SRR837450	RNA_seq	Single	AD	whole blood	55	2
PRJNA201039	SRR837451	RNA_seq	Single	AD	whole blood	70	2
PRJNA201039	SRR837452	RNA_seq	Single	AD	whole blood	78	2
PRJNA201039	SRR837453	RNA_seq	Single	AD	whole blood	81	1
PRJNA201039	SRR837454	RNA_seq	Single	AD	whole blood	72	2
PRJNA201039	SRR837455	RNA_seq	Single	AD	whole blood	57	1
PRJNA201039	SRR837456	RNA_seq	Single	AD	whole blood	75	1
PRJNA201039	SRR837457	RNA_seq	Single	AD	whole blood	70	2
PRJNA201039	SRR837458	RNA_seq	Single	AD	whole blood	75	2
PRJNA201039	SRR837459	RNA_seq	Single	AD	whole blood	69	2
PRJNA201039	SRR837460	RNA_seq	Single	AD	whole blood	68	2
PRJNA201039	SRR837461	RNA_seq	Single	AD	whole blood	71	2
PRJNA201039	SRR837462	RNA_seq	Single	AD	whole blood	74	1
PRJNA201039	SRR837463	RNA_seq	Single	AD	whole blood	72	1
PRJNA201039	SRR837464	RNA_seq	Single	AD	whole blood	69	2
PRJNA201039	SRR837465	RNA_seq	Single	AD	whole blood	63	2
PRJNA201039	SRR837466	RNA_seq	Single	AD	whole blood	80	1
PRJNA201039	SRR837467	RNA_seq	Single	AD	whole blood	62	1
PRJNA201039	SRR837468	RNA_seq	Single	AD	whole blood	75	1
PRJNA201039	SRR837469	RNA_seq	Single	AD	whole blood	56	2
PRJNA201039	SRR837470	RNA_seq	Single	AD	whole blood	57	2
PRJNA201039	SRR837493	RNA_seq	Single	AD	whole blood	80	1
PRJNA201039	SRR837494	RNA_seq	Single	AD	whole blood	81	1
PRJNA201039	SRR837495	RNA_seq	Single	AD	whole blood	76	2
PRJNA201039	SRR837496	RNA_seq	Single	AD	whole blood	60	2
PRJNA201039	SRR837497	RNA_seq	Single	AD	whole blood	63	2
PRJNA201039	SRR837498	RNA_seq	Single	AD	whole blood	64	2
PRJNA201039	SRR837499	RNA_seq	Single	AD	whole blood	65	1
PRJNA201039	SRR837500	RNA_seq	Single	AD	whole blood	74	2
PRJNA201039	SRR837501	RNA_seq	Single	AD	whole blood	59	2
PRJNA201039	SRR837502	RNA_seq	Single	AD	whole blood	72	2
PRJNA201039	SRR837503	RNA_seq	Single	AD	whole blood	63	1
PRJNA201039	SRR837504	RNA_seq	Single	AD	whole blood	78	1
PRJNA201039	SRR837505	RNA_seq	Single	AD	whole blood	78	1
PRJNA201039	SRR837506	RNA_seq	Single	AD	whole blood	79	1
PRJNA201039	SRR837471	RNA_seq	Single	Ctrl	whole blood	76	1
PRJNA201039	SRR837472	RNA_seq	Single	Ctrl	whole blood	60	2
PRJNA201039	SRR837473	RNA_seq	Single	Ctrl	whole blood	60	2
PRJNA201039	SRR837474	RNA_seq	Single	Ctrl	whole blood	76	2
PRJNA201039	SRR837475	RNA_seq	Single	Ctrl	whole blood	60	2
PRJNA201039	SRR837476	RNA_seq	Single	Ctrl	whole blood	83	1
PRJNA201039	SRR837477	RNA_seq	Single	Ctrl	whole blood	61	1
PRJNA201039	SRR837478	RNA_seq	Single	Ctrl	whole blood	77	1
PRJNA201039	SRR837479	RNA_seq	Single	Ctrl	whole blood	63	1
PRJNA201039	SRR837480	RNA_seq	Single	Ctrl	whole blood	75	1
PRJNA201039	SRR837481	RNA_seq	Single	Ctrl	whole blood	63	1
PRJNA201039	SRR837482	RNA_seq	Single	Ctrl	whole blood	64	1
PRJNA201039	SRR837483	RNA_seq	Single	Ctrl	whole blood	71	2
PRJNA201039	SRR837484	RNA_seq	Single	Ctrl	whole blood	60	2
PRJNA201039	SRR837485	RNA_seq	Single	Ctrl	whole blood	75	1
PRJNA201039	SRR837486	RNA_seq	Single	Ctrl	whole blood	60	2
PRJNA201039	SRR837487	RNA_seq	Single	Ctrl	whole blood	66	2
PRJNA201039	SRR837488	RNA_seq	Single	Ctrl	whole blood	60	2
PRJNA201039	SRR837489	RNA_seq	Single	Ctrl	whole blood	61	1
PRJNA201039	SRR837490	RNA_seq	Single	Ctrl	whole blood	74	2
PRJNA201039	SRR837491	RNA_seq	Single	Ctrl	whole blood	71	2
PRJNA201039	SRR837492	RNA_seq	Single	Ctrl	whole blood	60	1
PRJEB8960	ERR833219	RNA_Seq	Single	PD	whole blood	59	2
PRJEB8960	ERR833220	RNA_Seq	Single	PD	whole blood	59	2
PRJEB8960	ERR833221	RNA_Seq	Single	PD	whole blood	59	2
PRJEB8960	ERR833222	RNA_Seq	Single	PD	whole blood	59	2
PRJEB8960	ERR833227	RNA_Seq	Single	PD	whole blood	53	1
PRJEB8960	ERR833228	RNA_Seq	Single	PD	whole blood	53	1
PRJEB8960	ERR833229	RNA_Seq	Single	PD	whole blood	53	1
PRJEB8960	ERR833230	RNA_Seq	Single	PD	whole blood	53	1
PRJEB8960	ERR833239	RNA_Seq	Single	PD	whole blood	50	1
PRJEB8960	ERR833240	RNA_Seq	Single	PD	whole blood	50	1
PRJEB8960	ERR833241	RNA_Seq	Single	PD	whole blood	50	1
PRJEB8960	ERR833242	RNA_Seq	Single	PD	whole blood	50	1
PRJEB8960	ERR833251	RNA_Seq	Single	PD	whole blood	47	1
PRJEB8960	ERR833252	RNA_Seq	Single	PD	whole blood	47	1
PRJEB8960	ERR833253	RNA_Seq	Single	PD	whole blood	47	1
PRJEB8960	ERR833254	RNA_Seq	Single	PD	whole blood	47	1
PRJEB8960	ERR833255	RNA_Seq	Single	PD	whole blood	50	1
PRJEB8960	ERR833256	RNA_Seq	Single	PD	whole blood	50	1
PRJEB8960	ERR833257	RNA_Seq	Single	PD	whole blood	50	1
PRJEB8960	ERR833258	RNA_Seq	Single	PD	whole blood	50	1
PRJEB8960	ERR833223	RNA_Seq	Single	Ctrl	whole blood	54	2
PRJEB8960	ERR833224	RNA_Seq	Single	Ctrl	whole blood	54	2
PRJEB8960	ERR833225	RNA_Seq	Single	Ctrl	whole blood	54	2
PRJEB8960	ERR833226	RNA_Seq	Single	Ctrl	whole blood	54	2
PRJEB8960	ERR833231	RNA_Seq	Single	Ctrl	whole blood	45	1
PRJEB8960	ERR833232	RNA_Seq	Single	Ctrl	whole blood	45	1
PRJEB8960	ERR833233	RNA_Seq	Single	Ctrl	whole blood	45	1
PRJEB8960	ERR833234	RNA_Seq	Single	Ctrl	whole blood	45	1
PRJEB8960	ERR833235	RNA_Seq	Single	Ctrl	whole blood	57	1
PRJEB8960	ERR833236	RNA_Seq	Single	Ctrl	whole blood	57	1
PRJEB8960	ERR833237	RNA_Seq	Single	Ctrl	whole blood	57	1
PRJEB8960	ERR833238	RNA_Seq	Single	Ctrl	whole blood	57	1
PRJEB8960	ERR833243	RNA_Seq	Single	Ctrl	whole blood	42	2
PRJEB8960	ERR833244	RNA_Seq	Single	Ctrl	whole blood	42	2
PRJEB8960	ERR833245	RNA_Seq	Single	Ctrl	whole blood	42	2
PRJEB8960	ERR833246	RNA_Seq	Single	Ctrl	whole blood	42	2
PRJEB8960	ERR833247	RNA_Seq	Single	Ctrl	whole blood	42	1
PRJEB8960	ERR833248	RNA_Seq	Single	Ctrl	whole blood	42	1
PRJEB8960	ERR833249	RNA_Seq	Single	Ctrl	whole blood	42	1
PRJEB8960	ERR833250	RNA_Seq	Single	Ctrl	whole blood	42	1
