# Supplementary material for: Overlap between Central and Peripheral Transcriptomes in Parkinson’s Disease but Not Alzheimer’s Disease
Source: Int J Mol Sci. 2022 May 6;23(9):5200. doi: 10.3390/ijms23095200 (PMC9104085; doi:10.3390/ijms23095200)
Supplement: Supplementary file 1 [file ijms-23-05200-s001.zip › Supplementary Table S2.xlsx]

## Sheet: DEG-AD_VS_Ctrl-PFC
	logFC	logCPM	LR	PValue	FDR	hgnc_symbol	ensembl_gene_id	ensembl_transcript_id	entrezgene_id	gene_biotype	transcript_biotype	description	chromosome_name	start_position	end_position	strand
ENST00000481674.1	2.02482	4.60239	56.2759	6.29827e-14	2.83103e-10	CTNNBL1	ENSG00000132792	ENST00000481674	56259	protein_coding	processed_transcript	catenin beta like 1 [Source:HGNC Symbol;Acc:HGNC:15879]	20	37693955	37872129	1
ENST00000397797.1	7.81598	7.54354	56.2751	6.30099e-14	2.83103e-10	HBA1	ENSG00000206172	ENST00000397797	3039	protein_coding	protein_coding	hemoglobin subunit alpha 1 [Source:HGNC Symbol;Acc:HGNC:4823]	16	176680	177522	1
ENST00000473394.1	-2.87622	2.86363	52.1851	5.05082e-13	1.51289e-09		ENSG00000243303	ENST00000473394	NA	processed_pseudogene	processed_pseudogene	ribosomal protein L34 (RPL34) pseudogene	18	21854640	21854987	-1
ENST00000624813.1	-3.35782	4.32556	49.7012	1.79038e-12	3.72288e-09	LINC01666	ENSG00000279579	ENST00000624813	101930100	lncRNA	lncRNA	long intergenic non-protein coding RNA 1666 [Source:HGNC Symbol;Acc:HGNC:52454]	21	8759077	8761335	1
ENST00000474171.1	6.79068	6.49143	49.0628	2.47893e-12	3.72288e-09	RPL13A	ENSG00000142541	ENST00000474171	23521	protein_coding	retained_intron	ribosomal protein L13a [Source:HGNC Symbol;Acc:HGNC:10304]	19	49487510	49493057	1
ENST00000616213.4	-2.15216	4.44989	49.0574	2.48579e-12	3.72288e-09	MIAT	ENSG00000225783	ENST00000616213	440823	lncRNA	lncRNA	myocardial infarction associated transcript [Source:HGNC Symbol;Acc:HGNC:33425]	22	26646411	26676475	1
ENST00000364281.1	-3.11073	3.91229	47.2925	6.11454e-12	7.84933e-09		ENSG00000201151	ENST00000364281	NA	snoRNA	snoRNA		20	35117136	35117207	-1
ENST00000490087.1	3.22773	3.47738	44.7092	2.28584e-11	2.56757e-08	GGT1	ENSG00000100031	ENST00000490087	2678	protein_coding	processed_transcript	gamma-glutamyltransferase 1 [Source:HGNC Symbol;Acc:HGNC:4250]	22	24594811	24629005	1
ENST00000472633.1	1.72617	4.65449	43.3205	4.64685e-11	4.63962e-08	LRRC23	ENSG00000010626	ENST00000472633	10233	protein_coding	processed_transcript	leucine rich repeat containing 23 [Source:HGNC Symbol;Acc:HGNC:19138]	12	6873569	6914241	1
ENST00000440560.5	1.81789	4.44337	42.9741	5.54703e-11	4.98457e-08	ZBTB17	ENSG00000116809	ENST00000440560	7709	protein_coding	protein_coding	zinc finger and BTB domain containing 17 [Source:HGNC Symbol;Acc:HGNC:12936]	1	15941869	15976132	-1
ENST00000480269.1	-3.69349	3.55178	41.9164	9.52605e-11	7.78191e-08	TIE1	ENSG00000066056	ENST00000480269	7075	protein_coding	processed_transcript	tyrosine kinase with immunoglobulin like and EGF like domains 1 [Source:HGNC Symbol;Acc:HGNC:11809]	1	43300982	43323108	1
ENST00000486046.5	2.01574	4.48882	41.627	1.10459e-10	8.27155e-08	MAP3K6	ENSG00000142733	ENST00000486046	9064	protein_coding	protein_coding	mitogen-activated protein kinase kinase kinase 6 [Source:HGNC Symbol;Acc:HGNC:6858]	1	27354067	27366961	-1
ENST00000459562.1	-3.13854	3.14148	41.2298	1.35346e-10	9.35553e-08	RNU7-80P	ENSG00000238778	ENST00000459562	NA	snRNA	snRNA	RNA, U7 small nuclear 80 pseudogene [Source:HGNC Symbol;Acc:HGNC:34176]	1	67772593	67772653	-1
ENST00000369996.3	2.17105	3.79215	40.9022	1.60039e-10	1.02722e-07	TNFRSF6B	ENSG00000243509	ENST00000369996	8771	protein_coding	protein_coding	TNF receptor superfamily member 6b [Source:HGNC Symbol;Acc:HGNC:11921]	20	63696652	63698684	1
ENST00000610747.1	2.02731	4.43096	38.4105	5.73222e-10	3.43398e-07	PCGF2	ENSG00000277258	ENST00000610747	7703	protein_coding	protein_coding	polycomb group ring finger 2 [Source:HGNC Symbol;Acc:HGNC:12929]	17	38733898	38749817	-1
ENST00000505477.5	4.16346	4.093	37.225	1.05257e-09	5.91149e-07	MYL5	ENSG00000215375	ENST00000505477	4636	protein_coding	protein_coding	myosin light chain 5 [Source:HGNC Symbol;Acc:HGNC:7586]	4	673580	682033	1
ENST00000590203.1	3.07463	3.30093	36.1587	1.81887e-09	9.61432e-07	CA4	ENSG00000167434	ENST00000590203	762	protein_coding	protein_coding	carbonic anhydrase 4 [Source:HGNC Symbol;Acc:HGNC:1375]	17	60149942	60170899	1
ENST00000637295.1	-2.11268	3.80595	35.3498	2.75491e-09	1.37531e-06		ENSG00000283519	ENST00000637295	NA	snRNA	snRNA	U2 spliceosomal RNA [Source:RFAM;Acc:RF00004]	14	75270700	75270780	-1
ENST00000362224.3	2.229	3.33307	34.6961	3.85398e-09	1.82273e-06	MIR30C2	ENSG00000199094	ENST00000362224	407032	miRNA	miRNA	microRNA 30c-2 [Source:HGNC Symbol;Acc:HGNC:31627]	6	71376960	71377031	-1
ENST00000334346.3	-2.35273	3.7875	33.6115	6.72933e-09	3.02349e-06	MT1B	ENSG00000169688	ENST00000334346	4490	protein_coding	protein_coding	metallothionein 1B [Source:HGNC Symbol;Acc:HGNC:7394]	16	56651886	56653204	1
ENST00000491783.5	1.77102	3.75072	33.3847	7.5616e-09	3.23564e-06	TPR	ENSG00000047410	ENST00000491783	7175	protein_coding	retained_intron	translocated promoter region, nuclear basket protein [Source:HGNC Symbol;Acc:HGNC:12017]	1	186311652	186375693	-1
ENST00000602361.1	3.82916	13.0345	33.246	8.12063e-09	3.2587e-06	RMRP	ENSG00000269900	ENST00000602361	6023	lncRNA	lncRNA	RNA component of mitochondrial RNA processing endoribonuclease [Source:HGNC Symbol;Acc:HGNC:10031]	9	35657751	35658018	-1
ENST00000523075.1	-2.33118	2.90661	33.194	8.34075e-09	3.2587e-06	LYRM2	ENSG00000083099	ENST00000523075	57226	protein_coding	processed_transcript	LYR motif containing 2 [Source:HGNC Symbol;Acc:HGNC:25229]	6	89568144	89638749	-1
ENST00000640713.1	5.14313	3.48638	33.0266	9.09053e-09	3.40365e-06	MARCHF6	ENSG00000145495	ENST00000640713	10299	protein_coding	protein_coding	membrane associated ring-CH-type finger 6 [Source:HGNC Symbol;Acc:HGNC:30550]	5	10353695	10440388	1
ENST00000578038.1	3.89074	4.40663	32.8806	9.79956e-09	3.52235e-06	MYL12A	ENSG00000101608	ENST00000578038	10627	protein_coding	processed_transcript	myosin light chain 12A [Source:HGNC Symbol;Acc:HGNC:16701]	18	3247481	3256236	1
ENST00000552963.5	2.57948	4.00782	32.7302	1.05878e-08	3.65932e-06	TAMALIN	ENSG00000161835	ENST00000552963	160622	protein_coding	processed_transcript	trafficking regulator and scaffold protein tamalin [Source:HGNC Symbol;Acc:HGNC:18707]	12	52006946	52015889	1
ENST00000618006.4	3.83329	3.52024	32.6209	1.12004e-08	3.72765e-06	BSG	ENSG00000172270	ENST00000618006	682	protein_coding	protein_coding	basigin (Ok blood group) [Source:HGNC Symbol;Acc:HGNC:1116]	19	571277	583494	1
ENST00000551391.1	1.98152	3.21856	32.0725	1.48526e-08	4.35852e-06	SCAF11	ENSG00000139218	ENST00000551391	9169	protein_coding	protein_coding	SR-related CTD associated factor 11 [Source:HGNC Symbol;Acc:HGNC:10784]	12	45919131	45992120	-1
ENST00000529580.1	1.45931	5.32541	32.0652	1.49082e-08	4.35852e-06	SART1	ENSG00000175467	ENST00000529580	9092	protein_coding	retained_intron	spliceosome associated factor 1, recruiter of U4/U6.U5 tri-snRNP [Source:HGNC Symbol;Acc:HGNC:10538]	11	65961728	65980137	1
ENST00000521182.5	2.02273	5.19867	31.939	1.59092e-08	4.35852e-06	LY6E	ENSG00000160932	ENST00000521182	4061	protein_coding	protein_coding	lymphocyte antigen 6 family member E [Source:HGNC Symbol;Acc:HGNC:6727]	8	143017982	143023832	1
ENST00000612463.1	4.18933	8.81081	31.818	1.6932e-08	4.35852e-06	RNA5-8SN2	ENSG00000278233	ENST00000612463	109864281	rRNA	rRNA	RNA, 5.8S ribosomal N2 [Source:HGNC Symbol;Acc:HGNC:53521]	21	8212572	8212724	1
ENST00000610460.1	4.18933	8.81081	31.818	1.6932e-08	4.35852e-06		ENSG00000277739	ENST00000610460	NA	rRNA	rRNA	5.8S ribosomal RNA [Source:RFAM;Acc:RF00002]	21	8256781	8256933	1
ENST00000613359.1	4.18933	8.81081	31.818	1.6932e-08	4.35852e-06	RNA5-8SN3	ENSG00000275215	ENST00000613359	109910381	rRNA	rRNA	RNA, 5.8S ribosomal N3 [Source:HGNC Symbol;Acc:HGNC:53525]	21	8395607	8395759	1
ENST00000619471.1	4.18933	8.81081	31.818	1.6932e-08	4.35852e-06	RNA5-8SN1	ENSG00000278189	ENST00000619471	106632260	rRNA	rRNA	RNA, 5.8S ribosomal N1 [Source:HGNC Symbol;Acc:HGNC:53517]	21	8439823	8439975	1
ENST00000381072.5	-1.74514	4.5683	31.8129	1.69762e-08	4.35852e-06	PFKP	ENSG00000067057	ENST00000381072	5214	protein_coding	retained_intron	phosphofructokinase, platelet [Source:HGNC Symbol;Acc:HGNC:8878]	10	3066333	3137718	1
ENST00000484667.2	2.98361	6.04489	31.5549	1.93882e-08	4.83952e-06	HES4	ENSG00000188290	ENST00000484667	57801	protein_coding	protein_coding	hes family bHLH transcription factor 4 [Source:HGNC Symbol;Acc:HGNC:24149]	1	998962	1000172	-1
ENST00000606121.1	4.35553	6.86159	31.0192	2.55491e-08	6.20499e-06	MIR4466	ENSG00000271899	ENST00000606121	100616154	miRNA	miRNA	microRNA 4466 [Source:HGNC Symbol;Acc:HGNC:41726]	6	156779678	156779731	-1
ENST00000417097.5	-2.02674	2.80227	30.6874	3.03134e-08	7.16833e-06	MOB4	ENSG00000115540	ENST00000417097	25843	protein_coding	nonsense_mediated_decay	MOB family member 4, phocein [Source:HGNC Symbol;Acc:HGNC:17261]	2	197515571	197553699	1
ENST00000647470.1	2.29739	4.50181	30.1349	4.03009e-08	9.28575e-06	NA	NA	NA	NA	NA	NA	NA	NA	NA	NA	NA
ENST00000496733.6	-1.95267	3.83771	29.8111	4.76249e-08	1.06989e-05	TMEM161B-AS1	ENSG00000247828	ENST00000496733	100505894	lncRNA	lncRNA	TMEM161B antisense RNA 1 [Source:HGNC Symbol;Acc:HGNC:43839]	5	88268891	88439337	1
ENST00000474184.1	-1.76978	3.4705	29.7063	5.02715e-08	1.10181e-05	DARS1	ENSG00000115866	ENST00000474184	1615	protein_coding	retained_intron	aspartyl-tRNA synthetase 1 [Source:HGNC Symbol;Acc:HGNC:2678]	2	135905881	135986100	-1
ENST00000596477.1	1.69422	4.05107	29.5099	5.56308e-08	1.19023e-05	NOSIP	ENSG00000142546	ENST00000596477	51070	protein_coding	retained_intron	nitric oxide synthase interacting protein [Source:HGNC Symbol;Acc:HGNC:17946]	19	49555468	49590262	-1
ENST00000462264.3	-1.96229	3.16311	29.4617	5.70335e-08	1.19187e-05	RN7SL39P	ENSG00000241223	ENST00000462264	NA	misc_RNA	misc_RNA	RNA, 7SL, cytoplasmic 39, pseudogene [Source:HGNC Symbol;Acc:HGNC:46055]	18	3571215	3571511	-1
ENST00000637869.1	-1.54689	4.3343	29.0821	6.93744e-08	1.41681e-05		ENSG00000283584	ENST00000637869	NA	snoRNA	snoRNA		16	7431217	7431296	1
ENST00000562067.5	1.15994	5.56738	28.9141	7.56621e-08	1.51089e-05	MAN2C1	ENSG00000140400	ENST00000562067	4123	protein_coding	retained_intron	mannosidase alpha class 2C member 1 [Source:HGNC Symbol;Acc:HGNC:6827]	15	75355207	75368612	-1
ENST00000361803.3	1.77883	3.60237	28.5645	9.06291e-08	1.77042e-05	ST6GAL2	ENSG00000144057	ENST00000361803	84620	protein_coding	protein_coding	ST6 beta-galactoside alpha-2,6-sialyltransferase 2 [Source:HGNC Symbol;Acc:HGNC:10861]	2	106801600	106887108	-1
ENST00000570149.1	2.64649	3.30325	28.448	9.62469e-08	1.84016e-05	RPL13	ENSG00000167526	ENST00000570149	6137	protein_coding	retained_intron	ribosomal protein L13 [Source:HGNC Symbol;Acc:HGNC:10303]	16	89560677	89564542	1
ENST00000522304.1	1.38866	4.98993	28.3855	9.94076e-08	1.86099e-05	NCAPH2	ENSG00000025770	ENST00000522304	29781	protein_coding	protein_coding	non-SMC condensin II complex subunit H2 [Source:HGNC Symbol;Acc:HGNC:25071]	22	50508224	50524780	1
ENST00000484377.5	4.92911	5.49459	28.185	1.10256e-07	2.02196e-05	TMEM50B	ENSG00000142188	ENST00000484377	757	protein_coding	processed_transcript	transmembrane protein 50B [Source:HGNC Symbol;Acc:HGNC:1280]	21	33432485	33479974	-1
ENST00000580207.1	-2.49632	3.09443	28.0946	1.15527e-07	2.07624e-05	MIR548AQ	ENSG00000265470	ENST00000580207	100847078	miRNA	miRNA	microRNA 548aq [Source:HGNC Symbol;Acc:HGNC:43488]	3	185767847	185767904	-1
ENST00000586039.1	1.99321	5.04818	27.9932	1.21741e-07	2.14502e-05	PKN1	ENSG00000123143	ENST00000586039	5585	protein_coding	retained_intron	protein kinase N1 [Source:HGNC Symbol;Acc:HGNC:9405]	19	14433053	14471867	1
ENST00000476501.3	4.88492	4.29654	27.7735	1.36384e-07	2.35682e-05	RN7SL559P	ENSG00000240750	ENST00000476501	NA	misc_RNA	misc_RNA	RNA, 7SL, cytoplasmic 559, pseudogene [Source:HGNC Symbol;Acc:HGNC:46575]	1	28031884	28032180	-1
ENST00000529215.1	2.28972	4.67303	27.7022	1.41503e-07	2.36119e-05		ENSG00000254429	ENST00000529215	NA	lncRNA	lncRNA	novel transcript	11	75260127	75261025	1
ENST00000292433.4	1.9258	3.26594	27.6969	1.41892e-07	2.36119e-05	IER2	ENSG00000160888	ENST00000292433	9592	protein_coding	protein_coding	immediate early response 2 [Source:HGNC Symbol;Acc:HGNC:28871]	19	13150411	13154911	1
ENST00000384129.2	-2.57109	7.24492	27.6584	1.44745e-07	2.36487e-05		ENSG00000283545	ENST00000384129	NA	snRNA	snRNA	U6 spliceosomal RNA [Source:RFAM;Acc:RF00026]	12	45554590	45554659	-1
ENST00000469505.1	-1.98309	2.95232	27.455	1.60796e-07	2.5802e-05	ARAF	ENSG00000078061	ENST00000469505	369	protein_coding	processed_transcript	A-Raf proto-oncogene, serine/threonine kinase [Source:HGNC Symbol;Acc:HGNC:646]	X	47561205	47571908	1
ENST00000479793.5	2.24825	3.82461	27.2399	1.79715e-07	2.83319e-05	ZP3	ENSG00000188372	ENST00000479793	7784	protein_coding	processed_transcript	zona pellucida glycoprotein 3 [Source:HGNC Symbol;Acc:HGNC:13189]	7	76397518	76442071	1
ENST00000515982.1	4.58228	8.68963	27.1723	1.86106e-07	2.88336e-05	SCARNA6	ENSG00000251791	ENST00000515982	677772	scaRNA	scaRNA	small Cajal body-specific RNA 6 [Source:HGNC Symbol;Acc:HGNC:32562]	2	233288676	233288940	1
ENST00000432381.2	1.66651	4.62619	26.7327	2.33628e-07	3.5445e-05	RNF19A	ENSG00000034677	ENST00000432381	25897	protein_coding	protein_coding	ring finger protein 19A, RBR E3 ubiquitin protein ligase [Source:HGNC Symbol;Acc:HGNC:13432]	8	100257060	100336218	-1
ENST00000356738.6	1.97823	2.93791	26.7078	2.36668e-07	3.5445e-05	APBB3	ENSG00000113108	ENST00000356738	10307	protein_coding	protein_coding	amyloid beta precursor protein binding family B member 3 [Source:HGNC Symbol;Acc:HGNC:20708]	5	140558268	140564781	-1
ENST00000454076.5	2.0195	3.74421	26.4235	2.74181e-07	4.03901e-05	IDH3G	ENSG00000067829	ENST00000454076	3421	protein_coding	protein_coding	isocitrate dehydrogenase (NAD(+)) 3 non-catalytic subunit gamma [Source:HGNC Symbol;Acc:HGNC:5386]	X	153785766	153794523	-1
ENST00000467315.5	1.63927	4.91408	26.2323	3.02721e-07	4.38751e-05	PFKL	ENSG00000141959	ENST00000467315	5211	protein_coding	retained_intron	phosphofructokinase, liver type [Source:HGNC Symbol;Acc:HGNC:8876]	21	44300051	44327376	1
ENST00000470478.1	-1.68701	5.14148	26.1661	3.13282e-07	4.46849e-05	SEC23IP	ENSG00000107651	ENST00000470478	11196	protein_coding	processed_transcript	SEC23 interacting protein [Source:HGNC Symbol;Acc:HGNC:17018]	10	119892730	119944657	1
ENST00000534030.1	2.28969	4.92146	25.9499	3.50401e-07	4.91985e-05	POLR2L	ENSG00000177700	ENST00000534030	5441	protein_coding	nonsense_mediated_decay	RNA polymerase II, I and III subunit L [Source:HGNC Symbol;Acc:HGNC:9199]	11	837356	842529	-1
ENST00000592949.5	1.56133	3.38503	25.7131	3.96126e-07	5.47629e-05	ZNF444	ENSG00000167685	ENST00000592949	55311	protein_coding	protein_coding	zinc finger protein 444 [Source:HGNC Symbol;Acc:HGNC:16052]	19	56132599	56160893	1
ENST00000642769.1	-1.96427	4.68886	25.498	4.42848e-07	6.02944e-05	SLC1A2	ENSG00000110436	ENST00000642769	6506	protein_coding	protein_coding	solute carrier family 1 member 2 [Source:HGNC Symbol;Acc:HGNC:10940]	11	35251205	35420063	-1
ENST00000397865.9	-2.36439	7.88672	25.4577	4.52194e-07	6.04392e-05	MBP	ENSG00000197971	ENST00000397865	4155	protein_coding	protein_coding	myelin basic protein [Source:HGNC Symbol;Acc:HGNC:6925]	18	76978827	77133683	-1
ENST00000516158.1	-1.46949	4.38804	25.4358	4.57363e-07	6.04392e-05		ENSG00000251967	ENST00000516158	NA	snoRNA	snoRNA		3	46650510	46650590	1
ENST00000614492.1	3.42969	4.59711	25.236	5.07262e-07	6.41763e-05		ENSG00000277437	ENST00000614492	NA	miRNA	miRNA		21	8208844	8208904	1
ENST00000577708.1	3.42969	4.59711	25.236	5.07262e-07	6.41763e-05		ENSG00000264063	ENST00000577708	NA	miRNA	miRNA		21	8987370	8987430	1
ENST00000516206.1	-2.14008	3.88093	25.1909	5.19262e-07	6.41763e-05	RNU6-904P	ENSG00000252015	ENST00000516206	NA	snRNA	snRNA	RNA, U6 small nuclear 904, pseudogene [Source:HGNC Symbol;Acc:HGNC:47867]	2	141167257	141167357	-1
ENST00000497299.2	3.04606	3.27513	25.1902	5.19447e-07	6.41763e-05	RPL7P47	ENSG00000228071	ENST00000497299	NA	processed_pseudogene	processed_pseudogene	ribosomal protein L7 pseudogene 47 [Source:HGNC Symbol;Acc:HGNC:35913]	16	17932720	17933275	1
ENST00000608502.2	9.17187	13.9998	25.1832	5.21352e-07	6.41763e-05		ENSG00000207955	ENST00000608502	NA	lncRNA	lncRNA	novel transcript	9	128392007	128393510	-1
ENST00000610414.4	1.78344	4.5527	25.1431	5.32293e-07	6.46376e-05	ARFRP1	ENSG00000101246	ENST00000610414	10139	protein_coding	processed_transcript	ADP ribosylation factor related protein 1 [Source:HGNC Symbol;Acc:HGNC:662]	20	63698642	63708025	-1
ENST00000395663.1	2.68023	4.09619	25.0407	5.61342e-07	6.72563e-05	ATP5F1E	ENSG00000124172	ENST00000395663	514	protein_coding	protein_coding	ATP synthase F1 subunit epsilon [Source:HGNC Symbol;Acc:HGNC:838]	20	59025475	59032345	-1
ENST00000593139.1	3.0506	3.24682	24.9955	5.74637e-07	6.79433e-05		ENSG00000267042	ENST00000593139	NA	lncRNA	lncRNA	novel transcript, antisense to CCR10	17	42679963	42682020	1
ENST00000484770.1	1.26281	4.54417	24.7118	6.65754e-07	7.76943e-05	ZNF518A	ENSG00000177853	ENST00000484770	9849	protein_coding	retained_intron	zinc finger protein 518A [Source:HGNC Symbol;Acc:HGNC:29009]	10	96129715	96205288	1
ENST00000399815.2	3.57793	6.83534	24.4477	7.6353e-07	8.79626e-05		ENSG00000288681	ENST00000399815	NA	protein_coding	protein_coding	novel protein	11	308408	315272	1
ENST00000560253.1	1.58618	4.43955	24.3491	8.03661e-07	9.1414e-05	MEIS3	ENSG00000105419	ENST00000560253	56917	protein_coding	processed_transcript	Meis homeobox 3 [Source:HGNC Symbol;Acc:HGNC:29537]	19	47403124	47419527	-1
ENST00000624346.1	-1.6036	6.70219	24.2973	8.25533e-07	9.2728e-05		ENSG00000279352	ENST00000624346	NA	TEC	TEC	TEC	18	14010054	14010917	1
ENST00000549477.1	1.32246	4.96333	24.0073	9.59706e-07	0.000106468		ENSG00000257342	ENST00000549477	NA	lncRNA	lncRNA	novel transcript, antisense to OS9	12	57694132	57721510	-1
ENST00000518938.1	3.01622	6.38858	23.9289	9.99575e-07	0.000109539		ENSG00000229119	ENST00000518938	NA	processed_pseudogene	processed_pseudogene	60S acidic ribosomal protein (RPLP0) pseudogene	5	166382305	166382599	1
ENST00000439994.5	2.43697	4.59264	23.6743	1.14093e-06	0.000123523	EML3	ENSG00000149499	ENST00000439994	256364	protein_coding	protein_coding	EMAP like 3 [Source:HGNC Symbol;Acc:HGNC:26666]	11	62602218	62612775	-1
ENST00000530422.1	5.96162	12.106	23.395	1.31924e-06	0.000141128	SCARNA9	ENSG00000254911	ENST00000530422	619383	lncRNA	lncRNA	small Cajal body-specific RNA 9 [Source:HGNC Symbol;Acc:HGNC:32566]	11	93721513	93721865	1
ENST00000444409.1	1.75537	3.71428	23.363	1.34135e-06	0.000141805		ENSG00000241728	ENST00000444409	NA	lncRNA	lncRNA	novel transcript, sense overlapping C21orf2	21	44328944	44330221	-1
ENST00000592531.1	1.46598	7.66208	23.2236	1.44216e-06	0.000150061	QTRT1	ENSG00000213339	ENST00000592531	81890	protein_coding	retained_intron	queuine tRNA-ribosyltransferase catalytic subunit 1 [Source:HGNC Symbol;Acc:HGNC:23797]	19	10701430	10713437	1
ENST00000582588.1	2.21343	5.29864	23.2094	1.45285e-06	0.000150061	RPL17	ENSG00000265681	ENST00000582588	6139	protein_coding	retained_intron	ribosomal protein L17 [Source:HGNC Symbol;Acc:HGNC:10307]	18	49488453	49492508	-1
ENST00000425361.5	-3.00561	4.01712	23.1398	1.50641e-06	0.000152319	MZT2B	ENSG00000152082	ENST00000425361	80097	protein_coding	protein_coding	mitotic spindle organizing protein 2B [Source:HGNC Symbol;Acc:HGNC:25886]	2	130181737	130190729	1
ENST00000568829.1	1.18848	4.20163	23.13	1.51411e-06	0.000152319	SPNS1	ENSG00000169682	ENST00000568829	83985	protein_coding	protein_coding	sphingolipid transporter 1 (putative) [Source:HGNC Symbol;Acc:HGNC:30621]	16	28974221	28984548	1
ENST00000476159.1	-3.51284	4.43222	23.1155	1.52556e-06	0.000152319	PNISR	ENSG00000132424	ENST00000476159	25957	protein_coding	processed_transcript	PNN interacting serine and arginine rich protein [Source:HGNC Symbol;Acc:HGNC:21222]	6	99397629	99425331	-1
ENST00000423842.1	-1.52768	3.42171	23.0891	1.54666e-06	0.000152729	LINC01740	ENSG00000228067	ENST00000423842	101929565	lncRNA	lncRNA	long intergenic non-protein coding RNA 1740 [Source:HGNC Symbol;Acc:HGNC:52528]	1	212545694	212556065	1
ENST00000491937.6	3.13775	3.25481	22.9879	1.63021e-06	0.000157619	RPS7	ENSG00000171863	ENST00000491937	6201	protein_coding	retained_intron	ribosomal protein S7 [Source:HGNC Symbol;Acc:HGNC:10440]	2	3575260	3580920	1
ENST00000658861.1	2.64533	3.28892	22.9867	1.63127e-06	0.000157619	CCDC26	ENSG00000229140	ENST00000658861	137196	lncRNA	lncRNA	CCDC26 long non-coding RNA [Source:HGNC Symbol;Acc:HGNC:28416]	8	128634199	129683770	-1
ENST00000589739.3	2.28726	6.01716	22.6949	1.89869e-06	0.000180499	OAZ1	ENSG00000104904	ENST00000589739	4946	protein_coding	retained_intron	ornithine decarboxylase antizyme 1 [Source:HGNC Symbol;Acc:HGNC:8095]	19	2269509	2273490	1
ENST00000364830.3	-2.05151	4.51964	22.6853	1.90824e-06	0.000180499	SNORD113-3	ENSG00000201700	ENST00000364830	767563	snoRNA	snoRNA	small nucleolar RNA, C/D box 113-3 [Source:HGNC Symbol;Acc:HGNC:32982]	14	100929919	100929990	1
ENST00000649529.1	1.71112	4.7494	22.6633	1.93016e-06	0.000180671	ISG15	ENSG00000187608	ENST00000649529	9636	protein_coding	protein_coding	ISG15 ubiquitin like modifier [Source:HGNC Symbol;Acc:HGNC:4053]	1	1001138	1014540	1
ENST00000670041.1	-1.88513	3.16502	22.4495	2.15745e-06	0.000199864	PRANCR	ENSG00000257815	ENST00000670041	101928062	lncRNA	lncRNA	progenitor renewal associated non-coding RNA [Source:HGNC Symbol;Acc:HGNC:51126]	12	69901918	70243379	-1
ENST00000363219.1	-2.02112	3.18299	22.2534	2.38934e-06	0.000219087	SNORD114-31	ENSG00000200089	ENST00000363219	767612	snoRNA	snoRNA	small nucleolar RNA, C/D box 114-31 [Source:HGNC Symbol;Acc:HGNC:33019]	14	100993236	100993310	1
ENST00000473025.1	-2.49968	5.08769	22.1552	2.5148e-06	0.000227108	N4BP2L2	ENSG00000244754	ENST00000473025	10443	protein_coding	processed_transcript	NEDD4 binding protein 2 like 2 [Source:HGNC Symbol;Acc:HGNC:26916]	13	32432417	32538885	-1
ENST00000607181.1	1.85079	3.41098	22.1456	2.52736e-06	0.000227108		ENSG00000271787	ENST00000607181	NA	lncRNA	lncRNA	novel transcript, antisense to KLF11	2	10054421	10054866	-1
ENST00000413121.5	-1.66439	3.84867	21.9845	2.74855e-06	0.000244539	PANTR1	ENSG00000233639	ENST00000413121	100506421	lncRNA	lncRNA	POU3F3 adjacent non-coding transcript 1 [Source:HGNC Symbol;Acc:HGNC:49513]	2	104794848	104853183	-1
ENST00000572433.5	-2.28233	2.94117	21.9049	2.86498e-06	0.000252399	ITGAE	ENSG00000083457	ENST00000572433	3682	protein_coding	retained_intron	integrin subunit alpha E [Source:HGNC Symbol;Acc:HGNC:6147]	17	3714628	3801188	-1
ENST00000529254.1	2.80635	6.04299	21.6914	3.20231e-06	0.000279378	ARL2	ENSG00000213465	ENST00000529254	402	protein_coding	retained_intron	ADP ribosylation factor like GTPase 2 [Source:HGNC Symbol;Acc:HGNC:693]	11	65014160	65022184	1
ENST00000486557.1	1.86777	3.65853	21.6347	3.2983e-06	0.000284986	ODF2L	ENSG00000122417	ENST00000486557	57489	protein_coding	retained_intron	outer dense fiber of sperm tails 2 like [Source:HGNC Symbol;Acc:HGNC:29225]	1	86346824	86396342	-1
ENST00000464000.1	1.66849	3.32907	21.5933	3.37032e-06	0.000288436	ITIH4	ENSG00000055955	ENST00000464000	3700	protein_coding	retained_intron	inter-alpha-trypsin inhibitor heavy chain 4 [Source:HGNC Symbol;Acc:HGNC:6169]	3	52812962	52830688	-1
ENST00000477264.1	-2.70911	6.03143	21.518	3.50526e-06	0.000297153	CLSTN1	ENSG00000171603	ENST00000477264	22883	protein_coding	processed_transcript	calsyntenin 1 [Source:HGNC Symbol;Acc:HGNC:17447]	1	9728926	9823984	-1
ENST00000549273.5	-1.41873	3.6323	21.4454	3.64051e-06	0.000305735	RPL18	ENSG00000063177	ENST00000549273	6141	protein_coding	protein_coding	ribosomal protein L18 [Source:HGNC Symbol;Acc:HGNC:10310]	19	48615328	48619184	-1
ENST00000623856.1	7.75387	19.3737	21.4263	3.67687e-06	0.000305929		ENSG00000279123	ENST00000623856	NA	TEC	TEC	novel transcript	16	70778433	70779145	1
ENST00000418854.1	-4.41007	4.11107	21.3799	3.76704e-06	0.000310556	SLC8A1-AS1	ENSG00000227028	ENST00000418854	100128590	lncRNA	lncRNA	SLC8A1 antisense RNA 1 [Source:HGNC Symbol;Acc:HGNC:44102]	2	39786453	40255209	1
ENST00000622201.1	6.34604	10.8927	21.2789	3.97079e-06	0.000321456		ENSG00000274421	ENST00000622201	NA	lncRNA	lncRNA	novel transcript	9	70310875	70312120	1
ENST00000625883.2	-1.85481	7.39403	21.2744	3.98006e-06	0.000321456	LINC00632	ENSG00000203930	ENST00000625883	NA	lncRNA	lncRNA	long intergenic non-protein coding RNA 632 [Source:HGNC Symbol;Acc:HGNC:27865]	X	140709562	140793215	1
ENST00000464536.1	1.29696	5.47332	21.2617	4.00657e-06	0.000321456	GBA	ENSG00000177628	ENST00000464536	2629	protein_coding	processed_transcript	glucosylceramidase beta [Source:HGNC Symbol;Acc:HGNC:4177]	1	155234452	155244699	-1
ENST00000569354.1	-1.27935	5.54398	21.1427	4.26325e-06	0.000337811	PLA2G4B	ENSG00000243708	ENST00000569354	100137049	protein_coding	protein_coding	phospholipase A2 group IVB [Source:HGNC Symbol;Acc:HGNC:9036]	15	41837775	41848147	1
ENST00000437531.1	-1.54975	3.27996	21.1239	4.30523e-06	0.000337811	HMGN2P20	ENSG00000232963	ENST00000437531	NA	processed_pseudogene	processed_pseudogene	high mobility group nucleosomal binding domain 2 pseudogene 20 [Source:HGNC Symbol;Acc:HGNC:39385]	2	24330402	24330674	1
ENST00000558527.5	-1.63889	5.9371	21.1159	4.32319e-06	0.000337811	SRP14	ENSG00000140319	ENST00000558527	6727	protein_coding	processed_transcript	signal recognition particle 14 [Source:HGNC Symbol;Acc:HGNC:11299]	15	40035690	40039181	-1
ENST00000490354.5	2.82838	4.46696	21.081	4.40261e-06	0.000341051	RBM39	ENSG00000131051	ENST00000490354	9584	protein_coding	retained_intron	RNA binding motif protein 39 [Source:HGNC Symbol;Acc:HGNC:15923]	20	35701347	35742312	-1
ENST00000623386.1	-1.62459	3.18805	21.0228	4.53857e-06	0.000348578		ENSG00000280438	ENST00000623386	NA	TEC	TEC	tec	5	8717684	8717883	-1
ENST00000481243.1	-1.6729	3.17798	20.9691	4.66762e-06	0.000352757	UHRF2	ENSG00000147854	ENST00000481243	115426	protein_coding	processed_transcript	ubiquitin like with PHD and ring finger domains 2 [Source:HGNC Symbol;Acc:HGNC:12557]	9	6413151	6507054	1
ENST00000404436.2	-3.09824	3.70696	20.961	4.68721e-06	0.000352757	CHI3L1	ENSG00000133048	ENST00000404436	1116	protein_coding	protein_coding	chitinase 3 like 1 [Source:HGNC Symbol;Acc:HGNC:1932]	1	203178931	203186704	-1
ENST00000662444.1	1.90011	4.07675	20.9514	4.71076e-06	0.000352757	LINC00662	ENSG00000261824	ENST00000662444	148189	lncRNA	lncRNA	long intergenic non-protein coding RNA 662 [Source:HGNC Symbol;Acc:HGNC:27122]	19	27681072	27794005	-1
ENST00000624427.1	-1.32552	3.81702	20.9115	4.80994e-06	0.000355731		ENSG00000278880	ENST00000624427	NA	TEC	TEC	TEC	4	156886645	156886862	1
ENST00000362525.1	-1.74989	3.18519	20.8678	4.92103e-06	0.000355731	RNA5SP93	ENSG00000199395	ENST00000362525	NA	rRNA_pseudogene	rRNA_pseudogene	RNA, 5S ribosomal pseudogene 93 [Source:HGNC Symbol;Acc:HGNC:42891]	2	56235217	56235330	-1
ENST00000549210.1	1.93309	5.14299	20.8565	4.9502e-06	0.000355731	TESC	ENSG00000088992	ENST00000549210	54997	protein_coding	protein_coding	tescalcin [Source:HGNC Symbol;Acc:HGNC:26065]	12	117038923	117099479	-1
ENST00000427533.2	-1.66342	3.47121	20.8517	4.96247e-06	0.000355731	EPB41L1	ENSG00000088367	ENST00000427533	2036	protein_coding	protein_coding	erythrocyte membrane protein band 4.1 like 1 [Source:HGNC Symbol;Acc:HGNC:3378]	20	36091504	36232799	1
ENST00000468975.6	1.77734	4.04095	20.8472	4.97417e-06	0.000355731	ARFGAP1	ENSG00000101199	ENST00000468975	55738	protein_coding	processed_transcript	ADP ribosylation factor GTPase activating protein 1 [Source:HGNC Symbol;Acc:HGNC:15852]	20	63272785	63289790	1
ENST00000559494.1	-2.5948	3.57959	20.8419	4.98799e-06	0.000355731	TSPAN3	ENSG00000140391	ENST00000559494	10099	protein_coding	protein_coding	tetraspanin 3 [Source:HGNC Symbol;Acc:HGNC:17752]	15	77041404	77083984	-1
ENST00000597549.1	2.28927	4.49823	20.8149	5.05873e-06	0.000357935		ENSG00000268189	ENST00000597549	NA	lncRNA	retained_intron	novel transcript, antisense to AKAP8 and AKAP8L	19	15379076	15381194	1
ENST00000549628.1	1.67366	4.10498	20.7005	5.37025e-06	0.000377009	IGFBP6	ENSG00000167779	ENST00000549628	3489	protein_coding	protein_coding	insulin like growth factor binding protein 6 [Source:HGNC Symbol;Acc:HGNC:5475]	12	53097436	53102345	1
ENST00000535922.1	1.12792	5.79632	20.634	5.56009e-06	0.00038731	RPS6KB2-AS1	ENSG00000255949	ENST00000535922	NA	lncRNA	lncRNA	RPS6KB2 antisense RNA 1 [Source:HGNC Symbol;Acc:HGNC:53744]	11	67431367	67435399	-1
ENST00000487714.1	-1.5387	3.42908	20.5581	5.78477e-06	0.000399861	ASNS	ENSG00000070669	ENST00000487714	440	protein_coding	retained_intron	asparagine synthetase (glutamine-hydrolyzing) [Source:HGNC Symbol;Acc:HGNC:753]	7	97851677	97872542	-1
ENST00000473126.1	2.24182	3.57157	20.527	5.87955e-06	0.00040331	D2HGDH	ENSG00000180902	ENST00000473126	728294	protein_coding	retained_intron	D-2-hydroxyglutarate dehydrogenase [Source:HGNC Symbol;Acc:HGNC:28358]	2	241734602	241768816	1
ENST00000590212.1	2.3762	2.85585	20.4251	6.20123e-06	0.000422154	SNRPD2	ENSG00000125743	ENST00000590212	6633	protein_coding	protein_coding	small nuclear ribonucleoprotein D2 polypeptide [Source:HGNC Symbol;Acc:HGNC:11159]	19	45687460	45692569	-1
ENST00000663712.1	1.67051	3.33854	20.1692	7.08834e-06	0.000478916	CDRT15P6	ENSG00000276832	ENST00000663712	NA	transcribed_unprocessed_pseudogene	processed_transcript	CDRT15 pseudogene 6 [Source:HGNC Symbol;Acc:HGNC:54914]	9	41340823	41355538	-1
ENST00000592952.5	-1.6888	5.57543	20.1254	7.25259e-06	0.000486357	TMEM205	ENSG00000105518	ENST00000592952	374882	protein_coding	protein_coding	transmembrane protein 205 [Source:HGNC Symbol;Acc:HGNC:29631]	19	11342776	11346518	-1
ENST00000516201.1	2.6334	10.6475	20.004	7.72784e-06	0.000514388	SCARNA5	ENSG00000252010	ENST00000516201	677775	scaRNA	scaRNA	small Cajal body-specific RNA 5 [Source:HGNC Symbol;Acc:HGNC:32561]	2	233275727	233276002	1
ENST00000619923.1	-1.35876	3.29696	19.9768	7.8387e-06	0.00051793	SLC46A1	ENSG00000076351	ENST00000619923	113235	protein_coding	retained_intron	solute carrier family 46 member 1 [Source:HGNC Symbol;Acc:HGNC:30521]	17	28394642	28407197	-1
ENST00000394428.5	2.47738	3.9021	19.8381	8.42844e-06	0.000546212	RASGRP2	ENSG00000068831	ENST00000394428	10235	protein_coding	protein_coding	RAS guanyl releasing protein 2 [Source:HGNC Symbol;Acc:HGNC:9879]	11	64726911	64745456	-1
ENST00000600551.1	-1.03879	4.79681	19.831	8.45982e-06	0.000546212	KPTN	ENSG00000118162	ENST00000600551	11133	protein_coding	processed_transcript	kaptin, actin binding protein [Source:HGNC Symbol;Acc:HGNC:6404]	19	47475150	47484265	-1
ENST00000586618.5	1.13317	4.37972	19.83	8.46433e-06	0.000546212	RBM42	ENSG00000126254	ENST00000586618	79171	protein_coding	protein_coding	RNA binding motif protein 42 [Source:HGNC Symbol;Acc:HGNC:28117]	19	35629030	35637686	1
ENST00000636040.1	-1.6911	3.5588	19.8198	8.50988e-06	0.000546212	MAGI2	ENSG00000187391	ENST00000636040	9863	protein_coding	processed_transcript	membrane associated guanylate kinase, WW and PDZ domain containing 2 [Source:HGNC Symbol;Acc:HGNC:18957]	7	78017055	79453667	-1
ENST00000391871.4	-2.48015	3.54222	19.7044	9.0395e-06	0.000576092	BAX	ENSG00000087088	ENST00000391871	581	protein_coding	protein_coding	BCL2 associated X, apoptosis regulator [Source:HGNC Symbol;Acc:HGNC:959]	19	48954815	48961798	1
ENST00000444755.5	1.93153	3.61334	19.6867	9.12351e-06	0.000577351	SEPTIN7P2	ENSG00000214765	ENST00000444755	NA	transcribed_unprocessed_pseudogene	processed_transcript	septin 7 pseudogene 2 [Source:HGNC Symbol;Acc:HGNC:32339]	7	45723780	45768985	-1
ENST00000412505.6	1.29117	4.57388	19.6695	9.20577e-06	0.000578483	ARL6IP4	ENSG00000182196	ENST00000412505	51329	protein_coding	protein_coding	ADP ribosylation factor like GTPase 6 interacting protein 4 [Source:HGNC Symbol;Acc:HGNC:18076]	12	122980060	122982913	1
ENST00000525803.1	-1.86769	3.41181	19.5726	9.68503e-06	0.000604373	PTS	ENSG00000150787	ENST00000525803	5805	protein_coding	protein_coding	6-pyruvoyltetrahydropterin synthase [Source:HGNC Symbol;Acc:HGNC:9689]	11	112226367	112269955	1
ENST00000610191.1	1.87111	4.40146	19.5421	9.84082e-06	0.000606149	ARSA	ENSG00000100299	ENST00000610191	410	protein_coding	processed_transcript	arylsulfatase A [Source:HGNC Symbol;Acc:HGNC:713]	22	50622754	50628173	-1
ENST00000523248.1	2.16039	4.33719	19.5406	9.8484e-06	0.000606149	PDGFRL	ENSG00000104213	ENST00000523248	5157	protein_coding	processed_transcript	platelet derived growth factor receptor like [Source:HGNC Symbol;Acc:HGNC:8805]	8	17576433	17644071	1
ENST00000467378.1	2.04915	4.38745	19.4704	1.02169e-05	0.000624549	USP11	ENSG00000102226	ENST00000467378	8237	protein_coding	retained_intron	ubiquitin specific peptidase 11 [Source:HGNC Symbol;Acc:HGNC:12609]	X	47232866	47248328	1
ENST00000546304.1	1.78841	3.93723	19.417	1.05065e-05	0.000637918	PRKDC	ENSG00000253729	ENST00000546304	5591	protein_coding	retained_intron	protein kinase, DNA-activated, catalytic subunit [Source:HGNC Symbol;Acc:HGNC:9413]	8	47773111	47960178	-1
ENST00000474210.1	-1.29309	5.35642	19.402	1.05894e-05	0.000638632	MIEN1	ENSG00000141741	ENST00000474210	84299	protein_coding	processed_transcript	migration and invasion enhancer 1 [Source:HGNC Symbol;Acc:HGNC:28230]	17	39728496	39730532	-1
ENST00000526752.2	1.36655	3.73754	19.3851	1.0684e-05	0.000640042	SLC52A2	ENSG00000185803	ENST00000526752	79581	protein_coding	protein_coding	solute carrier family 52 member 2 [Source:HGNC Symbol;Acc:HGNC:30224]	8	144333957	144361286	1
ENST00000300452.8	1.46887	4.10972	19.3275	1.10109e-05	0.000655257	COQ4	ENSG00000167113	ENST00000300452	51117	protein_coding	protein_coding	coenzyme Q4 [Source:HGNC Symbol;Acc:HGNC:19693]	9	128322544	128334072	1
ENST00000356385.8	1.76509	3.0214	19.2174	1.16647e-05	0.000689597	TMEM91	ENSG00000142046	ENST00000356385	641649	protein_coding	protein_coding	transmembrane protein 91 [Source:HGNC Symbol;Acc:HGNC:32393]	19	41350911	41384083	1
ENST00000662514.1	-1.39165	3.11902	19.1487	1.20922e-05	0.00070896		ENSG00000286758	ENST00000662514	NA	lncRNA	lncRNA	novel transcript	1	88462936	88464079	1
ENST00000378543.2	1.82023	5.21426	19.1396	1.215e-05	0.00070896	FAAP20	ENSG00000162585	ENST00000378543	199990	protein_coding	protein_coding	FA core complex associated protein 20 [Source:HGNC Symbol;Acc:HGNC:26428]	1	2184461	2212720	-1
ENST00000516664.1	-1.59647	3.49702	19.1005	1.2401e-05	0.000718939		ENSG00000252473	ENST00000516664	NA	snoRNA	snoRNA		2	39283657	39283791	-1
ENST00000601736.1	1.66495	6.60711	18.9952	1.31048e-05	0.000754871	REX1BD	ENSG00000006015	ENST00000601736	55049	protein_coding	nonsense_mediated_decay	required for excision 1-B domain containing [Source:HGNC Symbol;Acc:HGNC:26098]	19	18588685	18592337	1
ENST00000591007.6	1.56433	3.5303	18.9586	1.33584e-05	0.000764577	SUGP1	ENSG00000105705	ENST00000591007	57794	protein_coding	retained_intron	SURP and G-patch domain containing 1 [Source:HGNC Symbol;Acc:HGNC:18643]	19	19276018	19320509	-1
ENST00000471849.5	1.40826	3.49901	18.8712	1.39845e-05	0.000795345	LUZP1	ENSG00000169641	ENST00000471849	7798	protein_coding	protein_coding	leucine zipper protein 1 [Source:HGNC Symbol;Acc:HGNC:14985]	1	23084023	23177808	-1
ENST00000349959.3	-1.90758	3.18638	18.8295	1.42938e-05	0.000802587	PKIG	ENSG00000168734	ENST00000349959	11142	protein_coding	protein_coding	cAMP-dependent protein kinase inhibitor gamma [Source:HGNC Symbol;Acc:HGNC:9019]	20	44531785	44624247	1
ENST00000415214.2	-1.73655	4.97654	18.8252	1.43259e-05	0.000802587	RPL32P35	ENSG00000223995	ENST00000415214	NA	processed_pseudogene	processed_pseudogene	ribosomal protein L32 pseudogene 35 [Source:HGNC Symbol;Acc:HGNC:36547]	X	128838441	128838834	-1
ENST00000577158.2	-1.68242	4.29397	18.8125	1.44222e-05	0.000802587	NDUFAF8	ENSG00000224877	ENST00000577158	284184	protein_coding	processed_transcript	NADH:ubiquinone oxidoreductase complex assembly factor 8 [Source:HGNC Symbol;Acc:HGNC:33551]	17	81239305	81241310	1
ENST00000529582.5	1.18217	4.73384	18.8063	1.44691e-05	0.000802587	LTBP3	ENSG00000168056	ENST00000529582	4054	protein_coding	retained_intron	latent transforming growth factor beta binding protein 3 [Source:HGNC Symbol;Acc:HGNC:6716]	11	65538559	65558930	-1
ENST00000478396.1	1.51705	3.09537	18.7799	1.46703e-05	0.000806189	MARCHF7	ENSG00000136536	ENST00000478396	64844	protein_coding	processed_transcript	membrane associated ring-CH-type finger 7 [Source:HGNC Symbol;Acc:HGNC:17393]	2	159712457	159771027	1
ENST00000567459.1	2.24845	4.86065	18.7668	1.47719e-05	0.000806189	CDIPT	ENSG00000103502	ENST00000567459	10423	protein_coding	processed_transcript	CDP-diacylglycerol--inositol 3-phosphatidyltransferase [Source:HGNC Symbol;Acc:HGNC:1769]	16	29858357	29863414	-1
ENST00000461123.1	1.76166	3.41983	18.7627	1.48032e-05	0.000806189	PDXK	ENSG00000160209	ENST00000461123	8566	protein_coding	processed_transcript	pyridoxal kinase [Source:HGNC Symbol;Acc:HGNC:8819]	21	43719094	43762307	1
ENST00000474707.1	1.39715	3.41728	18.7431	1.49561e-05	0.00080961	RABGAP1	ENSG00000011454	ENST00000474707	23637	protein_coding	retained_intron	RAB GTPase activating protein 1 [Source:HGNC Symbol;Acc:HGNC:17155]	9	122940833	123104866	1
ENST00000483137.1	2.17082	3.97349	18.7263	1.50887e-05	0.000811897	HNRNPA3	ENSG00000170144	ENST00000483137	220988	protein_coding	retained_intron	heterogeneous nuclear ribonucleoprotein A3 [Source:HGNC Symbol;Acc:HGNC:24941]	2	177212563	177223958	1
ENST00000542330.1	-1.42585	6.42312	18.6077	1.60568e-05	0.000858025	GPR162	ENSG00000250510	ENST00000542330	27239	protein_coding	processed_transcript	G protein-coupled receptor 162 [Source:HGNC Symbol;Acc:HGNC:16693]	12	6821624	6829972	1
ENST00000476933.1	-1.33888	3.52459	18.5982	1.61369e-05	0.000858025	OMA1	ENSG00000162600	ENST00000476933	115209	protein_coding	processed_transcript	OMA1 zinc metallopeptidase [Source:HGNC Symbol;Acc:HGNC:29661]	1	58415384	58546802	-1
ENST00000572110.1	1.59738	5.19509	18.5568	1.64919e-05	0.00087174	NMRAL1	ENSG00000153406	ENST00000572110	57407	protein_coding	protein_coding	NmrA like redox sensor 1 [Source:HGNC Symbol;Acc:HGNC:24987]	16	4461691	4495763	-1
ENST00000594182.1	2.57669	6.55945	18.4439	1.74979e-05	0.00091951	NOP53	ENSG00000105373	ENST00000594182	29997	protein_coding	protein_coding	NOP53 ribosome biogenesis factor [Source:HGNC Symbol;Acc:HGNC:4333]	19	47745546	47757058	1
ENST00000558316.5	-1.61407	3.35192	18.3647	1.82407e-05	0.000952969	EIF5	ENSG00000100664	ENST00000558316	1983	protein_coding	protein_coding	eukaryotic translation initiation factor 5 [Source:HGNC Symbol;Acc:HGNC:3299]	14	103333544	103345025	1
ENST00000486007.1	2.72405	5.01821	18.2854	1.90162e-05	0.000987741	NDUFA4	ENSG00000189043	ENST00000486007	4697	protein_coding	retained_intron	NDUFA4 mitochondrial complex associated [Source:HGNC Symbol;Acc:HGNC:7687]	7	10931943	10940153	-1
ENST00000477529.1	1.11956	4.9779	18.1997	1.98906e-05	0.00102513	SRRT	ENSG00000087087	ENST00000477529	51593	protein_coding	retained_intron	serrate, RNA effector molecule [Source:HGNC Symbol;Acc:HGNC:24101]	7	100875103	100888664	1
ENST00000471837.1	-1.98624	4.92006	18.1927	1.99641e-05	0.00102513	PTPRZ1	ENSG00000106278	ENST00000471837	5803	protein_coding	processed_transcript	protein tyrosine phosphatase receptor type Z1 [Source:HGNC Symbol;Acc:HGNC:9685]	7	121873089	122062036	1
ENST00000485314.5	-1.3725	3.0414	18.1596	2.03138e-05	0.00103716	ATF6B	ENSG00000213676	ENST00000485314	1388	protein_coding	retained_intron	activating transcription factor 6 beta [Source:HGNC Symbol;Acc:HGNC:2349]	6	32115264	32128253	-1
ENST00000621674.4	1.68531	4.21107	18.0861	2.11134e-05	0.00107189	RPL13A	ENSG00000142541	ENST00000621674	23521	protein_coding	protein_coding	ribosomal protein L13a [Source:HGNC Symbol;Acc:HGNC:10304]	19	49487510	49493057	1
ENST00000468781.5	-1.57175	3.95933	17.9743	2.23909e-05	0.00112931	CARD19	ENSG00000165233	ENST00000468781	84270	protein_coding	processed_transcript	caspase recruitment domain family member 19 [Source:HGNC Symbol;Acc:HGNC:28148]	9	93096217	93113283	1
ENST00000589421.1	-1.3537	3.36416	17.9654	2.24957e-05	0.00112931	C19orf25	ENSG00000119559	ENST00000589421	148223	protein_coding	retained_intron	chromosome 19 open reading frame 25 [Source:HGNC Symbol;Acc:HGNC:26711]	19	1461143	1479219	-1
ENST00000583775.1	-1.17272	3.83637	17.8887	2.34203e-05	0.00116711	PRKCA	ENSG00000154229	ENST00000583775	5578	protein_coding	retained_intron	protein kinase C alpha [Source:HGNC Symbol;Acc:HGNC:9393]	17	66302613	66810743	1
ENST00000591746.1	1.57759	6.65045	17.8816	2.35085e-05	0.00116711	RNMT	ENSG00000101654	ENST00000591746	8731	protein_coding	protein_coding	RNA guanine-7 methyltransferase [Source:HGNC Symbol;Acc:HGNC:10075]	18	13726660	13764556	1
ENST00000520662.1	-1.65486	3.45241	17.8695	2.36584e-05	0.0011681	PWWP2A	ENSG00000170234	ENST00000520662	114825	protein_coding	nonsense_mediated_decay	PWWP domain containing 2A [Source:HGNC Symbol;Acc:HGNC:29406]	5	160061801	160119450	-1
ENST00000521632.1	2.09306	3.2689	17.776	2.48492e-05	0.00122019	GPX3	ENSG00000211445	ENST00000521632	2878	protein_coding	protein_coding	glutathione peroxidase 3 [Source:HGNC Symbol;Acc:HGNC:4555]	5	151020438	151028992	1
ENST00000570862.1	1.3048	3.3525	17.7228	2.55541e-05	0.00124552	ZC3H7A	ENSG00000122299	ENST00000570862	29066	protein_coding	retained_intron	zinc finger CCCH-type containing 7A [Source:HGNC Symbol;Acc:HGNC:30959]	16	11750586	11797258	-1
ENST00000460898.5	0.827573	6.55349	17.7163	2.56423e-05	0.00124552	HAUS7	ENSG00000213397	ENST00000460898	55559	protein_coding	processed_transcript	HAUS augmin like complex subunit 7 [Source:HGNC Symbol;Acc:HGNC:32979]	X	153447668	153495516	-1
ENST00000590661.1	0.695543	5.74404	17.6416	2.66696e-05	0.00128846	ABHD17A	ENSG00000129968	ENST00000590661	81926	protein_coding	protein_coding	abhydrolase domain containing 17A, depalmitoylase [Source:HGNC Symbol;Acc:HGNC:28756]	19	1876810	1885496	-1
ENST00000625260.2	4.15382	5.36549	17.6033	2.72116e-05	0.00130461	PFKFB3	ENSG00000170525	ENST00000625260	5209	protein_coding	protein_coding	6-phosphofructo-2-kinase/fructose-2,6-biphosphatase 3 [Source:HGNC Symbol;Acc:HGNC:8874]	10	6144934	6254644	1
ENST00000532507.5	1.61971	3.39581	17.5975	2.72942e-05	0.00130461	MAP3K11	ENSG00000173327	ENST00000532507	4296	protein_coding	protein_coding	mitogen-activated protein kinase kinase kinase 11 [Source:HGNC Symbol;Acc:HGNC:6850]	11	65597756	65615382	-1
ENST00000497262.1	0.999712	4.27487	17.5819	2.75193e-05	0.0013084	EXOC6	ENSG00000138190	ENST00000497262	54536	protein_coding	processed_transcript	exocyst complex component 6 [Source:HGNC Symbol;Acc:HGNC:23196]	10	92826831	93059493	1
ENST00000482023.5	-1.03041	4.94165	17.5022	2.8698e-05	0.00135726	ZNF692	ENSG00000171163	ENST00000482023	55657	protein_coding	nonsense_mediated_decay	zinc finger protein 692 [Source:HGNC Symbol;Acc:HGNC:26049]	1	248850006	248859144	-1
ENST00000357466.6	1.31349	4.46189	17.4396	2.9658e-05	0.00139047	RABL6	ENSG00000196642	ENST00000357466	55684	protein_coding	protein_coding	RAB, member RAS oncogene family like 6 [Source:HGNC Symbol;Acc:HGNC:24703]	9	136807943	136841187	1
ENST00000446405.5	6.61315	8.492	17.4363	2.97095e-05	0.00139047	FTCD	ENSG00000160282	ENST00000446405	10841	protein_coding	protein_coding	formimidoyltransferase cyclodeaminase [Source:HGNC Symbol;Acc:HGNC:3974]	21	46136160	46155579	-1
ENST00000368406.2	1.5594	3.15682	17.4263	2.98662e-05	0.00139056	EFNA1	ENSG00000169242	ENST00000368406	1942	protein_coding	protein_coding	ephrin A1 [Source:HGNC Symbol;Acc:HGNC:3221]	1	155127876	155134899	1
ENST00000460397.2	-1.15067	3.62681	17.3497	3.10948e-05	0.0014403	C1orf105	ENSG00000180999	ENST00000460397	92346	protein_coding	protein_coding	chromosome 1 open reading frame 105 [Source:HGNC Symbol;Acc:HGNC:29591]	1	172420685	172468831	1
ENST00000391042.1	-1.38671	4.17872	17.2917	3.2058e-05	0.0014773	RNU6-823P	ENSG00000212344	ENST00000391042	NA	snRNA	snRNA	RNA, U6 small nuclear 823, pseudogene [Source:HGNC Symbol;Acc:HGNC:47786]	3	128141875	128141977	-1
ENST00000643770.1	2.89441	3.68367	17.2632	3.25433e-05	0.00149201		ENSG00000226490	ENST00000643770	NA	protein_coding	protein_coding	novel protein	8	141514638	141518737	1
ENST00000651977.1	2.4097	3.90963	17.2388	3.29636e-05	0.0014984	MMP21	ENSG00000154485	ENST00000651977	118856	protein_coding	protein_coding	matrix metallopeptidase 21 [Source:HGNC Symbol;Acc:HGNC:14357]	10	125753580	125775821	-1
ENST00000518793.6	2.09856	4.52997	17.232	3.30817e-05	0.0014984	PIEZO1	ENSG00000103335	ENST00000518793	9780	protein_coding	protein_coding	piezo type mechanosensitive ion channel component 1 [Source:HGNC Symbol;Acc:HGNC:28993]	16	88715338	88785220	-1
ENST00000640944.1	2.02628	3.10431	17.2262	3.31829e-05	0.0014984	NA	NA	NA	NA	NA	NA	NA	NA	NA	NA	NA
ENST00000582404.5	1.58113	5.47931	17.1449	3.46346e-05	0.00155613	ASPSCR1	ENSG00000169696	ENST00000582404	79058	protein_coding	processed_transcript	ASPSCR1 tether for SLC2A4, UBX domain containing [Source:HGNC Symbol;Acc:HGNC:13825]	17	81976807	82017406	1
ENST00000474262.5	1.9396	3.2659	17.0988	3.5484e-05	0.00158636	CDK5RAP2	ENSG00000136861	ENST00000474262	55755	protein_coding	retained_intron	CDK5 regulatory subunit associated protein 2 [Source:HGNC Symbol;Acc:HGNC:18672]	9	120388869	120580170	-1
ENST00000564363.1	1.90769	3.65156	17.0797	3.58425e-05	0.00159198	NR4A1AS	ENSG00000259884	ENST00000564363	115409980	lncRNA	lncRNA	NR4A1 antisense RNA [Source:HGNC Symbol;Acc:HGNC:54409]	12	52058459	52059503	-1
ENST00000383903.1	1.88335	3.32567	17.0733	3.5964e-05	0.00159198	SNORD60	ENSG00000206630	ENST00000383903	26788	snoRNA	snoRNA	small nucleolar RNA, C/D box 60 [Source:HGNC Symbol;Acc:HGNC:10217]	16	2155023	2155105	-1
ENST00000659671.1	1.77992	3.76781	16.938	3.8621e-05	0.00170122	LINC02002	ENSG00000263609	ENST00000659671	NA	lncRNA	lncRNA	long intergenic non-protein coding RNA 2002 [Source:HGNC Symbol;Acc:HGNC:52837]	17	22233926	22266392	-1
ENST00000645195.1	3.04744	6.90322	16.8887	3.96362e-05	0.00173201	RPS24	ENSG00000138326	ENST00000645195	6229	protein_coding	protein_coding	ribosomal protein S24 [Source:HGNC Symbol;Acc:HGNC:10411]	10	78033760	78056813	1
ENST00000527355.5	2.57846	4.46843	16.8854	3.97054e-05	0.00173201	NDUFV1	ENSG00000167792	ENST00000527355	4723	protein_coding	nonsense_mediated_decay	NADH:ubiquinone oxidoreductase core subunit V1 [Source:HGNC Symbol;Acc:HGNC:7716]	11	67605653	67612554	1
ENST00000598098.5	1.79633	7.16309	16.779	4.19952e-05	0.00182304	RPS5	ENSG00000083845	ENST00000598098	6193	protein_coding	protein_coding	ribosomal protein S5 [Source:HGNC Symbol;Acc:HGNC:10426]	19	58386400	58394806	1
ENST00000615709.1	-1.75695	3.09823	16.7565	4.24975e-05	0.00183598		ENSG00000270240	ENST00000615709	NA	lncRNA	lncRNA	novel transcript, antisense to CCL5	17	35868967	35885863	1
ENST00000492798.1	2.66094	8.64778	16.7465	4.27213e-05	0.00183681	RPL7A	ENSG00000148303	ENST00000492798	6130	protein_coding	processed_transcript	ribosomal protein L7a [Source:HGNC Symbol;Acc:HGNC:10364]	9	133348218	133351426	1
ENST00000525323.1	1.81778	3.86754	16.69	4.40132e-05	0.00188335	RNPC3	ENSG00000185946	ENST00000525323	55599	protein_coding	retained_intron	RNA binding region (RNP1, RRM) containing 3 [Source:HGNC Symbol;Acc:HGNC:18666]	1	103525691	103555239	1
ENST00000472679.1	-3.98591	7.03895	16.6542	4.48507e-05	0.00191009	CLK1	ENSG00000013441	ENST00000472679	1195	protein_coding	retained_intron	CDC like kinase 1 [Source:HGNC Symbol;Acc:HGNC:2068]	2	200853009	200864744	-1
ENST00000594728.1	3.67779	8.79915	16.6111	4.58807e-05	0.00194473	CSKMT	ENSG00000214756	ENST00000594728	751071	protein_coding	processed_transcript	citrate synthase lysine methyltransferase [Source:HGNC Symbol;Acc:HGNC:33113]	11	62665309	62668496	1
ENST00000418325.1	2.38833	4.69626	16.5547	4.72661e-05	0.00199405	ARHGAP21	ENSG00000107863	ENST00000418325	57584	protein_coding	protein_coding	Rho GTPase activating protein 21 [Source:HGNC Symbol;Acc:HGNC:23725]	10	24583609	24723887	-1
ENST00000528531.1	-1.30721	3.92706	16.5097	4.84023e-05	0.00203244	TMEM126A	ENSG00000171202	ENST00000528531	84233	protein_coding	retained_intron	transmembrane protein 126A [Source:HGNC Symbol;Acc:HGNC:25382]	11	85647967	85656547	1
ENST00000328085.10	-1.37697	5.92759	16.4969	4.87299e-05	0.00203669	NPIPA1	ENSG00000183426	ENST00000328085	9284	protein_coding	protein_coding	nuclear pore complex interacting protein family member A1 [Source:HGNC Symbol;Acc:HGNC:7909]	16	14922802	14952060	1
ENST00000385241.1	-1.56228	3.54119	16.4074	5.10842e-05	0.0021252	MIR607	ENSG00000207976	ENST00000385241	693192	miRNA	miRNA	microRNA 607 [Source:HGNC Symbol;Acc:HGNC:32863]	10	96828669	96828764	-1
ENST00000649812.1	1.60809	3.05303	16.3949	5.14246e-05	0.0021295	ECE1	ENSG00000117298	ENST00000649812	1889	protein_coding	protein_coding	endothelin converting enzyme 1 [Source:HGNC Symbol;Acc:HGNC:3146]	1	21217247	21345572	-1
ENST00000485488.1	1.58481	3.35089	16.3686	5.21423e-05	0.00214931	EVA1C	ENSG00000166979	ENST00000485488	59271	protein_coding	processed_transcript	eva-1 homolog C [Source:HGNC Symbol;Acc:HGNC:13239]	21	32412006	32515397	1
ENST00000521127.1	5.26089	8.17487	16.3	5.40649e-05	0.00221839	SNHG6	ENSG00000245910	ENST00000521127	641638	lncRNA	retained_intron	small nucleolar RNA host gene 6 [Source:HGNC Symbol;Acc:HGNC:32965]	8	66921684	66926398	-1
ENST00000395780.5	1.20295	3.38743	16.2772	5.47173e-05	0.00223495	MAPK12	ENSG00000188130	ENST00000395780	6300	protein_coding	protein_coding	mitogen-activated protein kinase 12 [Source:HGNC Symbol;Acc:HGNC:6874]	22	50245450	50261716	-1
ENST00000478311.1	0.935427	4.06547	16.2426	5.57261e-05	0.00226586	EIF2B4	ENSG00000115211	ENST00000478311	8890	protein_coding	retained_intron	eukaryotic translation initiation factor 2B subunit delta [Source:HGNC Symbol;Acc:HGNC:3260]	2	27364352	27370457	-1
ENST00000529636.5	2.03786	4.65798	16.2096	5.67053e-05	0.00229529	ANO1	ENSG00000131620	ENST00000529636	55107	protein_coding	retained_intron	anoctamin 1 [Source:HGNC Symbol;Acc:HGNC:21625]	11	70078302	70189528	1
ENST00000523782.6	-1.60963	4.38084	16.182	5.75391e-05	0.00231859	DMTN	ENSG00000158856	ENST00000523782	2039	protein_coding	protein_coding	dematin actin binding protein [Source:HGNC Symbol;Acc:HGNC:3382]	8	22048995	22082527	1
ENST00000571156.1	1.58577	3.20235	16.1679	5.79692e-05	0.00232485	SGSH	ENSG00000181523	ENST00000571156	6448	protein_coding	processed_transcript	N-sulfoglucosamine sulfohydrolase [Source:HGNC Symbol;Acc:HGNC:10818]	17	80206716	80220923	-1
ENST00000469616.1	2.12151	4.03825	16.1537	5.84059e-05	0.00232485	NT5DC2	ENSG00000168268	ENST00000469616	64943	protein_coding	retained_intron	5'-nucleotidase domain containing 2 [Source:HGNC Symbol;Acc:HGNC:25717]	3	52524385	52535054	-1
ENST00000380633.1	-4.36274	6.54713	16.1491	5.85479e-05	0.00232485	TMSB4X	ENSG00000205542	ENST00000380633	7114	protein_coding	protein_coding	thymosin beta 4 X-linked [Source:HGNC Symbol;Acc:HGNC:11881]	X	12975110	12977227	1
ENST00000427161.1	2.35421	5.00933	16.1315	5.90923e-05	0.00232485		ENSG00000232035	ENST00000427161	NA	lncRNA	lncRNA	novel transcript	9	10631750	10632203	-1
ENST00000316308.9	1.23587	3.0486	16.1251	5.92932e-05	0.00232485	CLK4	ENSG00000113240	ENST00000316308	57396	protein_coding	protein_coding	CDC like kinase 4 [Source:HGNC Symbol;Acc:HGNC:13659]	5	178602664	178630615	-1
ENST00000533729.1	2.07968	3.45085	16.1204	5.94398e-05	0.00232485	ARL2	ENSG00000213465	ENST00000533729	402	protein_coding	protein_coding	ADP ribosylation factor like GTPase 2 [Source:HGNC Symbol;Acc:HGNC:693]	11	65014160	65022184	1
ENST00000392815.2	1.82349	3.88399	16.1183	5.95054e-05	0.00232485	NOXA1	ENSG00000188747	ENST00000392815	10811	protein_coding	protein_coding	NADPH oxidase activator 1 [Source:HGNC Symbol;Acc:HGNC:10668]	9	137423350	137434406	1
ENST00000474151.1	-1.48032	4.1534	16.0978	6.01554e-05	0.00234007	SLC9A9	ENSG00000181804	ENST00000474151	285195	protein_coding	protein_coding	solute carrier family 9 member A9 [Source:HGNC Symbol;Acc:HGNC:20653]	3	143265222	143848485	-1
ENST00000492273.1	2.71276	5.0107	16.0551	6.15267e-05	0.0023831	KIAA0930	ENSG00000100364	ENST00000492273	23313	protein_coding	protein_coding	KIAA0930 [Source:HGNC Symbol;Acc:HGNC:1314]	22	45192244	45240894	-1
ENST00000608612.1	1.5948	3.23944	16.0405	6.20005e-05	0.00239115		ENSG00000272702	ENST00000608612	NA	lncRNA	lncRNA	novel transcript	2	73113018	73115907	1
ENST00000561330.1	1.45796	3.82315	15.9818	6.39554e-05	0.002456	USP8	ENSG00000138592	ENST00000561330	9101	protein_coding	nonsense_mediated_decay	ubiquitin specific peptidase 8 [Source:HGNC Symbol;Acc:HGNC:12631]	15	50424380	50514421	1
ENST00000638356.1	4.94841	11.5393	15.945	6.52109e-05	0.00248018		ENSG00000283907	ENST00000638356	NA	lncRNA	lncRNA	novel transcript, antisense to ATP4A	19	35557956	35581954	1
ENST00000478491.5	1.40673	4.03778	15.943	6.52775e-05	0.00248018	EHMT2	ENSG00000204371	ENST00000478491	10919	protein_coding	processed_transcript	euchromatic histone lysine methyltransferase 2 [Source:HGNC Symbol;Acc:HGNC:14129]	6	31879759	31897687	-1
ENST00000598364.1	1.11003	5.13358	15.9391	6.54132e-05	0.00248018	SYMPK	ENSG00000125755	ENST00000598364	8189	protein_coding	retained_intron	symplekin [Source:HGNC Symbol;Acc:HGNC:22935]	19	45815410	45863194	-1
ENST00000546133.5	1.70615	3.10058	15.9307	6.5705e-05	0.00248078	TRPT1	ENSG00000149743	ENST00000546133	83707	protein_coding	protein_coding	tRNA phosphotransferase 1 [Source:HGNC Symbol;Acc:HGNC:20316]	11	64223799	64226254	-1
ENST00000633227.1	4.38938	7.11911	15.8663	6.79777e-05	0.00255585	HBB	ENSG00000244734	ENST00000633227	3043	protein_coding	nonsense_mediated_decay	hemoglobin subunit beta [Source:HGNC Symbol;Acc:HGNC:4827]	11	5225464	5229395	-1
ENST00000598345.1	1.42295	4.67384	15.8167	6.97824e-05	0.00261277	A1BG	ENSG00000121410	ENST00000598345	1	protein_coding	retained_intron	alpha-1-B glycoprotein [Source:HGNC Symbol;Acc:HGNC:5]	19	58345178	58353492	-1
ENST00000470504.1	-2.05636	3.51234	15.7569	7.20233e-05	0.00268548	PTPRZ1	ENSG00000106278	ENST00000470504	5803	protein_coding	retained_intron	protein tyrosine phosphatase receptor type Z1 [Source:HGNC Symbol;Acc:HGNC:9685]	7	121873089	122062036	1
ENST00000462880.1	-1.53498	3.20254	15.7475	7.23848e-05	0.00268781	SNAPIN	ENSG00000143553	ENST00000462880	23557	protein_coding	processed_transcript	SNAP associated protein [Source:HGNC Symbol;Acc:HGNC:17145]	1	153658703	153661852	1
ENST00000451196.5	1.59495	3.18948	15.7187	7.34944e-05	0.00271778	DNAJC11	ENSG00000007923	ENST00000451196	55735	protein_coding	protein_coding	DnaJ heat shock protein family (Hsp40) member C11 [Source:HGNC Symbol;Acc:HGNC:25570]	1	6634168	6701924	-1
ENST00000591163.1	1.69836	4.36581	15.7102	7.38251e-05	0.00271882	LIN37	ENSG00000267796	ENST00000591163	55957	protein_coding	protein_coding	lin-37 DREAM MuvB core complex component [Source:HGNC Symbol;Acc:HGNC:33234]	19	35748361	35754519	1
ENST00000483107.5	-1.12928	3.94935	15.5822	7.89944e-05	0.00288585	AIFM3	ENSG00000183773	ENST00000483107	150209	protein_coding	processed_transcript	apoptosis inducing factor mitochondria associated 3 [Source:HGNC Symbol;Acc:HGNC:26398]	22	20965108	20981360	1
ENST00000462263.1	-1.16762	3.45537	15.582	7.90028e-05	0.00288585	POLR1F	ENSG00000105849	ENST00000462263	221830	protein_coding	retained_intron	RNA polymerase I subunit F [Source:HGNC Symbol;Acc:HGNC:18027]	7	19695461	19709037	-1
ENST00000581887.1	2.22512	4.59975	15.5426	8.06651e-05	0.00293464	MIR3178	ENSG00000266232	ENST00000581887	100422974	miRNA	miRNA	microRNA 3178 [Source:HGNC Symbol;Acc:HGNC:38381]	16	2531922	2532005	-1
ENST00000634336.1	1.9117	3.58435	15.4589	8.43206e-05	0.00305526	QARS1	ENSG00000172053	ENST00000634336	5859	protein_coding	nonsense_mediated_decay	glutaminyl-tRNA synthetase 1 [Source:HGNC Symbol;Acc:HGNC:9751]	3	49095932	49105130	-1
ENST00000471439.1	-2.15389	3.81641	15.4336	8.54571e-05	0.00308401	VPS13A	ENSG00000197969	ENST00000471439	23230	protein_coding	processed_transcript	vacuolar protein sorting 13 homolog A [Source:HGNC Symbol;Acc:HGNC:1908]	9	77177445	77421537	1
ENST00000373171.2	-1.65773	3.65338	15.3921	8.73511e-05	0.00313975	LINC00951	ENSG00000204092	ENST00000373171	NA	lncRNA	lncRNA	long intergenic non-protein coding RNA 951 [Source:HGNC Symbol;Acc:HGNC:48662]	6	40344344	40346151	-1
ENST00000540307.1	-1.12846	3.61066	15.3829	8.7777e-05	0.00314249		ENSG00000256789	ENST00000540307	NA	lncRNA	lncRNA	novel transcript	11	63637677	63658962	1
ENST00000470807.5	1.76161	3.56478	15.2825	9.25725e-05	0.00329144	MICALL2	ENSG00000164877	ENST00000470807	79778	protein_coding	retained_intron	MICAL like 2 [Source:HGNC Symbol;Acc:HGNC:29672]	7	1428465	1459470	-1
ENST00000609225.1	1.46027	3.24345	15.2747	9.29525e-05	0.00329144		ENSG00000273493	ENST00000609225	NA	lncRNA	lncRNA	novel transcript	3	58329965	58330118	1
ENST00000391141.1	6.03352	7.40889	15.273	9.30365e-05	0.00329144	SNORA53	ENSG00000212443	ENST00000391141	677832	snoRNA	snoRNA	small nucleolar RNA, H/ACA box 53 [Source:HGNC Symbol;Acc:HGNC:32646]	12	98599635	98599883	1
ENST00000517523.1	2.80731	4.33748	15.2441	9.44711e-05	0.00332909	UQCRB	ENSG00000156467	ENST00000517523	7381	protein_coding	protein_coding	ubiquinol-cytochrome c reductase binding protein [Source:HGNC Symbol;Acc:HGNC:12582]	8	96222947	96235546	-1
ENST00000534923.1	-0.953754	4.93675	15.1575	9.89028e-05	0.00345969	PRH1	ENSG00000231887	ENST00000534923	5554	protein_coding	processed_transcript	proline rich protein HaeIII subfamily 1 [Source:HGNC Symbol;Acc:HGNC:9366]	12	10824960	11171608	-1
ENST00000387392.1	3.06537	8.96353	15.1567	9.89474e-05	0.00345969	MT-TA	ENSG00000210127	ENST00000387392	NA	Mt_tRNA	Mt_tRNA	mitochondrially encoded tRNA-Ala (GCN) [Source:HGNC Symbol;Acc:HGNC:7475]	MT	5587	5655	-1
ENST00000556728.1	-2.61348	4.62298	15.1224	0.000100762	0.00350948	C14orf132	ENSG00000227051	ENST00000556728	56967	protein_coding	protein_coding	chromosome 14 open reading frame 132 [Source:HGNC Symbol;Acc:HGNC:20346]	14	96039362	96093971	1
ENST00000459066.1	-2.30777	3.69674	15.1079	0.00010154	0.00352292	RNU7-46P	ENSG00000238830	ENST00000459066	NA	snRNA	snRNA	RNA, U7 small nuclear 46 pseudogene [Source:HGNC Symbol;Acc:HGNC:34142]	2	98840675	98840736	-1
ENST00000606627.1	1.31736	3.50802	15.0853	0.00010276	0.00355155		ENSG00000215022	ENST00000606627	100130357	lncRNA	lncRNA	novel transcript, antisense to PHACTR1	6	13264861	13295586	-1
ENST00000461758.6	-1.39666	3.80451	15.0376	0.000105388	0.00362841	TLE4	ENSG00000106829	ENST00000461758	7091	protein_coding	nonsense_mediated_decay	TLE family member 4, transcriptional corepressor [Source:HGNC Symbol;Acc:HGNC:11840]	9	79571773	79726882	1
ENST00000530807.5	1.39593	2.97027	15.0067	0.000107128	0.00366473	SLC39A4	ENSG00000147804	ENST00000530807	55630	protein_coding	processed_transcript	solute carrier family 39 member 4 [Source:HGNC Symbol;Acc:HGNC:17129]	8	144409742	144416844	-1
ENST00000581825.1	1.54355	3.48232	15.0044	0.000107258	0.00366473	RECQL5	ENSG00000108469	ENST00000581825	9400	protein_coding	protein_coding	RecQ like helicase 5 [Source:HGNC Symbol;Acc:HGNC:9950]	17	75626845	75667189	-1
ENST00000390289.2	-1.66566	3.04728	14.9843	0.000108408	0.00368997	IGLV5-52	ENSG00000211643	ENST00000390289	NA	IG_V_gene	IG_V_gene	immunoglobulin lambda variable 5-52 [Source:HGNC Symbol;Acc:HGNC:5926]	22	22318727	22319226	1
ENST00000242737.5	-1.3192	3.34126	14.9719	0.000109126	0.00370041	ITPR2	ENSG00000123104	ENST00000242737	3709	protein_coding	protein_coding	inositol 1,4,5-trisphosphate receptor type 2 [Source:HGNC Symbol;Acc:HGNC:6181]	12	26335352	26833194	-1
ENST00000560415.1	-1.77568	4.30889	14.949	0.000110455	0.00373133	INAFM2	ENSG00000259330	ENST00000560415	100505573	protein_coding	processed_transcript	InaF motif containing 2 [Source:HGNC Symbol;Acc:HGNC:35165]	15	40323692	40326715	1
ENST00000391033.1	-1.4231	3.20632	14.942	0.000110868	0.00373133		ENSG00000212335	ENST00000391033	NA	misc_RNA	misc_RNA	Y RNA [Source:RFAM;Acc:RF00019]	14	22852616	22852728	-1
ENST00000465288.5	1.73901	2.96101	14.9096	0.000112789	0.00378181	TFRC	ENSG00000072274	ENST00000465288	7037	protein_coding	processed_transcript	transferrin receptor [Source:HGNC Symbol;Acc:HGNC:11763]	3	196027183	196082096	-1
ENST00000599680.1	1.06314	5.37564	14.8939	0.000113728	0.0037991	IRF3	ENSG00000126456	ENST00000599680	3661	protein_coding	processed_transcript	interferon regulatory factor 3 [Source:HGNC Symbol;Acc:HGNC:6118]	19	49659569	49665875	-1
ENST00000603401.1	1.1515	4.37318	14.8773	0.000114733	0.00381848		ENSG00000271252	ENST00000603401	NA	lncRNA	lncRNA	novel transcript	1	95743096	95759470	1
ENST00000458845.1	1.66844	3.07597	14.8498	0.000116419	0.00386031	RNU7-127P	ENSG00000238812	ENST00000458845	NA	snRNA	snRNA	RNA, U7 small nuclear 127 pseudogene [Source:HGNC Symbol;Acc:HGNC:45661]	2	236037250	236037311	1
ENST00000527677.1	0.92244	4.9022	14.8378	0.000117161	0.00387063	GFUS	ENSG00000104522	ENST00000527677	7264	protein_coding	retained_intron	GDP-L-fucose synthase [Source:HGNC Symbol;Acc:HGNC:12390]	8	143612618	143618048	-1
ENST00000390930.1	1.32026	10.4848	14.8133	0.000118698	0.00390704	SNORD17	ENSG00000212232	ENST00000390930	692086	snoRNA	snoRNA	small nucleolar RNA, C/D box 17 [Source:HGNC Symbol;Acc:HGNC:32713]	20	17962710	17962946	-1
ENST00000587802.5	-0.887231	5.36615	14.6887	0.000126801	0.00415852	SAFB2	ENSG00000130254	ENST00000587802	9667	protein_coding	processed_transcript	scaffold attachment factor B2 [Source:HGNC Symbol;Acc:HGNC:21605]	19	5586999	5624046	-1
ENST00000493765.1	-1.54099	3.27338	14.6797	0.000127412	0.00416336	TNFSF13B	ENSG00000102524	ENST00000493765	10673	protein_coding	processed_transcript	TNF superfamily member 13b [Source:HGNC Symbol;Acc:HGNC:11929]	13	108251240	108308484	1
ENST00000535538.1	-1.27863	3.3603	14.6169	0.000131726	0.00428874	ERV3-1	ENSG00000213462	ENST00000535538	2086	protein_coding	processed_transcript	endogenous retrovirus group 3 member 1, envelope [Source:HGNC Symbol;Acc:HGNC:3454]	7	64990356	65006743	-1
ENST00000446894.5	-1.42476	3.94477	14.6012	0.000132833	0.00430917	ZMYND8	ENSG00000101040	ENST00000446894	23613	protein_coding	protein_coding	zinc finger MYND-type containing 8 [Source:HGNC Symbol;Acc:HGNC:9397]	20	47209214	47356889	-1
ENST00000598370.1	-1.09837	3.91326	14.5547	0.000136148	0.00440082	PDE6B-AS1	ENSG00000242686	ENST00000598370	101928521	lncRNA	lncRNA	PDE6B antisense RNA 1 [Source:HGNC Symbol;Acc:HGNC:40438]	4	652850	656213	-1
ENST00000304301.10	-1.08225	4.00667	14.5244	0.000138359	0.00445406	NUDT16L1	ENSG00000168101	ENST00000304301	84309	protein_coding	protein_coding	nudix hydrolase 16 like 1 [Source:HGNC Symbol;Acc:HGNC:28154]	16	4693694	4695859	1
ENST00000517367.1	2.36552	4.64343	14.5185	0.000138787	0.00445406	NDUFB9	ENSG00000147684	ENST00000517367	4715	protein_coding	protein_coding	NADH:ubiquinone oxidoreductase subunit B9 [Source:HGNC Symbol;Acc:HGNC:7704]	8	124539101	124580648	1
ENST00000462630.5	3.7673	7.93997	14.4946	0.000140561	0.00449494	NOP56	ENSG00000101361	ENST00000462630	10528	protein_coding	processed_transcript	NOP56 ribonucleoprotein [Source:HGNC Symbol;Acc:HGNC:15911]	20	2652593	2658393	1
ENST00000541271.1	4.59581	8.06042	14.4861	0.000141197	0.00449927	BHLHE41	ENSG00000123095	ENST00000541271	79365	protein_coding	retained_intron	basic helix-loop-helix family member e41 [Source:HGNC Symbol;Acc:HGNC:16617]	12	26120030	26125037	-1
ENST00000351839.7	1.0956	4.43383	14.4631	0.000142936	0.00453859	HNRNPK	ENSG00000165119	ENST00000351839	3190	protein_coding	protein_coding	heterogeneous nuclear ribonucleoprotein K [Source:HGNC Symbol;Acc:HGNC:5044]	9	83968083	83980616	-1
ENST00000561491.1	2.13664	4.64402	14.4468	0.000144173	0.00456175	MT2A	ENSG00000125148	ENST00000561491	4502	protein_coding	protein_coding	metallothionein 2A [Source:HGNC Symbol;Acc:HGNC:7406]	16	56608584	56609497	1
ENST00000437288.5	3.6193	4.38846	14.4337	0.000145183	0.0045776	DDAH2	ENSG00000213722	ENST00000437288	23564	protein_coding	protein_coding	dimethylarginine dimethylaminohydrolase 2 [Source:HGNC Symbol;Acc:HGNC:2716]	6	31727038	31730617	-1
ENST00000599595.5	1.48719	4.58618	14.4195	0.000146279	0.00459604	UBA52	ENSG00000221983	ENST00000599595	7311	protein_coding	protein_coding	ubiquitin A-52 residue ribosomal protein fusion product 1 [Source:HGNC Symbol;Acc:HGNC:12458]	19	18571730	18577550	1
ENST00000481787.6	1.19706	3.56431	14.3673	0.000150394	0.00470885	CARS2	ENSG00000134905	ENST00000481787	79587	protein_coding	retained_intron	cysteinyl-tRNA synthetase 2, mitochondrial [Source:HGNC Symbol;Acc:HGNC:25695]	13	110641412	110713603	-1
ENST00000470373.1	0.876136	7.11001	14.3243	0.000153867	0.00480086	MIB2	ENSG00000197530	ENST00000470373	142678	protein_coding	retained_intron	MIB E3 ubiquitin protein ligase 2 [Source:HGNC Symbol;Acc:HGNC:30577]	1	1615454	1630605	1
ENST00000542800.1	-1.44345	3.29248	14.2905	0.000156653	0.00485502	C1orf53	ENSG00000203724	ENST00000542800	388722	protein_coding	processed_transcript	chromosome 1 open reading frame 53 [Source:HGNC Symbol;Acc:HGNC:30003]	1	197902630	197907367	1
ENST00000508346.1	-1.29354	4.05516	14.2901	0.000156683	0.00485502	DHX29	ENSG00000067248	ENST00000508346	54505	protein_coding	protein_coding	DExH-box helicase 29 [Source:HGNC Symbol;Acc:HGNC:15815]	5	55256055	55307694	-1
ENST00000557244.1	1.32912	2.98973	14.2761	0.000157859	0.00487215	ATP6V1D	ENSG00000100554	ENST00000557244	51382	protein_coding	retained_intron	ATPase H+ transporting V1 subunit D [Source:HGNC Symbol;Acc:HGNC:13527]	14	67294371	67360265	-1
ENST00000619457.1	0.890984	5.21188	14.2706	0.00015832	0.00487215	TPT1-AS1	ENSG00000170919	ENST00000619457	NA	lncRNA	lncRNA	TPT1 antisense RNA 1 [Source:HGNC Symbol;Acc:HGNC:43686]	13	45341345	45417975	1
ENST00000428008.6	-2.21944	3.50885	14.2587	0.00015932	0.00488618	ZFAS1	ENSG00000177410	ENST00000428008	441951	lncRNA	lncRNA	ZNFX1 antisense RNA 1 [Source:HGNC Symbol;Acc:HGNC:33101]	20	49278178	49299600	1
ENST00000610481.1	-2.82181	9.29782	14.2234	0.00016234	0.00492207	MALAT1	ENSG00000251562	ENST00000610481	378938	lncRNA	lncRNA	metastasis associated lung adenocarcinoma transcript 1 [Source:HGNC Symbol;Acc:HGNC:29665]	11	65497688	65506516	1
ENST00000452171.5	-1.37118	3.66024	14.223	0.000162374	0.00492207	ACAA1	ENSG00000060971	ENST00000452171	30	protein_coding	protein_coding	acetyl-CoA acyltransferase 1 [Source:HGNC Symbol;Acc:HGNC:82]	3	38103129	38137242	-1
ENST00000512056.1	1.3518	3.54927	14.2218	0.000162476	0.00492207	RAPGEF2	ENSG00000109756	ENST00000512056	9693	protein_coding	protein_coding	Rap guanine nucleotide exchange factor 2 [Source:HGNC Symbol;Acc:HGNC:16854]	4	159103013	159360174	1
ENST00000599700.1	-1.15656	4.63124	14.2194	0.000162682	0.00492207	SLC27A5	ENSG00000083807	ENST00000599700	10998	protein_coding	processed_transcript	solute carrier family 27 member 5 [Source:HGNC Symbol;Acc:HGNC:10999]	19	58479512	58512413	-1
ENST00000645742.1	1.19301	3.94053	14.2019	0.000164204	0.00494305	SPG7	ENSG00000197912	ENST00000645742	6687	protein_coding	processed_transcript	SPG7 matrix AAA peptidase subunit, paraplegin [Source:HGNC Symbol;Acc:HGNC:11237]	16	89490719	89557766	1
ENST00000429929.1	-1.25931	3.02697	14.1988	0.000164475	0.00494305	FSIP2-AS1	ENSG00000231646	ENST00000429929	107985781	lncRNA	lncRNA	FSIP2 antisense RNA 1 [Source:HGNC Symbol;Acc:HGNC:40978]	2	185652374	185800151	-1
ENST00000533287.1	2.59039	6.89139	14.1818	0.000165971	0.00497139		ENSG00000254762	ENST00000533287	NA	lncRNA	lncRNA	novel transcript	11	66267635	66268129	-1
ENST00000562749.1	1.4105	3.67856	14.1715	0.000166881	0.00498204		ENSG00000260081	ENST00000562749	105373383	transcribed_processed_pseudogene	processed_transcript	Morf4 family associated protein 1 (MRFAP1) pseudogene	X	153599315	153613937	1
ENST00000524552.5	5.55915	7.51012	14.1647	0.000167485	0.0049835	HSPA8	ENSG00000109971	ENST00000524552	3312	protein_coding	protein_coding	heat shock protein family A (Hsp70) member 8 [Source:HGNC Symbol;Acc:HGNC:5241]	11	123057489	123063230	-1
ENST00000544835.7	1.21947	6.50997	14.1434	0.000169393	0.00502366	FKBP8	ENSG00000105701	ENST00000544835	23770	protein_coding	protein_coding	FKBP prolyl isomerase 8 [Source:HGNC Symbol;Acc:HGNC:3724]	19	18531751	18544077	-1
ENST00000599705.1	2.70747	4.2812	14.1148	0.000171982	0.00506877	RPS16	ENSG00000105193	ENST00000599705	6217	protein_coding	protein_coding	ribosomal protein S16 [Source:HGNC Symbol;Acc:HGNC:10396]	19	39433137	39435949	-1
ENST00000557267.1	1.54076	5.82951	14.1142	0.000172042	0.00506877	KTN1	ENSG00000126777	ENST00000557267	3895	protein_coding	protein_coding	kinectin 1 [Source:HGNC Symbol;Acc:HGNC:6467]	14	55559072	55701526	1
ENST00000409994.3	-1.74213	2.87886	14.05	0.000178012	0.00521795	FAM221A	ENSG00000188732	ENST00000409994	340277	protein_coding	protein_coding	family with sequence similarity 221 member A [Source:HGNC Symbol;Acc:HGNC:27977]	7	23680130	23703249	1
ENST00000616716.4	1.65499	3.23477	14.0473	0.000178267	0.00521795		ENSG00000230606	ENST00000616716	NA	lncRNA	lncRNA	novel transcript	2	97416165	97433527	-1
ENST00000590161.2	-1.61997	4.83167	14.0381	0.000179141	0.00522651	PALM	ENSG00000099864	ENST00000590161	5064	protein_coding	protein_coding	paralemmin [Source:HGNC Symbol;Acc:HGNC:8594]	19	708935	748329	1
ENST00000669326.1	-1.05179	3.6233	14.0283	0.000180077	0.00523681		ENSG00000287397	ENST00000669326	NA	lncRNA	lncRNA	novel transcript, antisense to GRIK2	6	101452917	101454245	-1
ENST00000494596.5	0.930888	4.70735	13.9914	0.000183648	0.00532342	COMTD1	ENSG00000165644	ENST00000494596	118881	protein_coding	processed_transcript	catechol-O-methyltransferase domain containing 1 [Source:HGNC Symbol;Acc:HGNC:26309]	10	75233641	75236030	-1
ENST00000467348.1	1.43075	3.30521	13.9078	0.000192002	0.00554767	U2SURP	ENSG00000163714	ENST00000467348	23350	protein_coding	protein_coding	U2 snRNP associated SURP domain containing [Source:HGNC Symbol;Acc:HGNC:30855]	3	142964497	143060725	1
ENST00000556834.1	-1.42356	3.44981	13.8726	0.000195629	0.00563436		ENSG00000258928	ENST00000556834	102723604	lncRNA	lncRNA	novel transcript, antisense to GNG2	14	51916145	51918571	-1
ENST00000529576.5	1.74861	7.18629	13.8508	0.000197915	0.00566545	EEF1D	ENSG00000104529	ENST00000529576	1936	protein_coding	protein_coding	eukaryotic translation elongation factor 1 delta [Source:HGNC Symbol;Acc:HGNC:3211]	8	143579697	143599541	-1
ENST00000392582.2	-1.36147	2.95113	13.8503	0.000197969	0.00566545	METAP1D	ENSG00000172878	ENST00000392582	254042	protein_coding	processed_transcript	methionyl aminopeptidase type 1D, mitochondrial [Source:HGNC Symbol;Acc:HGNC:32583]	2	171999943	172082430	1
ENST00000453302.5	-1.24627	5.28558	13.8396	0.000199097	0.00567963	NCOA7	ENSG00000111912	ENST00000453302	135112	protein_coding	protein_coding	nuclear receptor coactivator 7 [Source:HGNC Symbol;Acc:HGNC:21081]	6	125781161	125932034	1
ENST00000452089.5	-1.06681	4.10636	13.7988	0.000203471	0.00577736	PILRB	ENSG00000121716	ENST00000452089	29990	protein_coding	protein_coding	paired immunoglobin like type 2 receptor beta [Source:HGNC Symbol;Acc:HGNC:18297]	7	100352176	100367733	1
ENST00000441156.5	1.73622	3.88844	13.7956	0.000203808	0.00577736	GNAI2	ENSG00000114353	ENST00000441156	2771	protein_coding	nonsense_mediated_decay	G protein subunit alpha i2 [Source:HGNC Symbol;Acc:HGNC:4385]	3	50226292	50259362	1
ENST00000508573.1	1.28857	3.53681	13.7751	0.000206047	0.00582245	SMARCA5	ENSG00000153147	ENST00000508573	8467	protein_coding	retained_intron	SWI/SNF related, matrix associated, actin dependent regulator of chromatin, subfamily a, member 5 [Source:HGNC Symbol;Acc:HGNC:11101]	4	143513702	143557486	1
ENST00000524538.1	1.34967	4.27869	13.7585	0.000207883	0.00585592	CHID1	ENSG00000177830	ENST00000524538	66005	protein_coding	retained_intron	chitinase domain containing 1 [Source:HGNC Symbol;Acc:HGNC:28474]	11	867859	915058	-1
ENST00000568378.5	1.10298	3.89065	13.7465	0.000209215	0.00587501	KARS1	ENSG00000065427	ENST00000568378	3735	protein_coding	protein_coding	lysyl-tRNA synthetase 1 [Source:HGNC Symbol;Acc:HGNC:6215]	16	75627474	75648643	-1
ENST00000452242.5	-1.44605	3.69989	13.6914	0.000215436	0.00599676	DYNC1I2	ENSG00000077380	ENST00000452242	1781	protein_coding	protein_coding	dynein cytoplasmic 1 intermediate chain 2 [Source:HGNC Symbol;Acc:HGNC:2964]	2	171687409	171750158	1
ENST00000576752.1	1.38478	4.3706	13.6906	0.000215536	0.00599676		ENSG00000262429	ENST00000576752	NA	lncRNA	lncRNA	novel transcript, antisense to CAMTA2	17	4967995	4968822	1
ENST00000462330.5	1.44214	3.33747	13.6904	0.000215552	0.00599676	TXNRD2	ENSG00000184470	ENST00000462330	10587	protein_coding	protein_coding	thioredoxin reductase 2 [Source:HGNC Symbol;Acc:HGNC:18155]	22	19875517	19941820	-1
ENST00000636158.1	-1.96356	4.55024	13.6726	0.000217602	0.0060351	MIR7978	ENSG00000283281	ENST00000636158	102465859	miRNA	miRNA	microRNA 7978 [Source:HGNC Symbol;Acc:HGNC:50113]	4	21464700	21464758	-1
ENST00000484477.2	-1.4718	4.13998	13.6661	0.000218358	0.00603744	RASSF4	ENSG00000107551	ENST00000484477	83937	protein_coding	protein_coding	Ras association domain family member 4 [Source:HGNC Symbol;Acc:HGNC:20793]	10	44959407	44995891	1
ENST00000467080.1	1.00854	3.87329	13.6309	0.000222498	0.00611645	RBM17	ENSG00000134453	ENST00000467080	84991	protein_coding	retained_intron	RNA binding motif protein 17 [Source:HGNC Symbol;Acc:HGNC:16944]	10	6089034	6117457	1
ENST00000461951.5	1.4175	4.21574	13.6255	0.000223132	0.00611645	WDR46	ENSG00000227057	ENST00000461951	9277	protein_coding	processed_transcript	WD repeat domain 46 [Source:HGNC Symbol;Acc:HGNC:13923]	6	33279108	33289247	-1
ENST00000461765.5	0.863421	4.84742	13.6245	0.000223258	0.00611645	CIZ1	ENSG00000148337	ENST00000461765	25792	protein_coding	processed_transcript	CDKN1A interacting zinc finger protein 1 [Source:HGNC Symbol;Acc:HGNC:16744]	9	128161251	128204383	-1
ENST00000446301.1	1.38948	4.26216	13.5866	0.0002278	0.00621279		ENSG00000229047	ENST00000446301	NA	lncRNA	lncRNA	novel transcript	21	14961309	14964233	1
ENST00000418933.1	2.27512	4.28442	13.5837	0.000228157	0.00621279	ATP5PO	ENSG00000241837	ENST00000418933	539	protein_coding	protein_coding	ATP synthase peripheral stalk subunit OSCP [Source:HGNC Symbol;Acc:HGNC:850]	21	33903453	33915814	-1
ENST00000569102.1	1.73202	6.06971	13.5289	0.00023492	0.0063776	GPRC5B	ENSG00000167191	ENST00000569102	51704	protein_coding	processed_transcript	G protein-coupled receptor class C group 5 member B [Source:HGNC Symbol;Acc:HGNC:13308]	16	19856691	19886167	-1
ENST00000462188.1	1.32345	3.23478	13.4742	0.000241871	0.00654654	PPIL2	ENSG00000100023	ENST00000462188	23759	protein_coding	retained_intron	peptidylprolyl isomerase like 2 [Source:HGNC Symbol;Acc:HGNC:9261]	22	21666000	21700015	1
ENST00000594842.1	0.986208	6.16932	13.4598	0.000243728	0.006577	BRD4	ENSG00000141867	ENST00000594842	23476	protein_coding	retained_intron	bromodomain containing 4 [Source:HGNC Symbol;Acc:HGNC:13575]	19	15235519	15332545	-1
ENST00000606838.1	-1.23431	3.28702	13.4342	0.000247077	0.00661311		ENSG00000271914	ENST00000606838	NA	lncRNA	lncRNA	novel transcript	1	35929720	35930115	-1
ENST00000546120.2	2.36818	6.90025	13.4337	0.000247148	0.00661311	UBC	ENSG00000150991	ENST00000546120	7316	protein_coding	protein_coding	ubiquitin C [Source:HGNC Symbol;Acc:HGNC:12468]	12	124911604	124917368	-1
ENST00000426547.1	-1.38291	2.84855	13.4254	0.000248236	0.00661311		ENSG00000233470	ENST00000426547	NA	lncRNA	lncRNA	novel transcript	6	50514035	50521104	1
ENST00000283050.7	-1.37076	4.08785	13.4216	0.000248746	0.00661311		ENSG00000183889	ENST00000283050	NA	protein_coding	retained_intron	novel member of the nuclear pore complex interacting protein NPIP gene family	16	16317444	16350590	1
ENST00000526166.5	-1.37076	4.08785	13.4216	0.000248746	0.00661311	NPIPA9	ENSG00000233024	ENST00000526166	NA	protein_coding	retained_intron	nuclear pore complex interacting protein family, member A9 [Source:HGNC Symbol;Acc:HGNC:41984]	16	18358086	18379331	-1
ENST00000605085.1	1.03955	3.8181	13.3959	0.000252171	0.00668438		ENSG00000271380	ENST00000605085	NA	lncRNA	lncRNA	novel transcript, antisense to SHC1 and PYGO2	1	154961825	154962623	1
ENST00000345716.9	-1.10581	4.20643	13.3674	0.000256041	0.00675848	NISCH	ENSG00000010322	ENST00000345716	11188	protein_coding	protein_coding	nischarin [Source:HGNC Symbol;Acc:HGNC:18006]	3	52455118	52493068	1
ENST00000529794.5	3.7397	6.36069	13.3642	0.00025647	0.00675848	TAF1D	ENSG00000166012	ENST00000529794	79101	protein_coding	retained_intron	TATA-box binding protein associated factor, RNA polymerase I subunit D [Source:HGNC Symbol;Acc:HGNC:28759]	11	93729948	93784391	-1
ENST00000614708.1	-1.39954	2.86696	13.3474	0.00025878	0.0067994	CNBD2	ENSG00000149646	ENST00000614708	140894	protein_coding	protein_coding	cyclic nucleotide binding domain containing 2 [Source:HGNC Symbol;Acc:HGNC:16145]	20	35954564	36030700	1
ENST00000528887.1	0.983475	5.66874	13.3248	0.000261916	0.00686175		ENSG00000254501	ENST00000528887	NA	lncRNA	lncRNA	novel transcript	11	65110714	65111695	-1
ENST00000462762.1	1.30013	5.60667	13.2866	0.000267316	0.00698063	PCNX2	ENSG00000135749	ENST00000462762	80003	protein_coding	processed_transcript	pecanex 2 [Source:HGNC Symbol;Acc:HGNC:8736]	1	232983435	233295725	-1
ENST00000565644.5	1.29671	3.77249	13.2774	0.000268626	0.00698063	SLC7A5	ENSG00000103257	ENST00000565644	8140	protein_coding	protein_coding	solute carrier family 7 member 5 [Source:HGNC Symbol;Acc:HGNC:11063]	16	87830023	87869507	-1
ENST00000519386.5	-1.29786	3.32535	13.2763	0.000268785	0.00698063	MRPS28	ENSG00000147586	ENST00000519386	28957	protein_coding	protein_coding	mitochondrial ribosomal protein S28 [Source:HGNC Symbol;Acc:HGNC:14513]	8	79918717	80030289	-1
ENST00000590970.5	1.02066	5.10129	13.2652	0.000270377	0.00698276	THOP1	ENSG00000172009	ENST00000590970	7064	protein_coding	protein_coding	thimet oligopeptidase 1 [Source:HGNC Symbol;Acc:HGNC:11793]	19	2785503	2815807	1
ENST00000490668.5	1.4906	4.72422	13.2649	0.000270421	0.00698276	SFPQ	ENSG00000116560	ENST00000490668	6421	protein_coding	processed_transcript	splicing factor proline and glutamine rich [Source:HGNC Symbol;Acc:HGNC:10774]	1	35176378	35193145	-1
ENST00000159087.7	-1.11397	3.21328	13.2564	0.000271653	0.00699447	ANO8	ENSG00000074855	ENST00000159087	57719	protein_coding	protein_coding	anoctamin 8 [Source:HGNC Symbol;Acc:HGNC:29329]	19	17323223	17334855	-1
ENST00000468084.1	-0.950675	5.21959	13.2353	0.000274725	0.00705337	C1orf122	ENSG00000197982	ENST00000468084	127687	protein_coding	protein_coding	chromosome 1 open reading frame 122 [Source:HGNC Symbol;Acc:HGNC:24789]	1	37806979	37809454	1
ENST00000581048.5	-1.12243	3.3156	13.1928	0.00028103	0.00719469	NSRP1	ENSG00000126653	ENST00000581048	84081	protein_coding	processed_transcript	nuclear speckle splicing regulatory protein 1 [Source:HGNC Symbol;Acc:HGNC:25305]	17	30115521	30186475	1
ENST00000533218.1	1.35645	6.04884	13.1488	0.000287703	0.00734285		ENSG00000255498	ENST00000533218	NA	lncRNA	lncRNA	novel transcript	11	45905941	45906461	-1
ENST00000436034.1	-1.44033	2.71141	13.1439	0.000288452	0.00734285	CRTAC1	ENSG00000095713	ENST00000436034	55118	protein_coding	protein_coding	cartilage acidic protein 1 [Source:HGNC Symbol;Acc:HGNC:14882]	10	97865000	98030828	-1
ENST00000440964.1	2.05785	4.40865	13.1324	0.000290239	0.00736748	SLC25A20	ENSG00000178537	ENST00000440964	788	protein_coding	nonsense_mediated_decay	solute carrier family 25 member 20 [Source:HGNC Symbol;Acc:HGNC:1421]	3	48856926	48898904	-1
ENST00000490749.1	-1.31393	3.61975	13.1267	0.00029112	0.00736903	PDE2A	ENSG00000186642	ENST00000490749	5138	protein_coding	retained_intron	phosphodiesterase 2A [Source:HGNC Symbol;Acc:HGNC:8777]	11	72576141	72674591	-1
ENST00000547747.1	1.01523	5.23376	13.1059	0.000294372	0.00743041	C17orf49	ENSG00000258315	ENST00000547747	124944	protein_coding	nonsense_mediated_decay	chromosome 17 open reading frame 49 [Source:HGNC Symbol;Acc:HGNC:28737]	17	7014495	7017525	1
ENST00000474882.2	2.43769	3.83742	13.0463	0.000303887	0.00764911	MYCBP2	ENSG00000005810	ENST00000474882	23077	protein_coding	processed_transcript	MYC binding protein 2 [Source:HGNC Symbol;Acc:HGNC:23386]	13	77042474	77327094	-1
ENST00000610674.1	5.63567	8.14384	13.0243	0.000307479	0.00771789	RN7SL3	ENSG00000278771	ENST00000610674	378707	misc_RNA	misc_RNA	RNA component of signal recognition particle 7SL3 [Source:HGNC Symbol;Acc:HGNC:23135]	14	49853616	49853914	-1
ENST00000460966.1	1.23359	4.34447	13.0183	0.000308459	0.00772093	ANKZF1	ENSG00000163516	ENST00000460966	55139	protein_coding	retained_intron	ankyrin repeat and zinc finger peptidyl tRNA hydrolase 1 [Source:HGNC Symbol;Acc:HGNC:25527]	2	219229783	219236679	1
ENST00000504668.5	0.656875	5.3055	12.8974	0.000329035	0.00821308	GAK	ENSG00000178950	ENST00000504668	2580	protein_coding	nonsense_mediated_decay	cyclin G associated kinase [Source:HGNC Symbol;Acc:HGNC:4113]	4	849276	932373	-1
ENST00000493218.5	-1.03807	3.92317	12.8788	0.000332317	0.00827203	MAN2B1	ENSG00000104774	ENST00000493218	4125	protein_coding	retained_intron	mannosidase alpha class 2B member 1 [Source:HGNC Symbol;Acc:HGNC:6826]	19	12646511	12666742	-1
ENST00000540016.5	1.19606	3.28141	12.8329	0.000340575	0.00845417	MMAB	ENSG00000139428	ENST00000540016	326625	protein_coding	protein_coding	metabolism of cobalamin associated B [Source:HGNC Symbol;Acc:HGNC:19331]	12	109553715	109573580	-1
ENST00000411616.1	-1.15668	3.31299	12.8135	0.000344122	0.00851869	MAGI2-AS2	ENSG00000226978	ENST00000411616	100874021	lncRNA	lncRNA	MAGI2 antisense RNA 2 [Source:HGNC Symbol;Acc:HGNC:40861]	7	79008988	79012277	1
ENST00000565480.1	0.77032	5.39307	12.7997	0.000346669	0.00855084	CEMP1	ENSG00000205923	ENST00000565480	752014	protein_coding	protein_coding	cementum protein 1 [Source:HGNC Symbol;Acc:HGNC:32553]	16	2530035	2531417	-1
ENST00000484713.1	1.88212	5.4543	12.7914	0.000348211	0.00855084	LAMB2	ENSG00000172037	ENST00000484713	3913	protein_coding	retained_intron	laminin subunit beta 2 [Source:HGNC Symbol;Acc:HGNC:6487]	3	49121114	49133118	-1
ENST00000434951.1	1.30819	3.97531	12.7911	0.000348276	0.00855084		ENSG00000232581	ENST00000434951	NA	lncRNA	lncRNA	novel transcript	7	6578565	6588974	-1
ENST00000481706.1	1.30942	3.33013	12.7706	0.000352102	0.0086077	PHACTR1	ENSG00000112137	ENST00000481706	221692	protein_coding	retained_intron	phosphatase and actin regulator 1 [Source:HGNC Symbol;Acc:HGNC:20990]	6	12716554	13287843	1
ENST00000609276.2	-1.12509	3.24451	12.7685	0.000352508	0.0086077	RNU6ATAC35P	ENSG00000221571	ENST00000609276	NA	lncRNA	lncRNA	RNA, U6atac small nuclear 35, pseudogene [Source:HGNC Symbol;Acc:HGNC:46934]	1	220825620	220826063	1
ENST00000497537.1	-2.0349	3.77626	12.7583	0.000354442	0.00860848	GOLGA4	ENSG00000144674	ENST00000497537	2803	protein_coding	retained_intron	golgin A4 [Source:HGNC Symbol;Acc:HGNC:4427]	3	37243177	37366751	1
ENST00000477783.5	1.84536	3.46889	12.7565	0.000354779	0.00860848	TCEA2	ENSG00000171703	ENST00000477783	6919	protein_coding	processed_transcript	transcription elongation factor A2 [Source:HGNC Symbol;Acc:HGNC:11614]	20	64049836	64072347	1
ENST00000371435.6	-1.62907	4.81123	12.7531	0.000355414	0.00860848	BCAS1	ENSG00000064787	ENST00000371435	8537	protein_coding	protein_coding	brain enriched myelin associated protein 1 [Source:HGNC Symbol;Acc:HGNC:974]	20	53936777	54070594	-1
ENST00000387400.1	2.4778	7.79426	12.7229	0.00036121	0.00871631	MT-TN	ENSG00000210135	ENST00000387400	NA	Mt_tRNA	Mt_tRNA	mitochondrially encoded tRNA-Asn (AAU/C) [Source:HGNC Symbol;Acc:HGNC:7493]	MT	5657	5729	-1
ENST00000588568.1	1.46578	3.48405	12.7198	0.000361805	0.00871631		ENSG00000240240	ENST00000588568	NA	lncRNA	lncRNA	novel transcript	9	40223402	40329221	1
ENST00000546616.1	0.953928	3.49556	12.6846	0.000368679	0.00885814	JAG2	ENSG00000184916	ENST00000546616	3714	protein_coding	retained_intron	jagged canonical Notch ligand 2 [Source:HGNC Symbol;Acc:HGNC:6189]	14	105140982	105168824	-1
ENST00000410991.1	-1.17609	3.92227	12.6667	0.00037223	0.00891963	RNU2-41P	ENSG00000222923	ENST00000410991	NA	snRNA	snRNA	RNA, U2 small nuclear 41, pseudogene [Source:HGNC Symbol;Acc:HGNC:48534]	2	114420125	114420302	1
ENST00000656170.1	1.30356	3.52146	12.6436	0.000376864	0.00897281	LINC00662	ENSG00000261824	ENST00000656170	148189	lncRNA	lncRNA	long intergenic non-protein coding RNA 662 [Source:HGNC Symbol;Acc:HGNC:27122]	19	27681072	27794005	-1
ENST00000371698.3	1.22021	5.81133	12.6432	0.000376934	0.00897281	EGFL7	ENSG00000172889	ENST00000371698	51162	protein_coding	protein_coding	EGF like domain multiple 7 [Source:HGNC Symbol;Acc:HGNC:20594]	9	136658856	136672678	1
ENST00000375446.5	-1.12938	3.69762	12.6407	0.000377445	0.00897281	NINJ1	ENSG00000131669	ENST00000375446	4814	protein_coding	protein_coding	ninjurin 1 [Source:HGNC Symbol;Acc:HGNC:7824]	9	93121496	93134251	-1
ENST00000614033.1	-1.70171	3.5847	12.6009	0.000385559	0.00914152		ENSG00000276704	ENST00000614033	NA	lncRNA	lncRNA	novel transcript, sense intronic to RAP2A	13	97437268	97437630	1
ENST00000464126.1	0.895659	4.44695	12.5921	0.000387386	0.00916066	BAG6	ENSG00000204463	ENST00000464126	7917	protein_coding	processed_transcript	BAG cochaperone 6 [Source:HGNC Symbol;Acc:HGNC:13919]	6	31639028	31652705	-1
ENST00000585615.5	-0.857928	4.56068	12.5852	0.000388813	0.00916471	CLASRP	ENSG00000104859	ENST00000585615	11129	protein_coding	retained_intron	CLK4 associating serine/arginine rich protein [Source:HGNC Symbol;Acc:HGNC:17731]	19	45039045	45070956	1
ENST00000498411.1	1.61555	6.79787	12.5814	0.000389597	0.00916471	FLNA	ENSG00000196924	ENST00000498411	2316	protein_coding	processed_transcript	filamin A [Source:HGNC Symbol;Acc:HGNC:3754]	X	154348524	154374634	-1
ENST00000330205.10	1.1068	3.63898	12.523	0.000401963	0.00943092	SPATC1L	ENSG00000160284	ENST00000330205	84221	protein_coding	protein_coding	spermatogenesis and centriole associated 1 like [Source:HGNC Symbol;Acc:HGNC:1298]	21	46161148	46184476	-1
ENST00000578009.5	-1.15324	4.6776	12.5139	0.000403931	0.00945242	IFT20	ENSG00000109083	ENST00000578009	90410	protein_coding	protein_coding	intraflagellar transport 20 [Source:HGNC Symbol;Acc:HGNC:30989]	17	28328325	28335489	-1
ENST00000594438.1	-1.12046	5.44477	12.4547	0.000416941	0.00973152	FSD1	ENSG00000105255	ENST00000594438	79187	protein_coding	protein_coding	fibronectin type III and SPRY domain containing 1 [Source:HGNC Symbol;Acc:HGNC:13745]	19	4304598	4323843	1
ENST00000472625.1	1.17088	3.47027	12.4327	0.000421885	0.00982139	XRN1	ENSG00000114127	ENST00000472625	54464	protein_coding	retained_intron	5'-3' exoribonuclease 1 [Source:HGNC Symbol;Acc:HGNC:30654]	3	142306607	142448062	-1
ENST00000606412.1	-1.59997	3.16081	12.3717	0.000435882	0.010121	SNORD114-21	ENSG00000272344	ENST00000606412	767599	snoRNA	snoRNA	small nucleolar RNA, C/D box 114-21 [Source:HGNC Symbol;Acc:HGNC:33009]	14	100981975	100982046	1
ENST00000557329.1	2.00201	3.88183	12.3504	0.00044089	0.0102109	CHD8	ENSG00000100888	ENST00000557329	57680	protein_coding	retained_intron	chromodomain helicase DNA binding protein 8 [Source:HGNC Symbol;Acc:HGNC:20153]	14	21385194	21456126	-1
ENST00000486139.1	1.2892	3.11055	12.2828	0.000457149	0.0105603	RPL31P59	ENSG00000240364	ENST00000486139	NA	processed_pseudogene	processed_pseudogene	ribosomal protein L31 pseudogene 59 [Source:HGNC Symbol;Acc:HGNC:36975]	18	3377916	3378247	-1
ENST00000497800.1	-0.934944	4.40263	12.2765	0.00045869	0.0105687	RPS15AP3	ENSG00000214903	ENST00000497800	NA	processed_pseudogene	processed_pseudogene	ribosomal protein S15a pseudogene 3 [Source:HGNC Symbol;Acc:HGNC:19674]	14	47444106	47444494	-1
ENST00000647131.1	2.44813	3.98715	12.2595	0.000462898	0.0106147	RPS7	ENSG00000171863	ENST00000647131	6201	protein_coding	protein_coding	ribosomal protein S7 [Source:HGNC Symbol;Acc:HGNC:10440]	2	3575260	3580920	1
ENST00000620019.1	-1.13883	3.2817	12.2589	0.000463049	0.0106147		ENSG00000277829	ENST00000620019	NA	lncRNA	lncRNA	novel transcript, sense intronic to KIAA1755	20	38233251	38233799	-1
ENST00000547055.1	1.19172	3.24658	12.2162	0.000473763	0.0108082	RAB3IP	ENSG00000127328	ENST00000547055	117177	protein_coding	protein_coding	RAB3A interacting protein [Source:HGNC Symbol;Acc:HGNC:16508]	12	69738860	69823204	1
ENST00000608155.1	2.16437	3.84372	12.2157	0.000473895	0.0108082		ENSG00000262877	ENST00000608155	NA	lncRNA	lncRNA	novel transcript	17	81388126	81390319	-1
ENST00000382034.9	1.3752	3.81622	12.2012	0.000477586	0.0108648	NA	NA	NA	NA	NA	NA	NA	NA	NA	NA	NA
ENST00000537646.5	2.15277	5.01768	12.1958	0.000478976	0.0108689	PHB2	ENSG00000215021	ENST00000537646	11331	protein_coding	retained_intron	prohibitin 2 [Source:HGNC Symbol;Acc:HGNC:30306]	12	6965327	6970780	-1
ENST00000557578.1	-1.44206	3.89017	12.1782	0.000483518	0.0109443	MAP4K5	ENSG00000012983	ENST00000557578	11183	protein_coding	processed_transcript	mitogen-activated protein kinase kinase kinase kinase 5 [Source:HGNC Symbol;Acc:HGNC:6867]	14	50418501	50561126	-1
ENST00000586915.1	-0.986333	4.53762	12.1383	0.000493967	0.011138	CLPTM1	ENSG00000104853	ENST00000586915	1209	protein_coding	protein_coding	CLPTM1 regulator of GABA type A receptor forward trafficking [Source:HGNC Symbol;Acc:HGNC:2087]	19	44954585	44993341	1
ENST00000490569.5	2.41678	5.00027	12.1339	0.000495148	0.011138	EEF1A1	ENSG00000156508	ENST00000490569	1915	protein_coding	retained_intron	eukaryotic translation elongation factor 1 alpha 1 [Source:HGNC Symbol;Acc:HGNC:3189]	6	73489308	73525587	-1
ENST00000477240.1	1.01442	5.69926	12.1314	0.000495793	0.011138	ARPC1A	ENSG00000241685	ENST00000477240	10552	protein_coding	retained_intron	actin related protein 2/3 complex subunit 1A [Source:HGNC Symbol;Acc:HGNC:703]	7	99325898	99366262	1
ENST00000384545.1	-1.31119	3.03608	12.1239	0.000497803	0.0111553	RNU6-441P	ENSG00000207275	ENST00000384545	NA	snRNA	snRNA	RNA, U6 small nuclear 441, pseudogene [Source:HGNC Symbol;Acc:HGNC:47404]	10	82340771	82340876	1
ENST00000470591.1	-1.03966	4.54367	12.0871	0.00050773	0.0113494	SGSM1	ENSG00000167037	ENST00000470591	129049	protein_coding	processed_transcript	small G protein signaling modulator 1 [Source:HGNC Symbol;Acc:HGNC:29410]	22	24806169	24927578	1
ENST00000498534.5	-1.15315	3.63454	12.0523	0.000517291	0.0115344	CNOT4	ENSG00000080802	ENST00000498534	4850	protein_coding	processed_transcript	CCR4-NOT transcription complex subunit 4 [Source:HGNC Symbol;Acc:HGNC:7880]	7	135361795	135510127	-1
ENST00000568416.1	1.48818	3.17324	12.0386	0.000521112	0.0115909	SPSB3	ENSG00000162032	ENST00000568416	90864	protein_coding	retained_intron	splA/ryanodine receptor domain and SOCS box containing 3 [Source:HGNC Symbol;Acc:HGNC:30629]	16	1776712	1793700	-1
ENST00000445464.1	-0.953366	3.65444	12.0215	0.000525901	0.0116685		ENSG00000236119	ENST00000445464	NA	lncRNA	lncRNA	novel transcript	21	36082859	36090414	1
ENST00000557985.2	1.27238	3.01074	12.0131	0.000528277	0.0116924	TMEM250	ENSG00000238227	ENST00000557985	90120	protein_coding	nonsense_mediated_decay	transmembrane protein 250 [Source:HGNC Symbol;Acc:HGNC:31009]	9	136114581	136118875	-1
ENST00000589737.5	-1.15528	4.29283	12.0072	0.00052995	0.0117006	POLR2E	ENSG00000099817	ENST00000589737	5434	protein_coding	nonsense_mediated_decay	RNA polymerase II, I and III subunit E [Source:HGNC Symbol;Acc:HGNC:9192]	19	1086574	1095380	-1
ENST00000375633.5	3.77701	12.2627	11.991	0.000534585	0.011774	SNHG32	ENSG00000204387	ENST00000375633	50854	lncRNA	lncRNA	small nucleolar RNA host gene 32 [Source:HGNC Symbol;Acc:HGNC:19078]	6	31834608	31839766	1
ENST00000538631.1	1.79183	3.18063	11.9748	0.000539254	0.0118478	DAD1	ENSG00000129562	ENST00000538631	1603	protein_coding	protein_coding	defender against cell death 1 [Source:HGNC Symbol;Acc:HGNC:2664]	14	22564907	22589224	-1
ENST00000492083.1	-1.13142	3.02705	11.9563	0.000544635	0.0119111	ANKRD19P	ENSG00000187984	ENST00000492083	NA	transcribed_unprocessed_pseudogene	processed_transcript	ankyrin repeat domain 19, pseudogene [Source:HGNC Symbol;Acc:HGNC:22567]	9	92809568	92838457	1
ENST00000544078.2	2.0203	5.30995	11.9558	0.000544785	0.0119111		ENSG00000187186	ENST00000544078	730098	protein_coding	protein_coding	novel protein	9	34664163	34666112	-1
ENST00000457492.5	1.23718	8.11305	11.9458	0.000547703	0.0119458	MZT2B	ENSG00000152082	ENST00000457492	80097	protein_coding	protein_coding	mitotic spindle organizing protein 2B [Source:HGNC Symbol;Acc:HGNC:25886]	2	130181737	130190729	1
ENST00000602230.1	1.17807	3.37834	11.9117	0.000557825	0.0121371	BRD4	ENSG00000141867	ENST00000602230	23476	protein_coding	processed_transcript	bromodomain containing 4 [Source:HGNC Symbol;Acc:HGNC:13575]	19	15235519	15332545	-1
ENST00000519855.1	1.5825	7.21886	11.9067	0.00055931	0.01214	RPS14	ENSG00000164587	ENST00000519855	6208	protein_coding	retained_intron	ribosomal protein S14 [Source:HGNC Symbol;Acc:HGNC:10387]	5	150442635	150449739	-1
ENST00000463102.5	-1.25779	3.91778	11.8757	0.000568699	0.0122963	PCID2	ENSG00000126226	ENST00000463102	55795	protein_coding	processed_transcript	PCI domain containing 2 [Source:HGNC Symbol;Acc:HGNC:25653]	13	113177536	113208715	-1
ENST00000338779.11	-1.31598	5.08123	11.8739	0.00056925	0.0122963	MTSS2	ENSG00000132613	ENST00000338779	92154	protein_coding	protein_coding	MTSS I-BAR domain containing 2 [Source:HGNC Symbol;Acc:HGNC:25094]	16	70661204	70686053	-1
ENST00000535867.1	1.29801	2.95423	11.8574	0.000574328	0.0123763		ENSG00000256690	ENST00000535867	105369332	lncRNA	lncRNA	novel transcript	11	62832234	62834043	1
ENST00000653638.1	-1.13116	6.40527	11.8498	0.000576674	0.0123971	LINC01551	ENSG00000186960	ENST00000653638	387978	lncRNA	lncRNA	long intergenic non-protein coding RNA 1551 [Source:HGNC Symbol;Acc:HGNC:19828]	14	28765640	28823817	1
ENST00000529578.5	1.10517	3.36821	11.8444	0.000578351	0.0124035	MYO18A	ENSG00000196535	ENST00000529578	399687	protein_coding	processed_transcript	myosin XVIIIA [Source:HGNC Symbol;Acc:HGNC:31104]	17	29071122	29180398	-1
ENST00000471189.5	1.12249	5.00662	11.8384	0.000580216	0.0124139	UQCRC1	ENSG00000010256	ENST00000471189	7384	protein_coding	retained_intron	ubiquinol-cytochrome c reductase core protein 1 [Source:HGNC Symbol;Acc:HGNC:12585]	3	48599002	48610976	-1
ENST00000585601.1	1.40766	3.73304	11.8229	0.000585057	0.0124877	NECTIN2	ENSG00000130202	ENST00000585601	5819	protein_coding	protein_coding	nectin cell adhesion molecule 2 [Source:HGNC Symbol;Acc:HGNC:9707]	19	44846175	44889223	1
ENST00000583848.5	-0.693166	7.77108	11.8058	0.00059045	0.0125437	ACADVL	ENSG00000072778	ENST00000583848	37	protein_coding	nonsense_mediated_decay	acyl-CoA dehydrogenase very long chain [Source:HGNC Symbol;Acc:HGNC:92]	17	7217125	7225266	1
ENST00000387441.1	1.77616	4.13835	11.8058	0.000590472	0.0125437	MT-TH	ENSG00000210176	ENST00000387441	NA	Mt_tRNA	Mt_tRNA	mitochondrially encoded tRNA-His (CAU/C) [Source:HGNC Symbol;Acc:HGNC:7487]	MT	12138	12206	1
ENST00000391126.1	-2.04815	6.20299	11.7781	0.000599312	0.0127015		ENSG00000212428	ENST00000391126	NA	snoRNA	snoRNA	Small nucleolar RNA SNORD115 [Source:RFAM;Acc:RF00105]	15	25159221	25159279	1
ENST00000556221.1	1.24304	5.16713	11.7461	0.000609697	0.0128911	PSMA6	ENSG00000100902	ENST00000556221	5687	protein_coding	protein_coding	proteasome 20S subunit alpha 6 [Source:HGNC Symbol;Acc:HGNC:9535]	14	35278633	35317493	1
ENST00000608319.1	-1.0361	4.28372	11.7138	0.000620373	0.0130861		ENSG00000272821	ENST00000608319	NA	lncRNA	lncRNA	novel transcript, antisense to SCO2	22	50523926	50524780	1
ENST00000527069.5	0.912954	3.97189	11.6759	0.000633154	0.0133093	PPP6R3	ENSG00000110075	ENST00000527069	55291	protein_coding	retained_intron	protein phosphatase 6 regulatory subunit 3 [Source:HGNC Symbol;Acc:HGNC:1173]	11	68460731	68615334	1
ENST00000357749.7	0.986086	3.58089	11.6684	0.000635707	0.0133093	CHM	ENSG00000188419	ENST00000357749	1121	protein_coding	protein_coding	CHM Rab escort protein [Source:HGNC Symbol;Acc:HGNC:1940]	X	85861180	86047561	-1
ENST00000529163.5	1.63001	7.93955	11.667	0.000636196	0.0133093	RPL8	ENSG00000161016	ENST00000529163	6132	protein_coding	processed_transcript	ribosomal protein L8 [Source:HGNC Symbol;Acc:HGNC:10368]	8	144789765	144792587	-1
ENST00000464205.6	1.14396	5.25968	11.6606	0.000638361	0.0133093	WASH6P	ENSG00000182484	ENST00000464205	NA	protein_coding	processed_transcript	WASP family homolog 6, pseudogene [Source:HGNC Symbol;Acc:HGNC:31685]	X	156020826	156025710	1
ENST00000464205.6_PAR_Y	1.14396	5.25968	11.6606	0.000638361	0.0133093	WASH6P	ENSG00000182484	ENST00000464205	NA	protein_coding	processed_transcript	WASP family homolog 6, pseudogene [Source:HGNC Symbol;Acc:HGNC:31685]	X	156020826	156025710	1
ENST00000596071.1	-1.0386	3.62727	11.6465	0.00064325	0.0133279		ENSG00000267811	ENST00000596071	NA	lncRNA	lncRNA	novel transcript, antisense to TAF6L	11	62771120	62771606	-1
ENST00000524028.1	1.53262	3.23651	11.6453	0.000643665	0.0133279	PTP4A3	ENSG00000184489	ENST00000524028	11156	protein_coding	protein_coding	protein tyrosine phosphatase 4A3 [Source:HGNC Symbol;Acc:HGNC:9636]	8	141391995	141432454	1
ENST00000588841.1	1.96072	3.78382	11.6451	0.000643702	0.0133279	C19orf53	ENSG00000104979	ENST00000588841	28974	protein_coding	nonsense_mediated_decay	chromosome 19 open reading frame 53 [Source:HGNC Symbol;Acc:HGNC:24991]	19	13774456	13778773	1
ENST00000594599.1	-1.23863	2.87336	11.6004	0.000659374	0.013621	AURKC	ENSG00000105146	ENST00000594599	6795	protein_coding	protein_coding	aurora kinase C [Source:HGNC Symbol;Acc:HGNC:11391]	19	57230802	57235548	1
ENST00000369884.4	-1.10484	2.92273	11.552	0.000676778	0.0139485	WBP1L	ENSG00000166272	ENST00000369884	54838	protein_coding	processed_transcript	WW domain binding protein 1 like [Source:HGNC Symbol;Acc:HGNC:23510]	10	102743948	102834516	1
ENST00000512334.5	1.00915	4.74652	11.5229	0.000687436	0.0141357	DDX41	ENSG00000183258	ENST00000512334	51428	protein_coding	retained_intron	DEAD-box helicase 41 [Source:HGNC Symbol;Acc:HGNC:18674]	5	177511577	177516961	-1
ENST00000468633.1	-0.847581	5.12816	11.5073	0.00069325	0.0141424	MSRB2	ENSG00000148450	ENST00000468633	22921	protein_coding	processed_transcript	methionine sulfoxide reductase B2 [Source:HGNC Symbol;Acc:HGNC:17061]	10	23095579	23122013	1
ENST00000475511.1	-1.07138	3.12771	11.5009	0.000695631	0.0141424	CNNM2	ENSG00000148842	ENST00000475511	54805	protein_coding	processed_transcript	cyclin and CBS domain divalent metal cation transport mediator 2 [Source:HGNC Symbol;Acc:HGNC:103]	10	102918294	103090222	1
ENST00000631211.1	4.54121	13.4406	11.5009	0.000695633	0.0141424		ENSG00000280800	ENST00000631211	NA	lncRNA	lncRNA	novel transcript, similar to YY1 associated myogenesis RNA 1 YAM1	21	8210384	8211306	-1
ENST00000625598.1	4.54121	13.4406	11.5009	0.000695633	0.0141424		ENSG00000280614	ENST00000625598	NA	lncRNA	lncRNA	novel transcript, similar to YY1 associated myogenesis RNA 1 YAM1	21	8393419	8394341	-1
ENST00000627981.1	4.54121	13.4406	11.5009	0.000695633	0.0141424		ENSG00000281181	ENST00000627981	NA	lncRNA	lncRNA	novel transcript, similar to YY1 associated myogenesis RNA 1 YAM1	21	8437629	8438551	-1
ENST00000482915.1	-1.06856	3.12764	11.4814	0.000702977	0.0142349	C21orf91	ENSG00000154642	ENST00000482915	54149	protein_coding	retained_intron	chromosome 21 open reading frame 91 [Source:HGNC Symbol;Acc:HGNC:16459]	21	17788974	17819386	-1
ENST00000476057.1	1.4024	3.97878	11.4804	0.00070335	0.0142349	STAG3	ENSG00000066923	ENST00000476057	10734	protein_coding	retained_intron	stromal antigen 3 [Source:HGNC Symbol;Acc:HGNC:11356]	7	100177563	100221488	1
ENST00000373908.5	1.1848	3.12466	11.4715	0.000706724	0.0142711	GMPPA	ENSG00000144591	ENST00000373908	29926	protein_coding	protein_coding	GDP-mannose pyrophosphorylase A [Source:HGNC Symbol;Acc:HGNC:22923]	2	219498865	219513898	1
ENST00000439086.2	-1.42473	3.27588	11.4567	0.000712366	0.0143527	ZFR2	ENSG00000105278	ENST00000439086	23217	protein_coding	protein_coding	zinc finger RNA binding protein 2 [Source:HGNC Symbol;Acc:HGNC:29189]	19	3804024	3869038	-1
ENST00000467845.5	-0.813353	5.25016	11.4472	0.000716032	0.0143943	PAXX	ENSG00000148362	ENST00000467845	286257	protein_coding	retained_intron	PAXX non-homologous end joining factor [Source:HGNC Symbol;Acc:HGNC:27849]	9	136992422	136993984	1
ENST00000430450.2	-1.53324	3.02575	11.4415	0.000718219	0.0144061		ENSG00000235449	ENST00000430450	NA	processed_pseudogene	processed_pseudogene	cytochrome c oxidase subunit VIIc (COX7C) pseudogene	1	202767229	202767418	-1
ENST00000427300.1	-1.02249	3.11904	11.4056	0.000732215	0.0145899	ENTPD1-AS1	ENSG00000226688	ENST00000427300	728558	lncRNA	lncRNA	ENTPD1 antisense RNA 1 [Source:HGNC Symbol;Acc:HGNC:45203]	10	95732976	96090250	-1
ENST00000413568.1	-1.61877	3.76491	11.4047	0.000732601	0.0145899		ENSG00000229399	ENST00000413568	NA	processed_pseudogene	processed_pseudogene	prefoldin 5 (PFDN5) pseudogene	1	222641414	222641858	-1
ENST00000556869.1	-1.87988	2.94222	11.4029	0.000733306	0.0145899	LINC00871	ENSG00000258700	ENST00000556869	100506412	lncRNA	lncRNA	long intergenic non-protein coding RNA 871 [Source:HGNC Symbol;Acc:HGNC:47038]	14	45891087	46501903	1
ENST00000596624.1	-1.60434	3.83169	11.4014	0.000733879	0.0145899	PNKP	ENSG00000039650	ENST00000596624	11284	protein_coding	processed_transcript	polynucleotide kinase 3'-phosphatase [Source:HGNC Symbol;Acc:HGNC:9154]	19	49859882	49878351	-1
ENST00000590002.1	-1.41192	4.49347	11.3884	0.000739046	0.0146482	GALP	ENSG00000197487	ENST00000590002	85569	protein_coding	protein_coding	galanin like peptide [Source:HGNC Symbol;Acc:HGNC:24840]	19	56176008	56185775	1
ENST00000240304.5	5.80557	10.5436	11.3858	0.000740072	0.0146482	LUC7L3	ENSG00000108848	ENST00000240304	51747	protein_coding	protein_coding	LUC7 like 3 pre-mRNA splicing factor [Source:HGNC Symbol;Acc:HGNC:24309]	17	50719565	50756219	1
ENST00000520851.1	1.35883	4.55585	11.3786	0.000742965	0.0146654	PDGFRB	ENSG00000113721	ENST00000520851	5159	protein_coding	processed_transcript	platelet derived growth factor receptor beta [Source:HGNC Symbol;Acc:HGNC:8804]	5	150113839	150155872	-1
ENST00000509349.1	1.2405	6.88047	11.3755	0.000744206	0.0146654	MEF2C	ENSG00000081189	ENST00000509349	4208	protein_coding	processed_transcript	myocyte enhancer factor 2C [Source:HGNC Symbol;Acc:HGNC:6996]	5	88717117	88904257	-1
ENST00000494092.1	0.902279	4.88898	11.3525	0.000753451	0.0148151	DMAP1	ENSG00000178028	ENST00000494092	55929	protein_coding	processed_transcript	DNA methyltransferase 1 associated protein 1 [Source:HGNC Symbol;Acc:HGNC:18291]	1	44213455	44220681	1
ENST00000604135.1	5.5818	10.5727	11.348	0.000755311	0.0148163	SNHG14	ENSG00000224078	ENST00000604135	NA	lncRNA	lncRNA	small nucleolar RNA host gene 14 [Source:HGNC Symbol;Acc:HGNC:37462]	15	24978583	25420336	1
ENST00000567682.1	1.36147	4.18592	11.3443	0.000756809	0.0148163	BCKDK	ENSG00000103507	ENST00000567682	10295	protein_coding	protein_coding	branched chain keto acid dehydrogenase kinase [Source:HGNC Symbol;Acc:HGNC:16902]	16	31106107	31112791	1
ENST00000510864.1	-1.32616	3.11123	11.3395	0.000758754	0.0148221	PRIMPOL	ENSG00000164306	ENST00000510864	201973	protein_coding	processed_transcript	primase and DNA directed polymerase [Source:HGNC Symbol;Acc:HGNC:26575]	4	184649667	184694963	1
ENST00000429081.1	-1.27576	4.14483	11.3184	0.000767421	0.0149304	RFTN2	ENSG00000162944	ENST00000429081	130132	protein_coding	protein_coding	raftlin family member 2 [Source:HGNC Symbol;Acc:HGNC:26402]	2	197568224	197676045	-1
ENST00000429360.5	1.42358	3.47914	11.3179	0.000767622	0.0149304	MPST	ENSG00000128309	ENST00000429360	4357	protein_coding	protein_coding	mercaptopyruvate sulfurtransferase [Source:HGNC Symbol;Acc:HGNC:7223]	22	37019635	37029821	1
ENST00000379359.4	-1.0911	6.01303	11.2995	0.000775264	0.0150465	RGCC	ENSG00000102760	ENST00000379359	28984	protein_coding	protein_coding	regulator of cell cycle [Source:HGNC Symbol;Acc:HGNC:20369]	13	41457550	41470871	1
ENST00000432178.5	-1.98633	3.56638	11.2613	0.000791412	0.0153268	CCT8	ENSG00000156261	ENST00000432178	10694	protein_coding	protein_coding	chaperonin containing TCP1 subunit 8 [Source:HGNC Symbol;Acc:HGNC:1623]	21	29055805	29073797	-1
ENST00000468611.5	0.959094	4.00234	11.2556	0.000793836	0.0153407	EIF3B	ENSG00000106263	ENST00000468611	8662	protein_coding	retained_intron	eukaryotic translation initiation factor 3 subunit B [Source:HGNC Symbol;Acc:HGNC:3280]	7	2354086	2380745	1
ENST00000480056.2	-1.18012	7.37492	11.2462	0.000797855	0.0153852	GUK1	ENSG00000143774	ENST00000480056	2987	protein_coding	processed_transcript	guanylate kinase 1 [Source:HGNC Symbol;Acc:HGNC:4693]	1	228139962	228148984	1
ENST00000542923.1	-1.41878	3.84657	11.1939	0.000820676	0.0157914	WASHC3	ENSG00000120860	ENST00000542923	51019	protein_coding	protein_coding	WASH complex subunit 3 [Source:HGNC Symbol;Acc:HGNC:24256]	12	102012840	102062149	-1
ENST00000661262.1	-1.40803	2.88464	11.1773	0.000828041	0.0158894	SILC1	ENSG00000232044	ENST00000661262	NA	lncRNA	lncRNA	sciatic injury induced lincRNA upregulator of SOX11 [Source:HGNC Symbol;Acc:HGNC:26403]	2	5932543	6003510	1
ENST00000661484.1	-1.17344	3.26313	11.1745	0.000829306	0.0158894		ENSG00000287066	ENST00000661484	NA	lncRNA	lncRNA	novel transcript	21	16505555	16507916	-1
ENST00000494018.1	1.70174	3.13696	11.168	0.000832216	0.015892	NR1H3	ENSG00000025434	ENST00000494018	10062	protein_coding	retained_intron	nuclear receptor subfamily 1 group H member 3 [Source:HGNC Symbol;Acc:HGNC:7966]	11	47248300	47269033	1
ENST00000428573.1	-1.01273	3.98221	11.1663	0.000832976	0.015892		ENSG00000226862	ENST00000428573	NA	lncRNA	lncRNA	novel transcript	1	202604268	202605293	1
ENST00000419546.1	1.16265	2.90829	11.1434	0.000843294	0.0160489	KPNA2P2	ENSG00000228928	ENST00000419546	NA	processed_pseudogene	processed_pseudogene	karyopherin subunit alpha 2 pseudogene 2 [Source:HGNC Symbol;Acc:HGNC:52872]	7	88564793	88566281	-1
ENST00000325630.3	-1.1565	3.22244	11.1402	0.000844772	0.0160489	SPINK6	ENSG00000178172	ENST00000325630	404203	protein_coding	protein_coding	serine peptidase inhibitor Kazal type 6 [Source:HGNC Symbol;Acc:HGNC:29486]	5	148202794	148215137	1
ENST00000417181.5	1.60946	3.1652	11.1351	0.00084711	0.0160593	ATP5PO	ENSG00000241837	ENST00000417181	539	protein_coding	nonsense_mediated_decay	ATP synthase peripheral stalk subunit OSCP [Source:HGNC Symbol;Acc:HGNC:850]	21	33903453	33915814	-1
ENST00000584058.2	7.15127	13.3259	11.1132	0.000857163	0.0162157	RN7SL4P	ENSG00000263740	ENST00000584058	NA	misc_RNA	misc_RNA	RNA, 7SL, cytoplasmic 4, pseudogene [Source:HGNC Symbol;Acc:HGNC:10039]	3	15738515	15738809	1
ENST00000504973.5	-1.14393	3.63565	11.1092	0.000858998	0.0162163	CHCHD6	ENSG00000159685	ENST00000504973	84303	protein_coding	processed_transcript	coiled-coil-helix-coiled-coil-helix domain containing 6 [Source:HGNC Symbol;Acc:HGNC:28184]	3	126704240	126960420	1
ENST00000481605.5	1.04654	4.37444	11.0903	0.000867809	0.0163379	TTC3	ENSG00000182670	ENST00000481605	7267	protein_coding	processed_transcript	tetratricopeptide repeat domain 3 [Source:HGNC Symbol;Acc:HGNC:12393]	21	37073226	37203112	1
ENST00000602551.5	-1.16507	3.48151	11.0857	0.000869982	0.0163379	PARD6A	ENSG00000102981	ENST00000602551	50855	protein_coding	protein_coding	par-6 family cell polarity regulator alpha [Source:HGNC Symbol;Acc:HGNC:15943]	16	67660946	67662774	1
ENST00000573141.6	-1.21025	3.62	11.0837	0.000870895	0.0163379	SMG1P7	ENSG00000261556	ENST00000573141	100506060	transcribed_unprocessed_pseudogene	processed_transcript	SMG1 pseudogene 7 [Source:HGNC Symbol;Acc:HGNC:49864]	16	70219574	70246612	-1
ENST00000584034.3	1.37146	2.94098	11.0609	0.000881674	0.0165057	MIR3117	ENSG00000264720	ENST00000584034	100422871	miRNA	miRNA	microRNA 3117 [Source:HGNC Symbol;Acc:HGNC:38385]	1	66628440	66628517	1
ENST00000557391.1	-1.63836	5.84547	11.0379	0.000892656	0.0166765	AP1G2	ENSG00000213983	ENST00000557391	8906	protein_coding	retained_intron	adaptor related protein complex 1 subunit gamma 2 [Source:HGNC Symbol;Acc:HGNC:556]	14	23559565	23568070	-1
ENST00000409468.1	-3.36013	4.45274	11.0222	0.000900285	0.0167544	HSPE1	ENSG00000115541	ENST00000409468	3336	protein_coding	protein_coding	heat shock protein family E (Hsp10) member 1 [Source:HGNC Symbol;Acc:HGNC:5269]	2	197500140	197503449	1
ENST00000427831.1	2.39068	4.84599	11.0216	0.000900554	0.0167544		ENSG00000228643	ENST00000427831	NA	lncRNA	lncRNA	novel transcript	2	286419	301515	1
ENST00000428823.6	1.04018	4.53892	11.016	0.000903305	0.0167709	PCBP4	ENSG00000090097	ENST00000428823	57060	protein_coding	protein_coding	poly(rC) binding protein 4 [Source:HGNC Symbol;Acc:HGNC:8652]	3	51957454	51974016	-1
ENST00000476212.1	1.04301	3.63907	11.001	0.000910642	0.0168722	FANCG	ENSG00000221829	ENST00000476212	2189	protein_coding	processed_transcript	FA complementation group G [Source:HGNC Symbol;Acc:HGNC:3588]	9	35073835	35079942	-1
ENST00000634391.1	-1.21335	7.81907	10.9876	0.000917222	0.016887		ENSG00000282993	ENST00000634391	NA	TEC	TEC	TEC	13	92658994	92659227	-1
ENST00000625037.1	-1.21335	7.81907	10.9876	0.000917222	0.016887		ENSG00000279872	ENST00000625037	NA	TEC	TEC	novel transcript	17	2424179	2424412	-1
ENST00000624092.1	-1.21335	7.81907	10.9876	0.000917222	0.016887		ENSG00000280096	ENST00000624092	NA	TEC	TEC	TEC	18	35082009	35082242	1
ENST00000528202.5	-1.03421	3.42493	10.9841	0.000918954	0.016887	ABCC8	ENSG00000006071	ENST00000528202	6833	protein_coding	retained_intron	ATP binding cassette subfamily C member 8 [Source:HGNC Symbol;Acc:HGNC:59]	11	17392498	17476894	-1
ENST00000492179.1	-1.44668	5.53861	10.9739	0.000924045	0.0169459	CCNI2	ENSG00000205089	ENST00000492179	645121	protein_coding	retained_intron	cyclin I family member 2 [Source:HGNC Symbol;Acc:HGNC:33869]	5	132747426	132754403	1
ENST00000384999.1	-1.46899	3.04634	10.9222	0.00095018	0.0173897	MIR218-1	ENSG00000207732	ENST00000384999	407000	miRNA	miRNA	microRNA 218-1 [Source:HGNC Symbol;Acc:HGNC:31595]	4	20528275	20528384	1
ENST00000532025.1	1.26467	3.65347	10.9172	0.000952773	0.0174017	PSMD13	ENSG00000185627	ENST00000532025	5719	protein_coding	processed_transcript	proteasome 26S subunit, non-ATPase 13 [Source:HGNC Symbol;Acc:HGNC:9558]	11	236966	252984	1
ENST00000611384.1	-1.55808	2.94824	10.9076	0.000957728	0.0174567		ENSG00000276174	ENST00000611384	NA	lncRNA	lncRNA	novel transcript, sense intronic to PIK3C3	18	42052705	42053030	1
ENST00000542022.1	-0.916029	6.54599	10.8921	0.000965745	0.0175672	ARAP1-AS1	ENSG00000256007	ENST00000542022	NA	lncRNA	lncRNA	ARAP1 antisense RNA 1 [Source:HGNC Symbol;Acc:HGNC:39993]	11	72685075	72693808	1
ENST00000463947.5	1.34048	3.14836	10.8853	0.000969296	0.0175962	NT5DC2	ENSG00000168268	ENST00000463947	64943	protein_coding	protein_coding	5'-nucleotidase domain containing 2 [Source:HGNC Symbol;Acc:HGNC:25717]	3	52524385	52535054	-1
ENST00000472570.2	-0.792491	4.8645	10.8793	0.000972473	0.0176182	CENPV	ENSG00000166582	ENST00000472570	201161	protein_coding	retained_intron	centromere protein V [Source:HGNC Symbol;Acc:HGNC:29920]	17	16342534	16353656	-1
ENST00000459433.1	-2.25443	7.10817	10.8726	0.000975982	0.0176462	SNORD107	ENSG00000276314	ENST00000459433	91380	snoRNA	snoRNA	small nucleolar RNA, C/D box 107 [Source:HGNC Symbol;Acc:HGNC:32771]	15	24981994	24982068	1
ENST00000538601.1	2.17432	3.1225	10.8572	0.000984148	0.0177581	TAOK3	ENSG00000135090	ENST00000538601	51347	protein_coding	protein_coding	TAO kinase 3 [Source:HGNC Symbol;Acc:HGNC:18133]	12	118149801	118372907	-1
ENST00000577574.5	1.74043	3.27472	10.8401	0.000993268	0.0178868	DUS1L	ENSG00000169718	ENST00000577574	64118	protein_coding	protein_coding	dihydrouridine synthase 1 like [Source:HGNC Symbol;Acc:HGNC:30086]	17	82057506	82065887	-1
ENST00000609972.1	1.76991	4.48452	10.8296	0.000998922	0.0179526	RGPD4-AS1	ENSG00000230651	ENST00000609972	729121	lncRNA	lncRNA	RGPD4 antisense RNA 1 (head to head) [Source:HGNC Symbol;Acc:HGNC:49273]	2	107823063	107826891	-1
ENST00000458010.1	-1.73022	4.36731	10.8164	0.00100603	0.0180443		ENSG00000233133	ENST00000458010	NA	unprocessed_pseudogene	unprocessed_pseudogene	pseudogene similar to part of aminopeptidase puromycin sensitive NPEPPS	3	17706058	17706233	-1
ENST00000491608.2	-1.58557	2.95678	10.7764	0.00102801	0.0184018		ENSG00000250791	ENST00000491608	NA	lncRNA	lncRNA	novel transcript	4	116489364	116515619	-1
ENST00000504901.2	1.24125	3.43061	10.7609	0.00103666	0.0185198	MRPL1	ENSG00000169288	ENST00000504901	65008	protein_coding	processed_transcript	mitochondrial ribosomal protein L1 [Source:HGNC Symbol;Acc:HGNC:14275]	4	77862830	77952785	1
ENST00000502819.5	5.49348	5.26558	10.7482	0.00104379	0.0186102	AK6	ENSG00000085231	ENST00000502819	102157402	protein_coding	protein_coding	adenylate kinase 6 [Source:HGNC Symbol;Acc:HGNC:49151]	5	69350984	69370013	-1
ENST00000451226.1	-1.13867	3.21642	10.7313	0.00105338	0.0187073		ENSG00000223605	ENST00000451226	NA	unprocessed_pseudogene	unprocessed_pseudogene	ninein (GSK3B interacting protein) (NIN) pseudogene	4	117249924	117250188	1
ENST00000642314.1	1.32288	5.19021	10.7313	0.0010534	0.0187073		ENSG00000257524	ENST00000642314	30815	protein_coding	processed_transcript	novel protein	9	127867850	127906022	-1
ENST00000408537.1	-1.06556	3.97726	10.6838	0.00108075	0.0190451	MIR1271	ENSG00000221464	ENST00000408537	100302203	miRNA	miRNA	microRNA 1271 [Source:HGNC Symbol;Acc:HGNC:35252]	5	176367946	176368031	1
ENST00000432045.6	4.51862	7.487	10.6837	0.00108086	0.0190451		ENSG00000226380	ENST00000432045	NA	lncRNA	lncRNA	novel transcript	7	130876809	130913310	-1
ENST00000489721.1	1.06357	4.81302	10.6834	0.00108098	0.0190451	EGFL8	ENSG00000241404	ENST00000489721	80864	protein_coding	processed_transcript	EGF like domain multiple 8 [Source:HGNC Symbol;Acc:HGNC:13944]	6	32164595	32168281	1
ENST00000506960.5	-1.14956	2.94455	10.6775	0.00108444	0.0190451	SSBP2	ENSG00000145687	ENST00000506960	23635	protein_coding	retained_intron	single stranded DNA binding protein 2 [Source:HGNC Symbol;Acc:HGNC:15831]	5	81413021	81751797	-1
ENST00000368659.3	0.962183	3.5532	10.674	0.00108652	0.0190451	SLC27A3	ENSG00000143554	ENST00000368659	11000	protein_coding	retained_intron	solute carrier family 27 member 3 [Source:HGNC Symbol;Acc:HGNC:10997]	1	153774354	153780157	1
ENST00000440400.1	0.802907	3.9964	10.6731	0.00108707	0.0190451	ACTN4	ENSG00000130402	ENST00000440400	81	protein_coding	protein_coding	actinin alpha 4 [Source:HGNC Symbol;Acc:HGNC:166]	19	38647649	38731589	1
ENST00000468247.1	-1.32182	3.77687	10.6722	0.00108757	0.0190451	RERE	ENSG00000142599	ENST00000468247	473	protein_coding	protein_coding	arginine-glutamic acid dipeptide repeats [Source:HGNC Symbol;Acc:HGNC:9965]	1	8352397	8848921	-1
ENST00000409987.5	-2.40075	2.99039	10.666	0.00109122	0.0190451	LSM5	ENSG00000106355	ENST00000409987	23658	protein_coding	protein_coding	LSM5 homolog, U6 small nuclear RNA and mRNA degradation associated [Source:HGNC Symbol;Acc:HGNC:17162]	7	32485338	32495283	-1
ENST00000521718.2	-1.27499	2.91206	10.6655	0.0010915	0.0190451		ENSG00000248538	ENST00000521718	157273	lncRNA	lncRNA	novel transcript	8	9151695	9425524	1
ENST00000524083.1	-1.18507	2.86046	10.6292	0.00111315	0.019383		ENSG00000251574	ENST00000524083	105379109	lncRNA	lncRNA	novel transcript	5	104383298	105392970	-1
ENST00000485949.5	1.18017	3.92256	10.6258	0.00111518	0.019383	CCDC14	ENSG00000175455	ENST00000485949	64770	protein_coding	retained_intron	coiled-coil domain containing 14 [Source:HGNC Symbol;Acc:HGNC:25766]	3	123897305	123961408	-1
ENST00000590188.5	1.74645	8.00475	10.6214	0.00111786	0.019392	CIRBP	ENSG00000099622	ENST00000590188	1153	protein_coding	processed_transcript	cold inducible RNA binding protein [Source:HGNC Symbol;Acc:HGNC:1982]	19	1259384	1274880	1
ENST00000467356.5	-1.16436	3.213	10.5991	0.00113142	0.0195383	JMJD1C	ENSG00000171988	ENST00000467356	221037	protein_coding	retained_intron	jumonji domain containing 1C [Source:HGNC Symbol;Acc:HGNC:12313]	10	63167221	63521850	-1
ENST00000612638.1	-1.53846	3.51758	10.599	0.00113146	0.0195383	MIR7110	ENSG00000284421	ENST00000612638	102465667	miRNA	miRNA	microRNA 7110 [Source:HGNC Symbol;Acc:HGNC:50024]	3	123161794	123161879	1
ENST00000475449.6	1.14069	4.65278	10.5968	0.00113281	0.0195383	MAN1B1	ENSG00000177239	ENST00000475449	11253	protein_coding	protein_coding	mannosidase alpha class 1B member 1 [Source:HGNC Symbol;Acc:HGNC:6823]	9	137086857	137109189	1
ENST00000477040.1	-0.663172	4.74126	10.5724	0.00114788	0.0197603	MRPS15	ENSG00000116898	ENST00000477040	64960	protein_coding	processed_transcript	mitochondrial ribosomal protein S15 [Source:HGNC Symbol;Acc:HGNC:14504]	1	36455718	36464384	-1
ENST00000247161.7	-1.1088	4.57899	10.5658	0.00115198	0.0197929	ELK1	ENSG00000126767	ENST00000247161	2002	protein_coding	protein_coding	ETS transcription factor ELK1 [Source:HGNC Symbol;Acc:HGNC:3321]	X	47635521	47650604	-1
ENST00000542232.6	1.05126	3.85331	10.545	0.00116505	0.0199793	RIMKLB	ENSG00000166532	ENST00000542232	57494	protein_coding	processed_transcript	ribosomal modification protein rimK like family member B [Source:HGNC Symbol;Acc:HGNC:29228]	12	8681600	8783095	1
ENST00000514031.5	0.572277	5.15354	10.5347	0.00117151	0.0200518	MFSD10	ENSG00000109736	ENST00000514031	10227	protein_coding	retained_intron	major facilitator superfamily domain containing 10 [Source:HGNC Symbol;Acc:HGNC:16894]	4	2930561	2934834	-1
ENST00000555966.1	-1.08301	3.164	10.4977	0.00119523	0.0203575		ENSG00000258843	ENST00000555966	NA	lncRNA	lncRNA	novel transcript, antisense to NIN	14	50821880	50823501	1
ENST00000429803.1	-1.14379	3.32745	10.4934	0.00119803	0.0203575	RPL31P54	ENSG00000229865	ENST00000429803	NA	processed_pseudogene	processed_pseudogene	ribosomal protein L31 pseudogene 54 [Source:HGNC Symbol;Acc:HGNC:36077]	13	78422823	78423192	1
ENST00000555398.1	-1.2536	5.30685	10.4918	0.00119905	0.0203575	FLRT2	ENSG00000185070	ENST00000555398	23768	protein_coding	processed_transcript	fibronectin leucine rich transmembrane protein 2 [Source:HGNC Symbol;Acc:HGNC:3761]	14	85530144	85654428	1
ENST00000437406.1	1.22141	3.70205	10.4895	0.00120058	0.0203575	RNPEPL1	ENSG00000142327	ENST00000437406	57140	protein_coding	protein_coding	arginyl aminopeptidase like 1 [Source:HGNC Symbol;Acc:HGNC:10079]	2	240565804	240581372	1
ENST00000525579.5	-1.02855	3.873	10.4863	0.00120264	0.0203575	STX17	ENSG00000136874	ENST00000525579	55014	protein_coding	processed_transcript	syntaxin 17 [Source:HGNC Symbol;Acc:HGNC:11432]	9	99906654	99974534	1
ENST00000452655.6	1.06665	3.05181	10.4857	0.00120302	0.0203575	RBBP6	ENSG00000122257	ENST00000452655	5930	protein_coding	protein_coding	RB binding protein 6, ubiquitin ligase [Source:HGNC Symbol;Acc:HGNC:9889]	16	24537693	24572863	1
ENST00000611346.1	-1.67507	3.78804	10.4823	0.00120523	0.0203575	MIR6743	ENSG00000283920	ENST00000611346	102465445	miRNA	miRNA	microRNA 6743 [Source:HGNC Symbol;Acc:HGNC:50008]	11	209336	209406	1
ENST00000569105.5	1.32783	3.46039	10.4651	0.00121654	0.0205099	LTO1	ENSG00000149716	ENST00000569105	220064	protein_coding	processed_transcript	LTO1 maturation factor of ABCE1 [Source:HGNC Symbol;Acc:HGNC:17589]	11	69653076	69675416	-1
ENST00000311308.6	-0.951252	6.01667	10.4412	0.00123236	0.0207378	TTC9B	ENSG00000174521	ENST00000311308	148014	protein_coding	protein_coding	tetratricopeptide repeat domain 9B [Source:HGNC Symbol;Acc:HGNC:26395]	19	40216058	40218399	-1
ENST00000463312.1	2.13192	5.31848	10.4283	0.001241	0.0208441	ID3	ENSG00000117318	ENST00000463312	3399	protein_coding	processed_transcript	inhibitor of DNA binding 3, HLH protein [Source:HGNC Symbol;Acc:HGNC:5362]	1	23557926	23559501	-1
ENST00000597073.5	1.09853	4.22441	10.4137	0.00125084	0.0209702	MYO9B	ENSG00000099331	ENST00000597073	4650	protein_coding	protein_coding	myosin IXB [Source:HGNC Symbol;Acc:HGNC:7609]	19	17075777	17214537	1
ENST00000229633.7	4.08805	10.2732	10.4101	0.00125328	0.020972	HINT3	ENSG00000111911	ENST00000229633	135114	protein_coding	protein_coding	histidine triad nucleotide binding protein 3 [Source:HGNC Symbol;Acc:HGNC:18468]	6	125956770	125980244	1
ENST00000589190.1	1.21916	2.98794	10.4034	0.00125782	0.0210014	TMEM86B	ENSG00000180089	ENST00000589190	255043	protein_coding	retained_intron	transmembrane protein 86B [Source:HGNC Symbol;Acc:HGNC:28448]	19	55226638	55228784	-1
ENST00000565382.1	1.26889	4.14132	10.4006	0.00125971	0.0210014		ENSG00000260018	ENST00000565382	NA	lncRNA	lncRNA	novel transcript, antisense to MBTPS1	16	84117051	84117571	1
ENST00000492828.1	0.999282	3.14013	10.3918	0.00126573	0.0210627	TSC22D2	ENSG00000196428	ENST00000492828	9819	protein_coding	processed_transcript	TSC22 domain family member 2 [Source:HGNC Symbol;Acc:HGNC:29095]	3	150408335	150466431	1
ENST00000581636.1	-1.16732	3.46552	10.3507	0.00129424	0.0214972		ENSG00000264937	ENST00000581636	NA	lncRNA	lncRNA	novel transcript, antisense to ornithine decarboxylase antizyme 2 OAZ2	15	64696622	64696861	1
ENST00000385297.1	1.16643	3.08437	10.334	0.001306	0.0216462	MIR548A3	ENSG00000208032	ENST00000385297	693127	miRNA	miRNA	microRNA 548a-3 [Source:HGNC Symbol;Acc:HGNC:32798]	8	104484369	104484465	-1
ENST00000611809.1	-1.04038	3.22616	10.33	0.00130888	0.0216462		ENSG00000276668	ENST00000611809	NA	lncRNA	lncRNA	novel transcript, sense intronic to OVCH2	11	7699562	7699988	-1
ENST00000409002.7	-1.2169	3.97201	10.3278	0.00131043	0.0216462	HES6	ENSG00000144485	ENST00000409002	55502	protein_coding	protein_coding	hes family bHLH transcription factor 6 [Source:HGNC Symbol;Acc:HGNC:18254]	2	238238267	238240662	-1
ENST00000590665.5	2.79482	3.78451	10.3124	0.00132136	0.0217867	ATP5F1A	ENSG00000152234	ENST00000590665	498	protein_coding	protein_coding	ATP synthase F1 subunit alpha [Source:HGNC Symbol;Acc:HGNC:823]	18	46080248	46104334	-1
ENST00000443258.7	1.27905	4.48246	10.2997	0.00133052	0.0218976	FAHD2CP	ENSG00000231584	ENST00000443258	NA	transcribed_unprocessed_pseudogene	processed_transcript	fumarylacetoacetate hydrolase domain containing 2C, pseudogene [Source:HGNC Symbol;Acc:HGNC:44135]	2	96010551	96023380	1
ENST00000416918.5	0.810842	5.12439	10.2781	0.00134616	0.0221144	TRAPPC12	ENSG00000171853	ENST00000416918	51112	protein_coding	protein_coding	trafficking protein particle complex 12 [Source:HGNC Symbol;Acc:HGNC:24284]	2	3379675	3485094	1
ENST00000527413.1	1.54873	3.67949	10.2555	0.00136277	0.0223244	ZNRD2	ENSG00000173465	ENST00000527413	10534	protein_coding	retained_intron	zinc ribbon domain containing 2 [Source:HGNC Symbol;Acc:HGNC:11328]	11	65570460	65573942	1
ENST00000582969.5	-1.38383	4.45285	10.2503	0.00136664	0.0223244	EPN2	ENSG00000072134	ENST00000582969	22905	protein_coding	processed_transcript	epsin 2 [Source:HGNC Symbol;Acc:HGNC:18639]	17	19215615	19336715	1
ENST00000433934.2	1.26829	3.42803	10.2481	0.00136828	0.0223244	MYH7B	ENSG00000078814	ENST00000433934	57644	protein_coding	protein_coding	myosin heavy chain 7B [Source:HGNC Symbol;Acc:HGNC:15906]	20	34955810	35002437	1
ENST00000434890.5	-1.66861	3.19787	10.2454	0.00137027	0.0223244	CTTNBP2	ENSG00000077063	ENST00000434890	83992	protein_coding	protein_coding	cortactin binding protein 2 [Source:HGNC Symbol;Acc:HGNC:15679]	7	117710651	117874139	-1
ENST00000612155.1	0.883799	4.1576	10.2439	0.00137136	0.0223244	SRRM3	ENSG00000177679	ENST00000612155	222183	protein_coding	retained_intron	serine/arginine repetitive matrix 3 [Source:HGNC Symbol;Acc:HGNC:26729]	7	76201896	76287288	1
ENST00000464611.1	1.03085	9.223	10.2215	0.00138811	0.0225256	ACTB	ENSG00000075624	ENST00000464611	60	protein_coding	protein_coding	actin beta [Source:HGNC Symbol;Acc:HGNC:132]	7	5526409	5563902	-1
ENST00000535801.1	-1.04425	3.9715	10.2207	0.00138874	0.0225256		ENSG00000256774	ENST00000535801	NA	processed_pseudogene	processed_pseudogene	novel pseudogene	12	22596228	22596551	1
ENST00000457894.4	-1.01331	3.87968	10.2136	0.00139412	0.0225722	MID1IP1	ENSG00000165175	ENST00000457894	58526	protein_coding	protein_coding	MID1 interacting protein 1 [Source:HGNC Symbol;Acc:HGNC:20715]	X	38801432	38806537	1
ENST00000640688.1	1.62176	4.6691	10.2045	0.00140098	0.0226234	GABRD	ENSG00000187730	ENST00000640688	2563	protein_coding	retained_intron	gamma-aminobutyric acid type A receptor subunit delta [Source:HGNC Symbol;Acc:HGNC:4084]	1	2019329	2030758	1
ENST00000362883.1	1.06954	7.21217	10.2027	0.00140232	0.0226234	SNORD104	ENSG00000199753	ENST00000362883	NA	snoRNA	snoRNA	small nucleolar RNA, C/D box 104 [Source:HGNC Symbol;Acc:HGNC:32768]	17	64146083	64146152	1
ENST00000518398.2	1.72875	4.95946	10.1941	0.00140894	0.0226895	DST	ENSG00000151914	ENST00000518398	667	protein_coding	nonsense_mediated_decay	dystonin [Source:HGNC Symbol;Acc:HGNC:1090]	6	56457987	56954830	-1
ENST00000617612.2	1.15521	4.13642	10.1761	0.00142275	0.0228287	C11orf96	ENSG00000187479	ENST00000617612	387763	protein_coding	protein_coding	chromosome 11 open reading frame 96 [Source:HGNC Symbol;Acc:HGNC:38675]	11	43925342	43943878	1
ENST00000544848.2	1.20701	4.44553	10.1718	0.00142602	0.0228287	H2AJ	ENSG00000246705	ENST00000544848	55766	protein_coding	protein_coding	H2A.J histone [Source:HGNC Symbol;Acc:HGNC:14456]	12	14774383	14778002	1
ENST00000585842.5	2.01878	6.48241	10.1703	0.00142718	0.0228287	POLR2I	ENSG00000105258	ENST00000585842	5438	protein_coding	nonsense_mediated_decay	RNA polymerase II subunit I [Source:HGNC Symbol;Acc:HGNC:9196]	19	36113709	36115213	-1
ENST00000602206.1	-0.943832	5.09136	10.1696	0.00142775	0.0228287	MRPL34	ENSG00000130312	ENST00000602206	64981	protein_coding	protein_coding	mitochondrial ribosomal protein L34 [Source:HGNC Symbol;Acc:HGNC:14488]	19	17292609	17306843	1
ENST00000487507.1	1.02633	3.37406	10.1584	0.00143642	0.0228967	SGIP1	ENSG00000118473	ENST00000487507	84251	protein_coding	protein_coding	SH3GL interacting endocytic adaptor 1 [Source:HGNC Symbol;Acc:HGNC:25412]	1	66533267	66751139	1
ENST00000537716.6	0.997581	3.83754	10.1553	0.00143884	0.0228967	CD320	ENSG00000167775	ENST00000537716	51293	protein_coding	protein_coding	CD320 molecule [Source:HGNC Symbol;Acc:HGNC:16692]	19	8302127	8308358	-1
ENST00000584657.1	1.06249	3.74563	10.1543	0.00143964	0.0228967	PSMC5	ENSG00000087191	ENST00000584657	5705	protein_coding	retained_intron	proteasome 26S subunit, ATPase 5 [Source:HGNC Symbol;Acc:HGNC:9552]	17	63827152	63832026	1
ENST00000583521.1	-1.23346	3.30966	10.1436	0.00144803	0.0229502		ENSG00000263585	ENST00000583521	NA	lncRNA	lncRNA	novel transcript, antisense PYCR1	17	81932398	81933058	1
ENST00000310847.8	0.968654	3.63341	10.1435	0.00144811	0.0229502	ANKRD10	ENSG00000088448	ENST00000310847	55608	protein_coding	protein_coding	ankyrin repeat domain 10 [Source:HGNC Symbol;Acc:HGNC:20265]	13	110878540	110915069	-1
ENST00000466343.2	-1.0127	3.68982	10.1362	0.00145384	0.0230003		ENSG00000254539	ENST00000466343	NA	lncRNA	lncRNA	novel transcript	1	149048576	149051273	1
ENST00000511425.5	1.07634	3.0767	10.128	0.00146037	0.0230479	IFT122	ENSG00000163913	ENST00000511425	55764	protein_coding	retained_intron	intraflagellar transport 122 [Source:HGNC Symbol;Acc:HGNC:13556]	3	129440036	129520507	1
ENST00000461275.1	1.88868	3.70136	10.1259	0.00146197	0.0230479	CACNA2D1	ENSG00000153956	ENST00000461275	781	protein_coding	processed_transcript	calcium voltage-gated channel auxiliary subunit alpha2delta 1 [Source:HGNC Symbol;Acc:HGNC:1399]	7	81946444	82443777	-1
ENST00000453107.5	-1.37813	4.10916	10.1101	0.0014746	0.0231997	CDC40	ENSG00000168438	ENST00000453107	51362	protein_coding	processed_transcript	cell division cycle 40 [Source:HGNC Symbol;Acc:HGNC:17350]	6	110180141	110254275	1
ENST00000550058.1	2.20263	5.01772	10.1074	0.00147677	0.0231997	METTL25	ENSG00000127720	ENST00000550058	84190	protein_coding	protein_coding	methyltransferase like 25 [Source:HGNC Symbol;Acc:HGNC:26228]	12	82358528	82479239	1
ENST00000465489.1	-1.27227	3.74729	10.0862	0.00149388	0.0233492	SORBS1	ENSG00000095637	ENST00000465489	10580	protein_coding	processed_transcript	sorbin and SH3 domain containing 1 [Source:HGNC Symbol;Acc:HGNC:14565]	10	95311771	95561414	-1
ENST00000508890.1	-1.12523	3.05251	10.0858	0.00149414	0.0233492	MTRR	ENSG00000124275	ENST00000508890	4552	protein_coding	retained_intron	5-methyltetrahydrofolate-homocysteine methyltransferase reductase [Source:HGNC Symbol;Acc:HGNC:7473]	5	7851186	7906025	1
ENST00000628768.1	-1.05046	4.94679	10.0813	0.00149778	0.0233492	STXBP1	ENSG00000136854	ENST00000628768	6812	protein_coding	processed_transcript	syntaxin binding protein 1 [Source:HGNC Symbol;Acc:HGNC:11444]	9	127579370	127696027	1
ENST00000524699.5	1.08398	2.98272	10.0805	0.00149849	0.0233492	BRMS1	ENSG00000174744	ENST00000524699	25855	protein_coding	protein_coding	BRMS1 transcriptional repressor and anoikis regulator [Source:HGNC Symbol;Acc:HGNC:17262]	11	66337333	66345125	-1
ENST00000448394.2	-1.57785	4.15822	10.0795	0.00149927	0.0233492	RANBP1	ENSG00000099901	ENST00000448394	5902	protein_coding	processed_transcript	RAN binding protein 1 [Source:HGNC Symbol;Acc:HGNC:9847]	22	20115938	20127355	1
ENST00000471965.1	1.0621	3.73952	10.0616	0.00151388	0.0235358	EMD	ENSG00000102119	ENST00000471965	2010	protein_coding	retained_intron	emerin [Source:HGNC Symbol;Acc:HGNC:3331]	X	154379273	154381574	1
ENST00000556257.5	0.9196	3.21114	10.0558	0.00151869	0.0235698	MLH3	ENSG00000119684	ENST00000556257	27030	protein_coding	protein_coding	mutL homolog 3 [Source:HGNC Symbol;Acc:HGNC:7128]	14	75013769	75051532	-1
ENST00000463025.1	-1.13365	2.95758	10.039	0.00153264	0.0237281	NECTIN3-AS1	ENSG00000242242	ENST00000463025	NA	lncRNA	lncRNA	NECTIN3 antisense RNA 1 [Source:HGNC Symbol;Acc:HGNC:40813]	3	110888384	111071553	-1
ENST00000468732.5	0.989913	5.73947	10.0371	0.00153416	0.0237281	LUC7L	ENSG00000007392	ENST00000468732	55692	protein_coding	retained_intron	LUC7 like [Source:HGNC Symbol;Acc:HGNC:6723]	16	188969	229463	-1
ENST00000590926.1	2.30261	3.67455	9.99362	0.00157084	0.0242535	APLP1	ENSG00000105290	ENST00000590926	333	protein_coding	retained_intron	amyloid beta precursor like protein 1 [Source:HGNC Symbol;Acc:HGNC:597]	19	35867899	35879792	1
ENST00000390485.1	-1.58457	2.77926	9.97493	0.00158686	0.0244107	TRAJ53	ENSG00000211837	ENST00000390485	NA	TR_J_gene	TR_J_gene	T cell receptor alpha joining 53 [Source:HGNC Symbol;Acc:HGNC:12085]	14	22483004	22483069	1
ENST00000560571.1	2.50677	4.09829	9.967	0.00159371	0.0244107	AKAP13	ENSG00000170776	ENST00000560571	11214	protein_coding	processed_transcript	A-kinase anchoring protein 13 [Source:HGNC Symbol;Acc:HGNC:371]	15	85380571	85749358	1
ENST00000631117.2	-0.917364	4.72544	9.96682	0.00159387	0.0244107		ENSG00000228113	ENST00000631117	NA	lncRNA	lncRNA	novel transcript, antisense to STEAP4	7	88219359	88304367	1
ENST00000431813.1	-1.289	3.37477	9.96622	0.00159438	0.0244107	DAPK1-IT1	ENSG00000236709	ENST00000431813	100506897	lncRNA	lncRNA	DAPK1 intronic transcript 1 [Source:HGNC Symbol;Acc:HGNC:43591]	9	87553454	87554459	1
ENST00000486494.1	2.5513	4.15758	9.96597	0.0015946	0.0244107	ZNF638	ENSG00000075292	ENST00000486494	27332	protein_coding	retained_intron	zinc finger protein 638 [Source:HGNC Symbol;Acc:HGNC:17894]	2	71276561	71435069	1
ENST00000606400.3	0.828061	4.82261	9.95964	0.0016001	0.0244532	CDC34	ENSG00000099804	ENST00000606400	997	protein_coding	retained_intron	cell division cycle 34, ubiqiutin conjugating enzyme [Source:HGNC Symbol;Acc:HGNC:1734]	19	531760	542092	1
ENST00000463356.5	0.924167	3.52241	9.94032	0.00161698	0.0246692	TFRC	ENSG00000072274	ENST00000463356	7037	protein_coding	processed_transcript	transferrin receptor [Source:HGNC Symbol;Acc:HGNC:11763]	3	196027183	196082096	-1
ENST00000406875.8	-1.0949	5.0458	9.92959	0.00162643	0.0247714	HIPK2	ENSG00000064393	ENST00000406875	28996	protein_coding	protein_coding	homeodomain interacting protein kinase 2 [Source:HGNC Symbol;Acc:HGNC:14402]	7	139561570	139777998	-1
ENST00000467433.5	1.71047	4.75175	9.92384	0.00163152	0.0247891	CALY	ENSG00000130643	ENST00000467433	50632	protein_coding	retained_intron	calcyon neuron specific vesicular protein [Source:HGNC Symbol;Acc:HGNC:17938]	10	133324072	133336935	-1
ENST00000456382.2	-1.18318	3.19278	9.91804	0.00163667	0.0247891		ENSG00000232519	ENST00000456382	NA	lncRNA	lncRNA	novel transcript, antisense to MSTO1	1	155609776	155610380	-1
ENST00000613324.4	1.81828	3.74425	9.91632	0.0016382	0.0247891	FGFR2	ENSG00000066468	ENST00000613324	2263	protein_coding	protein_coding	fibroblast growth factor receptor 2 [Source:HGNC Symbol;Acc:HGNC:3689]	10	121478332	121598458	-1
ENST00000556840.5	1.21767	4.65286	9.91532	0.00163909	0.0247891	MRPL52	ENSG00000172590	ENST00000556840	122704	protein_coding	protein_coding	mitochondrial ribosomal protein L52 [Source:HGNC Symbol;Acc:HGNC:16655]	14	22829879	22835037	1
ENST00000463526.1	1.60461	3.16036	9.91274	0.00164139	0.0247891	CMSS1	ENSG00000184220	ENST00000463526	84319	protein_coding	protein_coding	cms1 ribosomal small subunit homolog [Source:HGNC Symbol;Acc:HGNC:28666]	3	99817837	100181732	1
ENST00000363962.1	-1.48129	3.75926	9.90929	0.00164446	0.0247939	SNORD114-4	ENSG00000200832	ENST00000363962	NA	snoRNA	snoRNA	small nucleolar RNA, C/D box 114-4 [Source:HGNC Symbol;Acc:HGNC:32992]	14	100954374	100954448	1
ENST00000493818.1	1.41847	3.2241	9.86787	0.0016819	0.0253159	KIF17	ENSG00000117245	ENST00000493818	57576	protein_coding	processed_transcript	kinesin family member 17 [Source:HGNC Symbol;Acc:HGNC:19167]	1	20664014	20718017	-1
ENST00000467537.1	-0.871573	3.44055	9.85431	0.00169434	0.0254339		ENSG00000244701	ENST00000467537	NA	lncRNA	lncRNA	novel transcript, antisense to AGK	7	141652381	141656810	-1
ENST00000534258.1	-1.14538	3.9789	9.85015	0.00169818	0.0254339		ENSG00000183889	ENST00000534258	NA	protein_coding	retained_intron	novel member of the nuclear pore complex interacting protein NPIP gene family	16	16317444	16350590	1
ENST00000587734.1	2.00681	4.17367	9.85009	0.00169824	0.0254339	DOCK6	ENSG00000130158	ENST00000587734	57572	protein_coding	protein_coding	dedicator of cytokinesis 6 [Source:HGNC Symbol;Acc:HGNC:19189]	19	11199295	11262524	-1
ENST00000199706.12	0.784379	4.79585	9.83421	0.00171296	0.0255965	MRPL28	ENSG00000086504	ENST00000199706	10573	protein_coding	protein_coding	mitochondrial ribosomal protein L28 [Source:HGNC Symbol;Acc:HGNC:14484]	16	366969	371289	-1
ENST00000624580.1	-1.09397	3.09422	9.83225	0.00171479	0.0255965		ENSG00000279304	ENST00000624580	NA	TEC	TEC	novel transcript	11	93133855	93134164	1
ENST00000610659.4	1.50287	4.02709	9.82659	0.00172007	0.0256327	UNC93B1	ENSG00000110057	ENST00000610659	81622	protein_coding	processed_transcript	unc-93 homolog B1, TLR signaling regulator [Source:HGNC Symbol;Acc:HGNC:13481]	11	67991100	68004982	-1
ENST00000490488.5	-1.06986	3.87711	9.80995	0.0017357	0.0257938	CARD19	ENSG00000165233	ENST00000490488	84270	protein_coding	processed_transcript	caspase recruitment domain family member 19 [Source:HGNC Symbol;Acc:HGNC:28148]	9	93096217	93113283	1
ENST00000373604.4	-1.06791	2.87255	9.80898	0.00173662	0.0257938		ENSG00000224066	ENST00000373604	NA	lncRNA	lncRNA	novel transcript	1	32204769	32206814	-1
ENST00000628360.1	-1.48022	4.73724	9.79605	0.00174887	0.025933	TCF4	ENSG00000196628	ENST00000628360	6925	protein_coding	retained_intron	transcription factor 4 [Source:HGNC Symbol;Acc:HGNC:11634]	18	55222185	55664787	-1
ENST00000604052.1	1.44946	4.23234	9.76701	0.00177671	0.0263023		ENSG00000270640	ENST00000604052	NA	lncRNA	lncRNA	novel transcript, sense intronic to FOSL2	2	28396815	28397110	1
ENST00000540280.1	1.10317	4.17455	9.74693	0.00179622	0.0265474	TMEM109	ENSG00000110108	ENST00000540280	79073	protein_coding	processed_transcript	transmembrane protein 109 [Source:HGNC Symbol;Acc:HGNC:28771]	11	60914158	60923443	1
ENST00000463436.1	-0.894587	4.43617	9.72993	0.00181292	0.0267125	SFI1	ENSG00000198089	ENST00000463436	9814	protein_coding	processed_transcript	SFI1 centrin binding protein [Source:HGNC Symbol;Acc:HGNC:29064]	22	31488688	31618588	1
ENST00000443006.5	-1.1564	3.4342	9.7295	0.00181334	0.0267125	MDH2	ENSG00000146701	ENST00000443006	4191	protein_coding	protein_coding	malate dehydrogenase 2 [Source:HGNC Symbol;Acc:HGNC:6971]	7	76048051	76067508	1
ENST00000535480.1	-0.632648	6.39768	9.72395	0.00181882	0.0267495	TMEM132A	ENSG00000006118	ENST00000535480	54972	protein_coding	protein_coding	transmembrane protein 132A [Source:HGNC Symbol;Acc:HGNC:31092]	11	60924460	60937159	1
ENST00000472524.1	0.984003	4.16138	9.71866	0.00182406	0.0267828	CCDC88B	ENSG00000168071	ENST00000472524	283234	protein_coding	processed_transcript	coiled-coil domain containing 88B [Source:HGNC Symbol;Acc:HGNC:26757]	11	64340204	64357534	1
ENST00000506879.5	0.890921	6.00322	9.71534	0.00182737	0.0267875	FAM193B	ENSG00000146067	ENST00000506879	54540	protein_coding	retained_intron	family with sequence similarity 193 member B [Source:HGNC Symbol;Acc:HGNC:25524]	5	177519789	177554563	-1
ENST00000331342.4	1.4265	4.56373	9.69117	0.00185156	0.0270979	SNORC	ENSG00000182600	ENST00000331342	389084	protein_coding	protein_coding	secondary ossification center associated regulator of chondrocyte maturation [Source:HGNC Symbol;Acc:HGNC:33763]	2	232857270	232878708	1
ENST00000523086.5	-1.06769	3.34503	9.68326	0.00185955	0.0271706	COPS5	ENSG00000121022	ENST00000523086	10987	protein_coding	processed_transcript	COP9 signalosome subunit 5 [Source:HGNC Symbol;Acc:HGNC:2240]	8	67043079	67083783	-1
ENST00000540945.1	1.06415	4.11318	9.66915	0.00187388	0.0273355	DNAJC4	ENSG00000110011	ENST00000540945	3338	protein_coding	retained_intron	DnaJ heat shock protein family (Hsp40) member C4 [Source:HGNC Symbol;Acc:HGNC:5271]	11	64230278	64234286	1
ENST00000540921.5	1.4456	3.40952	9.64857	0.00189499	0.0275986	ZMAT1	ENSG00000166432	ENST00000540921	84460	protein_coding	protein_coding	zinc finger matrin-type 1 [Source:HGNC Symbol;Acc:HGNC:29377]	X	101882288	101932079	-1
ENST00000408637.1	-1.35506	3.46622	9.6444	0.0018993	0.0276166	RNU6ATAC42P	ENSG00000221564	ENST00000408637	NA	snRNA	snRNA	RNA, U6atac small nuclear 42, pseudogene [Source:HGNC Symbol;Acc:HGNC:46941]	12	64939023	64939117	1
ENST00000465706.1	-0.826924	3.8336	9.63795	0.00190598	0.027669	BCS1L	ENSG00000074582	ENST00000465706	617	protein_coding	processed_transcript	BCS1 homolog, ubiquinol-cytochrome c reductase complex chaperone [Source:HGNC Symbol;Acc:HGNC:1020]	2	218658764	218663443	1
ENST00000563744.1	-1.93817	5.51309	9.62784	0.0019165	0.0277338	GABARAPL2	ENSG00000034713	ENST00000563744	11345	protein_coding	protein_coding	GABA type A receptor associated protein like 2 [Source:HGNC Symbol;Acc:HGNC:13291]	16	75566375	75577881	1
ENST00000526640.5	2.43557	4.87717	9.62773	0.00191661	0.0277338	FTH1	ENSG00000167996	ENST00000526640	2495	protein_coding	protein_coding	ferritin heavy chain 1 [Source:HGNC Symbol;Acc:HGNC:3976]	11	61959718	61967634	-1
ENST00000422021.1	1.01236	3.18712	9.62189	0.00192272	0.0277476	ZNF662	ENSG00000182983	ENST00000422021	389114	protein_coding	protein_coding	zinc finger protein 662 [Source:HGNC Symbol;Acc:HGNC:31930]	3	42906142	42919334	1
ENST00000551361.1	4.01502	10.4849	9.61808	0.00192672	0.0277476	SNHG14	ENSG00000224078	ENST00000551361	NA	lncRNA	lncRNA	small nucleolar RNA host gene 14 [Source:HGNC Symbol;Acc:HGNC:37462]	15	24978583	25420336	1
ENST00000485579.1	0.915151	5.35463	9.61796	0.00192683	0.0277476	MAPK3	ENSG00000102882	ENST00000485579	5595	protein_coding	retained_intron	mitogen-activated protein kinase 3 [Source:HGNC Symbol;Acc:HGNC:6877]	16	30114105	30123506	-1
ENST00000581458.2	3.38101	6.94294	9.60407	0.00194147	0.0279136	RN7SL5P	ENSG00000265735	ENST00000581458	NA	misc_RNA	misc_RNA	RNA, 7SL, cytoplasmic 5, pseudogene [Source:HGNC Symbol;Acc:HGNC:10040]	9	9442060	9442380	1
ENST00000292901.7	1.69232	6.47114	9.58171	0.00196525	0.028206	HBD	ENSG00000223609	ENST00000292901	3045	protein_coding	protein_coding	hemoglobin subunit delta [Source:HGNC Symbol;Acc:HGNC:4829]	11	5232678	5243657	-1
ENST00000532235.1	-1.25944	4.14382	9.57907	0.00196808	0.028206	TAF1D	ENSG00000166012	ENST00000532235	79101	protein_coding	processed_transcript	TATA-box binding protein associated factor, RNA polymerase I subunit D [Source:HGNC Symbol;Acc:HGNC:28759]	11	93729948	93784391	-1
ENST00000602876.5	1.26151	4.04238	9.56489	0.00198334	0.0283421	ATP6V0D1	ENSG00000159720	ENST00000602876	9114	protein_coding	protein_coding	ATPase H+ transporting V0 subunit d1 [Source:HGNC Symbol;Acc:HGNC:13724]	16	67438014	67481181	-1
ENST00000450116.6	2.09194	4.27039	9.56439	0.00198389	0.0283421	RPS21	ENSG00000171858	ENST00000450116	6227	protein_coding	protein_coding	ribosomal protein S21 [Source:HGNC Symbol;Acc:HGNC:10409]	20	62387103	62388520	1
ENST00000575877.5	-0.902736	3.64342	9.55186	0.00199747	0.0283932	ARRB2	ENSG00000141480	ENST00000575877	409	protein_coding	protein_coding	arrestin beta 2 [Source:HGNC Symbol;Acc:HGNC:712]	17	4710596	4721499	1
ENST00000450376.1	1.16734	3.37687	9.55128	0.0019981	0.0283932	EIF3L	ENSG00000100129	ENST00000450376	51386	protein_coding	protein_coding	eukaryotic translation initiation factor 3 subunit L [Source:HGNC Symbol;Acc:HGNC:18138]	22	37848868	37889407	1
ENST00000441365.2	-0.997967	5.13824	9.55118	0.0019982	0.0283932	NKX6-2	ENSG00000148826	ENST00000441365	84504	protein_coding	processed_transcript	NK6 homeobox 2 [Source:HGNC Symbol;Acc:HGNC:19321]	10	132783179	132786147	-1
ENST00000578318.1	1.60727	4.92395	9.54944	0.0020001	0.0283932	ITGB4	ENSG00000132470	ENST00000578318	3691	protein_coding	protein_coding	integrin subunit beta 4 [Source:HGNC Symbol;Acc:HGNC:6158]	17	75721328	75757818	1
ENST00000520363.1	-0.828185	3.73819	9.53835	0.00201223	0.0285203	CIBAR1	ENSG00000188343	ENST00000520363	137392	protein_coding	processed_transcript	CBY1 interacting BAR domain containing 1 [Source:HGNC Symbol;Acc:HGNC:30452]	8	93698561	93731527	1
ENST00000251472.9	-1.03559	4.40011	9.53059	0.00202076	0.0285961	MAST1	ENSG00000105613	ENST00000251472	22983	protein_coding	protein_coding	microtubule associated serine/threonine kinase 1 [Source:HGNC Symbol;Acc:HGNC:19034]	19	12833951	12874952	1
ENST00000619835.4	1.00164	3.39808	9.51138	0.00204201	0.0288275	MIER2	ENSG00000105556	ENST00000619835	54531	protein_coding	protein_coding	MIER family member 2 [Source:HGNC Symbol;Acc:HGNC:29210]	19	305573	344815	-1
ENST00000435644.6	2.50162	5.01312	9.50742	0.00204643	0.0288275	RB1CC1	ENSG00000023287	ENST00000435644	9821	protein_coding	protein_coding	RB1 inducible coiled-coil 1 [Source:HGNC Symbol;Acc:HGNC:15574]	8	52622458	52745843	-1
ENST00000398422.2	0.833874	4.04637	9.50702	0.00204688	0.0288275	CCT7	ENSG00000135624	ENST00000398422	10574	protein_coding	protein_coding	chaperonin containing TCP1 subunit 7 [Source:HGNC Symbol;Acc:HGNC:1622]	2	73233420	73253021	1
ENST00000579940.1	-1.24868	4.38177	9.50427	0.00204994	0.0288275	MIR548AI	ENSG00000265226	ENST00000579940	100616347	miRNA	miRNA	microRNA 548ai [Source:HGNC Symbol;Acc:HGNC:41854]	6	99124609	99124696	1
ENST00000526222.5	-1.33173	3.81017	9.48048	0.0020767	0.0291044	RPLP2	ENSG00000177600	ENST00000526222	6181	protein_coding	processed_transcript	ribosomal protein lateral stalk subunit P2 [Source:HGNC Symbol;Acc:HGNC:10377]	11	809965	812880	1
ENST00000534130.1	1.03633	3.21417	9.4801	0.00207713	0.0291044	BIRC2	ENSG00000110330	ENST00000534130	329	protein_coding	retained_intron	baculoviral IAP repeat containing 2 [Source:HGNC Symbol;Acc:HGNC:590]	11	102347211	102378670	1
ENST00000438704.6	1.16669	3.18735	9.47814	0.00207935	0.0291044	HMGB2	ENSG00000164104	ENST00000438704	3148	protein_coding	protein_coding	high mobility group box 2 [Source:HGNC Symbol;Acc:HGNC:5000]	4	173331376	173334432	-1
ENST00000453169.2	1.22945	2.91368	9.45939	0.00210071	0.0293577	FABP3P2	ENSG00000233259	ENST00000453169	NA	processed_pseudogene	processed_pseudogene	fatty acid binding protein 3 pseudogene 2 [Source:HGNC Symbol;Acc:HGNC:3558]	13	42369259	42369657	-1
ENST00000519048.1	-1.06304	3.07089	9.45556	0.0021051	0.0293733		ENSG00000253926	ENST00000519048	NA	lncRNA	lncRNA	novel transcript	8	129415949	129445852	1
ENST00000596241.2	-1.11609	2.86447	9.4331	0.00213104	0.0296892		ENSG00000231876	ENST00000596241	102723536	lncRNA	lncRNA	novel transcript	16	26302064	26340815	1
ENST00000518406.5	-1.46971	3.31869	9.42666	0.00213854	0.0297475	UQCRB	ENSG00000156467	ENST00000518406	7381	protein_coding	protein_coding	ubiquinol-cytochrome c reductase binding protein [Source:HGNC Symbol;Acc:HGNC:12582]	8	96222947	96235546	-1
ENST00000565617.1	-0.79738	3.91608	9.42351	0.00214221	0.0297526	ZNNT1	ENSG00000261087	ENST00000565617	NA	lncRNA	lncRNA	ZNF706 neighboring transcript 1 [Source:HGNC Symbol;Acc:HGNC:54438]	8	101166805	101169629	-1
ENST00000408043.1	1.62554	5.47476	9.41939	0.00214703	0.0297582	SLC25A20P1	ENSG00000218363	ENST00000408043	NA	processed_pseudogene	processed_pseudogene	solute carrier family 25 member 20 pseudogene 1 [Source:HGNC Symbol;Acc:HGNC:1422]	6	52246460	52247362	1
ENST00000561809.1	-0.961522	3.95916	9.41595	0.00215106	0.0297582	TMEM231	ENSG00000205084	ENST00000561809	79583	protein_coding	retained_intron	transmembrane protein 231 [Source:HGNC Symbol;Acc:HGNC:37234]	16	75536741	75556268	-1
ENST00000579898.5	1.02853	3.49556	9.41468	0.00215255	0.0297582	TMEM94	ENSG00000177728	ENST00000579898	9772	protein_coding	retained_intron	transmembrane protein 94 [Source:HGNC Symbol;Acc:HGNC:28983]	17	75441159	75500452	1
ENST00000525015.1	-1.14805	2.97857	9.38592	0.00218658	0.030149	CYP2R1	ENSG00000186104	ENST00000525015	120227	protein_coding	nonsense_mediated_decay	cytochrome P450 family 2 subfamily R member 1 [Source:HGNC Symbol;Acc:HGNC:20580]	11	14877440	14892231	-1
ENST00000535750.5	-0.904566	5.58331	9.38242	0.00219076	0.030149	TRMT112	ENSG00000173113	ENST00000535750	51504	protein_coding	retained_intron	tRNA methyltransferase subunit 11-2 [Source:HGNC Symbol;Acc:HGNC:26940]	11	64316460	64317559	-1
ENST00000528996.1	1.41212	3.10923	9.38203	0.00219123	0.030149	SERPING1	ENSG00000149131	ENST00000528996	710	protein_coding	nonsense_mediated_decay	serpin family G member 1 [Source:HGNC Symbol;Acc:HGNC:1228]	11	57597387	57619171	1
ENST00000508200.5	-0.905073	4.29586	9.37951	0.00219424	0.030149	MRPL27	ENSG00000108826	ENST00000508200	51264	protein_coding	protein_coding	mitochondrial ribosomal protein L27 [Source:HGNC Symbol;Acc:HGNC:14483]	17	50367857	50373207	-1
ENST00000363502.1	-1.42282	3.89563	9.36836	0.00220763	0.0302867	RNU5E-8P	ENSG00000200372	ENST00000363502	NA	snRNA	snRNA	RNA, U5E small nuclear 8, pseudogene [Source:HGNC Symbol;Acc:HGNC:42528]	3	116965112	116965227	-1
ENST00000468437.1	-1.05266	3.45386	9.36335	0.00221367	0.0303129	SPATA1	ENSG00000122432	ENST00000468437	100505741	protein_coding	processed_transcript	spermatogenesis associated 1 [Source:HGNC Symbol;Acc:HGNC:14682]	1	84506300	84566194	1
ENST00000488705.1	-1.1629	3.28184	9.36119	0.00221629	0.0303129	MLLT3	ENSG00000171843	ENST00000488705	4300	protein_coding	processed_transcript	MLLT3 super elongation complex subunit [Source:HGNC Symbol;Acc:HGNC:7136]	9	20341669	20622499	-1
ENST00000371694.7	1.04038	3.18443	9.3546	0.00222427	0.0303758	AGPAT2	ENSG00000169692	ENST00000371694	10555	protein_coding	protein_coding	1-acylglycerol-3-phosphate O-acyltransferase 2 [Source:HGNC Symbol;Acc:HGNC:325]	9	136673143	136687457	-1
ENST00000494396.5	-0.962948	3.3282	9.34763	0.00223274	0.0304453	SYP	ENSG00000102003	ENST00000494396	6855	protein_coding	retained_intron	synaptophysin [Source:HGNC Symbol;Acc:HGNC:11506]	X	49187815	49200199	-1
ENST00000370009.5	0.66588	5.33483	9.34426	0.00223685	0.0304551	NAA10	ENSG00000102030	ENST00000370009	8260	protein_coding	protein_coding	N-alpha-acetyltransferase 10, NatA catalytic subunit [Source:HGNC Symbol;Acc:HGNC:18704]	X	153929225	153935080	-1
ENST00000448898.1	1.11945	3.09506	9.33335	0.00225021	0.0305906		ENSG00000228675	ENST00000448898	NA	lncRNA	lncRNA	novel transcript	7	17679549	17680659	1
ENST00000560064.1	1.32186	3.14333	9.33007	0.00225423	0.030599	PSTPIP1	ENSG00000140368	ENST00000560064	9051	protein_coding	retained_intron	proline-serine-threonine phosphatase interacting protein 1 [Source:HGNC Symbol;Acc:HGNC:9580]	15	76993359	77037475	1
ENST00000425018.1	1.00895	4.59876	9.3057	0.00228443	0.0309621	TUBGCP6	ENSG00000128159	ENST00000425018	85378	protein_coding	protein_coding	tubulin gamma complex associated protein 6 [Source:HGNC Symbol;Acc:HGNC:18127]	22	50217689	50245023	-1
ENST00000613623.1	-1.38342	3.05741	9.29694	0.00229537	0.0310636		ENSG00000275286	ENST00000613623	NA	lncRNA	lncRNA	novel transcript	12	44498616	44499158	-1
ENST00000594724.5	-0.812301	4.03027	9.29224	0.00230126	0.0310965	USE1	ENSG00000053501	ENST00000594724	55850	protein_coding	nonsense_mediated_decay	unconventional SNARE in the ER 1 [Source:HGNC Symbol;Acc:HGNC:30882]	19	17215346	17219829	1
ENST00000639072.1	1.28669	3.32905	9.28373	0.00231198	0.0311944	CFAP46	ENSG00000171811	ENST00000639072	54777	protein_coding	protein_coding	cilia and flagella associated protein 46 [Source:HGNC Symbol;Acc:HGNC:25247]	10	132808392	132942823	-1
ENST00000471396.1	-1.5004	4.52867	9.28041	0.00231617	0.0312041	TRIM59	ENSG00000213186	ENST00000471396	286827	protein_coding	protein_coding	tripartite motif containing 59 [Source:HGNC Symbol;Acc:HGNC:30834]	3	160432445	160485773	-1
ENST00000422754.1	-0.917513	3.05946	9.25337	0.00235062	0.0316208	IVNS1ABP	ENSG00000116679	ENST00000422754	10625	protein_coding	protein_coding	influenza virus NS1A binding protein [Source:HGNC Symbol;Acc:HGNC:16951]	1	185296388	185317273	-1
ENST00000457390.1	-1.12633	4.35447	9.24652	0.00235944	0.0316919	LINC02802	ENSG00000232527	ENST00000457390	645166	lncRNA	lncRNA	long intergenic non-protein coding RNA 2802 [Source:HGNC Symbol;Acc:HGNC:54326]	1	144227029	144250326	-1
ENST00000473343.5	-0.922852	3.77357	9.23756	0.002371	0.0317943	TNFRSF25	ENSG00000215788	ENST00000473343	8718	protein_coding	retained_intron	TNF receptor superfamily member 25 [Source:HGNC Symbol;Acc:HGNC:11910]	1	6460786	6466175	-1
ENST00000447814.1	2.13347	3.44129	9.23515	0.00237413	0.0317943	ZNF514	ENSG00000144026	ENST00000447814	84874	protein_coding	protein_coding	zinc finger protein 514 [Source:HGNC Symbol;Acc:HGNC:25894]	2	95145000	95165413	-1
ENST00000297533.9	0.954202	4.34411	9.2214	0.00239202	0.0319862	TMUB1	ENSG00000164897	ENST00000297533	83590	protein_coding	protein_coding	transmembrane and ubiquitin like domain containing 1 [Source:HGNC Symbol;Acc:HGNC:21709]	7	151081085	151083493	-1
ENST00000548836.1	-1.57737	2.98279	9.20927	0.00240793	0.032151	USP15	ENSG00000135655	ENST00000548836	9958	protein_coding	protein_coding	ubiquitin specific peptidase 15 [Source:HGNC Symbol;Acc:HGNC:12613]	12	62260338	62417431	1
ENST00000499038.2	-2.17575	5.51565	9.20542	0.002413	0.0321606	UBE2B	ENSG00000119048	ENST00000499038	7320	protein_coding	processed_transcript	ubiquitin conjugating enzyme E2 B [Source:HGNC Symbol;Acc:HGNC:12473]	5	134371469	134392108	1
ENST00000564248.1	-0.716499	6.6111	9.20242	0.00241696	0.0321606		ENSG00000260418	ENST00000564248	NA	lncRNA	lncRNA	novel transcript	6	136335714	136336087	-1
ENST00000407275.2	1.1155	3.55388	9.20058	0.00241938	0.0321606	ANKMY1	ENSG00000144504	ENST00000407275	51281	protein_coding	protein_coding	ankyrin repeat and MYND domain containing 1 [Source:HGNC Symbol;Acc:HGNC:20987]	2	240479422	240569209	-1
ENST00000593185.1	1.32473	5.64203	9.19101	0.00243206	0.0322814	IZUMO4	ENSG00000099840	ENST00000593185	113177	protein_coding	retained_intron	IZUMO family member 4 [Source:HGNC Symbol;Acc:HGNC:26950]	19	2096429	2099593	1
ENST00000458985.1	-1.75626	3.1847	9.18718	0.00243716	0.0323014	RNU7-187P	ENSG00000238998	ENST00000458985	NA	snRNA	snRNA	RNA, U7 small nuclear 187 pseudogene [Source:HGNC Symbol;Acc:HGNC:45721]	11	112977353	112977420	1
ENST00000616685.1	-1.01616	3.06654	9.18252	0.00244337	0.032336	NOP16	ENSG00000048162	ENST00000616685	51491	protein_coding	protein_coding	NOP16 nucleolar protein [Source:HGNC Symbol;Acc:HGNC:26934]	5	176383938	176388927	-1
ENST00000413844.3	1.53649	3.44461	9.17398	0.0024548	0.0324395	ELOVL1	ENSG00000066322	ENST00000413844	64834	protein_coding	protein_coding	ELOVL fatty acid elongase 1 [Source:HGNC Symbol;Acc:HGNC:14418]	1	43363398	43368074	-1
ENST00000516549.1	-0.89514	4.05137	9.16797	0.00246287	0.0324983	RN7SKP135	ENSG00000252358	ENST00000516549	NA	misc_RNA	misc_RNA	RN7SK pseudogene 135 [Source:HGNC Symbol;Acc:HGNC:45859]	8	63609354	63609600	-1
ENST00000582287.6	1.52391	4.22616	9.1386	0.00250273	0.0329758	ISYNA1	ENSG00000105655	ENST00000582287	51477	protein_coding	retained_intron	inositol-3-phosphate synthase 1 [Source:HGNC Symbol;Acc:HGNC:29821]	19	18434388	18438167	-1
ENST00000551787.5	0.957885	3.94501	9.10649	0.00254705	0.0335106	BRF1	ENSG00000185024	ENST00000551787	2972	protein_coding	protein_coding	BRF1 RNA polymerase III transcription initiation factor subunit [Source:HGNC Symbol;Acc:HGNC:11551]	14	105209286	105315589	-1
ENST00000555396.1	-0.968741	4.80359	9.06705	0.00260257	0.0341911		ENSG00000258765	ENST00000555396	NA	lncRNA	lncRNA	novel transcript	15	91643017	91649114	-1
ENST00000556031.1	-1.04759	3.53864	9.05381	0.00262147	0.0342781	TSHR	ENSG00000165409	ENST00000556031	7253	protein_coding	retained_intron	thyroid stimulating hormone receptor [Source:HGNC Symbol;Acc:HGNC:12373]	14	80954989	81146306	1
ENST00000649452.1	-1.81472	5.02086	9.05327	0.00262226	0.0342781	ITM2B	ENSG00000136156	ENST00000649452	9445	protein_coding	nonsense_mediated_decay	integral membrane protein 2B [Source:HGNC Symbol;Acc:HGNC:6174]	13	48232612	48270357	1
ENST00000460623.5	1.1798	3.60618	9.05268	0.0026231	0.0342781	NAPRT	ENSG00000147813	ENST00000460623	93100	protein_coding	non_stop_decay	nicotinate phosphoribosyltransferase [Source:HGNC Symbol;Acc:HGNC:30450]	8	143574785	143578649	-1
ENST00000628534.1	-0.83985	4.41447	9.04991	0.00262707	0.0342781	FER	ENSG00000151422	ENST00000628534	2241	protein_coding	protein_coding	FER tyrosine kinase [Source:HGNC Symbol;Acc:HGNC:3655]	5	108747841	109196841	1
ENST00000545504.1	1.49361	3.19745	9.04908	0.00262827	0.0342781	TMBIM4	ENSG00000155957	ENST00000545504	51643	protein_coding	nonsense_mediated_decay	transmembrane BAX inhibitor motif containing 4 [Source:HGNC Symbol;Acc:HGNC:24257]	12	66135846	66170072	-1
ENST00000448531.1	-1.2873	4.7676	9.04593	0.0026328	0.0342875	SLC8A1	ENSG00000183023	ENST00000448531	6546	protein_coding	protein_coding	solute carrier family 8 member A1 [Source:HGNC Symbol;Acc:HGNC:11068]	2	40097270	40611053	-1
ENST00000554407.5	2.1353	4.78434	9.03841	0.00264366	0.034379		ENSG00000255435	ENST00000554407	NA	lncRNA	lncRNA	novel transcript, antisense to MLL and TTC36	11	118510273	118531094	-1
ENST00000569654.1	-1.0465	3.5303	9.03252	0.00265219	0.0344401		ENSG00000260084	ENST00000569654	NA	lncRNA	lncRNA	novel transcript, antisense to ZFP90	16	68573782	68589512	-1
ENST00000592052.1	0.796868	4.83299	9.01695	0.00267488	0.0346847	TMEM259	ENSG00000182087	ENST00000592052	91304	protein_coding	retained_intron	transmembrane protein 259 [Source:HGNC Symbol;Acc:HGNC:17039]	19	1009648	1021179	-1
ENST00000600027.5	1.7298	6.86468	9.00989	0.00268523	0.0347687	RPS11	ENSG00000142534	ENST00000600027	6205	protein_coding	retained_intron	ribosomal protein S11 [Source:HGNC Symbol;Acc:HGNC:10384]	19	49496365	49499708	1
ENST00000615073.4	0.855509	3.7266	9.0064	0.00269036	0.0347851	MFSD12	ENSG00000161091	ENST00000615073	126321	protein_coding	protein_coding	major facilitator superfamily domain containing 12 [Source:HGNC Symbol;Acc:HGNC:28299]	19	3538261	3574290	-1
ENST00000552292.5	0.93526	5.08779	9.00374	0.00269428	0.0347856	RPLP0	ENSG00000089157	ENST00000552292	6175	protein_coding	protein_coding	ribosomal protein lateral stalk subunit P0 [Source:HGNC Symbol;Acc:HGNC:10371]	12	120196699	120201235	-1
ENST00000465272.1	0.65626	6.30787	8.97472	0.00273741	0.0352918	FASTK	ENSG00000164896	ENST00000465272	10922	protein_coding	retained_intron	Fas activated serine/threonine kinase [Source:HGNC Symbol;Acc:HGNC:24676]	7	151076593	151080866	-1
ENST00000601488.5	1.10595	3.29234	8.97011	0.00274433	0.0353303	SIRT6	ENSG00000077463	ENST00000601488	51548	protein_coding	protein_coding	sirtuin 6 [Source:HGNC Symbol;Acc:HGNC:14934]	19	4174109	4182566	-1
ENST00000520141.5	1.37909	3.65255	8.94015	0.0027897	0.035838	CDK16	ENSG00000102225	ENST00000520141	5127	protein_coding	protein_coding	cyclin dependent kinase 16 [Source:HGNC Symbol;Acc:HGNC:8749]	X	47217860	47229997	1
ENST00000559077.1	-1.60253	3.00247	8.93881	0.00279175	0.035838	RNF111	ENSG00000157450	ENST00000559077	54778	protein_coding	retained_intron	ring finger protein 111 [Source:HGNC Symbol;Acc:HGNC:17384]	15	58865175	59097419	1
ENST00000579005.1	1.39872	4.94543	8.93089	0.00280387	0.0358979	SAP30BP	ENSG00000161526	ENST00000579005	29115	protein_coding	processed_transcript	SAP30 binding protein [Source:HGNC Symbol;Acc:HGNC:30785]	17	75667251	75708062	1
ENST00000586466.5	-1.03337	3.1723	8.93055	0.0028044	0.0358979	ZNF451-AS1	ENSG00000226803	ENST00000586466	NA	lncRNA	lncRNA	ZNF451 regulatory antisense RNA 1 [Source:HGNC Symbol;Acc:HGNC:53824]	6	57114894	57174236	-1
ENST00000285243.7	-0.86301	4.67232	8.92654	0.00281056	0.0359256	ANKRD40	ENSG00000154945	ENST00000285243	91369	protein_coding	protein_coding	ankyrin repeat domain 40 [Source:HGNC Symbol;Acc:HGNC:28233]	17	50693198	50707914	-1
ENST00000508714.5	1.99808	3.06573	8.91489	0.00282855	0.0361042	LINC00613	ENSG00000248330	ENST00000508714	100507528	lncRNA	lncRNA	long intergenic non-protein coding RNA 613 [Source:HGNC Symbol;Acc:HGNC:44060]	4	135866983	135913680	-1
ENST00000432899.5	2.89627	7.03138	8.91189	0.0028332	0.0361123	CALM2	ENSG00000143933	ENST00000432899	805	protein_coding	nonsense_mediated_decay	calmodulin 2 [Source:HGNC Symbol;Acc:HGNC:1445]	2	47160083	47176921	-1
ENST00000449180.1	-0.974748	3.13559	8.88921	0.00286861	0.0364903		ENSG00000233941	ENST00000449180	NA	lncRNA	lncRNA	novel transcript	6	106358566	106359717	-1
ENST00000649587.1	-0.912306	3.18623	8.8877	0.00287099	0.0364903	MYT1L	ENSG00000186487	ENST00000649587	23040	protein_coding	protein_coding	myelin transcription factor 1 like [Source:HGNC Symbol;Acc:HGNC:7623]	2	1789113	2331664	-1
ENST00000604899.1	-0.939228	4.89415	8.88241	0.00287932	0.0365061	DMAC1P1	ENSG00000270814	ENST00000604899	NA	processed_pseudogene	processed_pseudogene	DMAC1 pseudogene 1 [Source:HGNC Symbol;Acc:HGNC:49128]	15	25169337	25169676	-1
ENST00000563197.6	0.594873	5.09987	8.88175	0.00288035	0.0365061	INO80E	ENSG00000169592	ENST00000563197	283899	protein_coding	protein_coding	INO80 complex subunit E [Source:HGNC Symbol;Acc:HGNC:26905]	16	29995715	30005793	1
ENST00000531250.1	0.890764	5.59473	8.87651	0.00288864	0.0365596	NDUFV1	ENSG00000167792	ENST00000531250	4723	protein_coding	retained_intron	NADH:ubiquinone oxidoreductase core subunit V1 [Source:HGNC Symbol;Acc:HGNC:7716]	11	67605653	67612554	1
ENST00000560963.1	-2.45049	4.24915	8.85662	0.00292028	0.036908		ENSG00000259370	ENST00000560963	105370854	lncRNA	lncRNA	novel transcript, antisense to TLN2	15	62827675	62884034	-1
ENST00000567527.1	5.41704	9.24749	8.8485	0.00293331	0.0370111		ENSG00000261069	ENST00000567527	NA	lncRNA	lncRNA	novel transcript, SNORD host	15	25087661	25088896	1
ENST00000611169.1	-0.949232	3.21525	8.8464	0.00293667	0.0370111	RNA5SP527	ENSG00000274759	ENST00000611169	NA	rRNA	rRNA	RNA, 5S ribosomal pseudogene 527 [Source:HGNC Symbol;Acc:HGNC:53796]	4	67439992	67440118	1
ENST00000424945.5	1.05457	3.11236	8.83178	0.00296029	0.0372565	MAP4K2	ENSG00000168067	ENST00000424945	5871	protein_coding	nonsense_mediated_decay	mitogen-activated protein kinase kinase kinase kinase 2 [Source:HGNC Symbol;Acc:HGNC:6864]	11	64784918	64803241	-1
ENST00000502743.5	-1.45047	2.96185	8.81956	0.00298018	0.0373512	ZNF302	ENSG00000089335	ENST00000502743	55900	protein_coding	protein_coding	zinc finger protein 302 [Source:HGNC Symbol;Acc:HGNC:13848]	19	34677639	34686397	1
ENST00000573845.1	-1.00738	4.06048	8.80364	0.0030063	0.0373512	CTRL	ENSG00000141086	ENST00000573845	1506	protein_coding	processed_transcript	chymotrypsin like [Source:HGNC Symbol;Acc:HGNC:2524]	16	67927640	67932365	-1
ENST00000384238.1	-1.99522	4.24101	8.80229	0.00300853	0.0373512	RNU6-5P	ENSG00000206965	ENST00000384238	NA	snRNA	snRNA	RNA, U6 small nuclear 5, pseudogene [Source:HGNC Symbol;Acc:HGNC:34249]	2	174557966	174558072	-1
ENST00000384205.1	-1.99522	4.24101	8.80229	0.00300853	0.0373512	RNU6-4P	ENSG00000206932	ENST00000384205	NA	snRNA	snRNA	RNA, U6 small nuclear 4, pseudogene [Source:HGNC Symbol;Acc:HGNC:34253]	3	181231737	181231843	1
ENST00000606623.1	-1.99522	4.24101	8.80229	0.00300853	0.0373512	RNU6-6P	ENSG00000272055	ENST00000606623	NA	snRNA	snRNA	RNA, U6 small nuclear 6, pseudogene [Source:HGNC Symbol;Acc:HGNC:10228]	10	13217269	13217375	1
ENST00000383898.1	-1.99522	4.24101	8.80229	0.00300853	0.0373512	RNU6-1	ENSG00000206625	ENST00000383898	26827	snRNA	snRNA	RNA, U6 small nuclear 1 [Source:HGNC Symbol;Acc:HGNC:10227]	15	67839939	67840045	-1
ENST00000384776.1	-1.99522	4.24101	8.80229	0.00300853	0.0373512	RNU6-9	ENSG00000207507	ENST00000384776	101954271	snRNA	snRNA	RNA, U6 small nuclear 9 [Source:HGNC Symbol;Acc:HGNC:34269]	19	893484	893590	1
ENST00000384627.1	-1.99522	4.24101	8.80229	0.00300853	0.0373512	RNU6-2	ENSG00000207357	ENST00000384627	103625684	snRNA	snRNA	RNA, U6 small nuclear 2 [Source:HGNC Symbol;Acc:HGNC:34270]	19	1021522	1021628	1
ENST00000384314.1	-1.99522	4.24101	8.80229	0.00300853	0.0373512	RNU6-3P	ENSG00000207041	ENST00000384314	NA	snRNA	snRNA	RNA, U6 small nuclear 3, pseudogene [Source:HGNC Symbol;Acc:HGNC:34275]	X	141118030	141118136	-1
ENST00000581290.1	-2.06568	4.22969	8.80177	0.00300938	0.0373512	LINC02756	ENSG00000255332	ENST00000581290	NA	lncRNA	lncRNA	long intergenic non-protein coding RNA 2756 [Source:HGNC Symbol;Acc:HGNC:54276]	11	91794319	91872086	1
ENST00000302418.5	-0.780511	5.05621	8.78888	0.00303073	0.0375643	KIF5B	ENSG00000170759	ENST00000302418	3799	protein_coding	protein_coding	kinesin family member 5B [Source:HGNC Symbol;Acc:HGNC:6324]	10	32009015	32056425	-1
ENST00000575830.2	-1.02019	4.2659	8.78551	0.00303633	0.0375818	CDC27	ENSG00000004897	ENST00000575830	996	protein_coding	processed_transcript	cell division cycle 27 [Source:HGNC Symbol;Acc:HGNC:1728]	17	47117703	47189422	-1
ENST00000568284.1	1.02549	4.21059	8.78146	0.00304307	0.0376052	GAS8	ENSG00000141013	ENST00000568284	2622	protein_coding	retained_intron	growth arrest specific 8 [Source:HGNC Symbol;Acc:HGNC:4166]	16	90019629	90044975	1
ENST00000646474.1	1.55755	5.407	8.77925	0.00304676	0.0376052	CCDC88A	ENSG00000115355	ENST00000646474	55704	protein_coding	retained_intron	coiled-coil domain containing 88A [Source:HGNC Symbol;Acc:HGNC:25523]	2	55287842	55419895	-1
ENST00000535678.1	-1.2104	3.83509	8.77686	0.00305076	0.0376052	ACSL3	ENSG00000123983	ENST00000535678	2181	protein_coding	retained_intron	acyl-CoA synthetase long chain family member 3 [Source:HGNC Symbol;Acc:HGNC:3570]	2	222860942	222944639	1
ENST00000401239.1	-1.43174	2.88957	8.73071	0.00312894	0.038516	MIR944	ENSG00000216058	ENST00000401239	100126340	miRNA	miRNA	microRNA 944 [Source:HGNC Symbol;Acc:HGNC:33690]	3	189829922	189830009	1
ENST00000598924.1	-0.871172	4.71445	8.72804	0.00313353	0.0385197	LMTK3	ENSG00000142235	ENST00000598924	114783	protein_coding	protein_coding	lemur tyrosine kinase 3 [Source:HGNC Symbol;Acc:HGNC:19295]	19	48485271	48513935	-1
ENST00000655337.1	-1.50451	2.83979	8.71955	0.00314815	0.0386466	MAGI2-AS3	ENSG00000234456	ENST00000655337	100505881	lncRNA	lncRNA	MAGI2 antisense RNA 3 [Source:HGNC Symbol;Acc:HGNC:40862]	7	79452877	79471208	1
ENST00000252506.11	1.11563	3.82138	8.71572	0.00315478	0.0386751	GADD45G	ENSG00000130222	ENST00000252506	10912	protein_coding	protein_coding	growth arrest and DNA damage inducible gamma [Source:HGNC Symbol;Acc:HGNC:4097]	9	89605012	89606555	1
ENST00000486876.1	0.918596	5.31167	8.71145	0.00316217	0.0386822	IPO13	ENSG00000117408	ENST00000486876	9670	protein_coding	processed_transcript	importin 13 [Source:HGNC Symbol;Acc:HGNC:16853]	1	43946950	43968022	1
ENST00000427868.6	-1.03712	3.29647	8.71042	0.00316397	0.0386822	LINC00665	ENSG00000232677	ENST00000427868	100506930	lncRNA	lncRNA	long intergenic non-protein coding RNA 665 [Source:HGNC Symbol;Acc:HGNC:44323]	19	36259540	36331770	-1
ENST00000513539.1	0.797749	3.85441	8.70639	0.00317097	0.0387151	HEXB	ENSG00000049860	ENST00000513539	3074	protein_coding	processed_transcript	hexosaminidase subunit beta [Source:HGNC Symbol;Acc:HGNC:4879]	5	74640023	74722647	1
ENST00000537267.5	1.05081	3.40063	8.69911	0.00318366	0.0388173	USP5	ENSG00000111667	ENST00000537267	8078	protein_coding	retained_intron	ubiquitin specific peptidase 5 [Source:HGNC Symbol;Acc:HGNC:12628]	12	6852148	6866632	1
ENST00000491328.1	1.15228	2.99688	8.69052	0.00319869	0.0389477	BCKDHB	ENSG00000083123	ENST00000491328	594	protein_coding	retained_intron	branched chain keto acid dehydrogenase E1 subunit beta [Source:HGNC Symbol;Acc:HGNC:987]	6	80106647	80346270	1
ENST00000399489.5	-0.941128	3.44625	8.68231	0.00321313	0.0390706	HMGB1	ENSG00000189403	ENST00000399489	3146	protein_coding	protein_coding	high mobility group box 1 [Source:HGNC Symbol;Acc:HGNC:4983]	13	30456704	30617597	-1
ENST00000440863.7	-0.845897	3.72652	8.67932	0.00321842	0.039082	ULK3	ENSG00000140474	ENST00000440863	25989	protein_coding	protein_coding	unc-51 like kinase 3 [Source:HGNC Symbol;Acc:HGNC:19703]	15	74836118	74843346	-1
ENST00000335005.10	-1.1963	5.6065	8.67384	0.00322811	0.0391468	ITM2C	ENSG00000135916	ENST00000335005	81618	protein_coding	protein_coding	integral membrane protein 2C [Source:HGNC Symbol;Acc:HGNC:6175]	2	230864639	230879248	1
ENST00000564000.5	-1.05751	3.0889	8.66049	0.00325184	0.0393814	ANTKMT	ENSG00000103254	ENST00000564000	65990	protein_coding	protein_coding	adenine nucleotide translocase lysine methyltransferase [Source:HGNC Symbol;Acc:HGNC:14152]	16	720581	722590	1
ENST00000505121.1	1.25438	3.34622	8.65152	0.00326788	0.0395002	CPLANE1	ENSG00000197603	ENST00000505121	65250	protein_coding	retained_intron	ciliogenesis and planar polarity effector 1 [Source:HGNC Symbol;Acc:HGNC:25801]	5	37106228	37249376	-1
ENST00000497254.1	0.908346	4.4397	8.6493	0.00327187	0.0395002	SUPV3L1	ENSG00000156502	ENST00000497254	6832	protein_coding	processed_transcript	Suv3 like RNA helicase [Source:HGNC Symbol;Acc:HGNC:11471]	10	69180234	69209099	1
ENST00000463816.2	-0.700088	4.47718	8.64765	0.00327484	0.0395002	ZNF511	ENSG00000198546	ENST00000463816	118472	protein_coding	processed_transcript	zinc finger protein 511 [Source:HGNC Symbol;Acc:HGNC:28445]	10	133308914	133313162	1
ENST00000566918.5	-1.41209	3.48789	8.61211	0.00333936	0.040124	CMC2	ENSG00000103121	ENST00000566918	56942	protein_coding	processed_transcript	C-X9-C motif containing 2 [Source:HGNC Symbol;Acc:HGNC:24447]	16	80966448	81020270	-1
ENST00000505202.5	-1.40723	5.53261	8.6102	0.00334286	0.040124	SLC1A3	ENSG00000079215	ENST00000505202	6507	protein_coding	protein_coding	solute carrier family 1 member 3 [Source:HGNC Symbol;Acc:HGNC:10941]	5	36596588	36688334	1
ENST00000580844.5	1.20282	4.85201	8.60945	0.00334423	0.040124	SEPTIN4	ENSG00000108387	ENST00000580844	5414	protein_coding	protein_coding	septin 4 [Source:HGNC Symbol;Acc:HGNC:9165]	17	58520250	58544368	-1
ENST00000524628.1	-1.10416	5.72134	8.60935	0.00334441	0.040124	BANF1	ENSG00000175334	ENST00000524628	8815	protein_coding	processed_transcript	BAF nuclear assembly factor 1 [Source:HGNC Symbol;Acc:HGNC:17397]	11	66002228	66004149	1
ENST00000363999.1	-1.23018	4.01375	8.60506	0.0033523	0.040165	RNU6-457P	ENSG00000200869	ENST00000363999	NA	snRNA	snRNA	RNA, U6 small nuclear 457, pseudogene [Source:HGNC Symbol;Acc:HGNC:47420]	16	6873899	6874005	1
ENST00000549123.5	-1.11672	2.88572	8.59911	0.00336328	0.0402273	TCTN1	ENSG00000204852	ENST00000549123	79600	protein_coding	protein_coding	tectonic family member 1 [Source:HGNC Symbol;Acc:HGNC:26113]	12	110614027	110663431	1
ENST00000600880.5	3.37455	5.54715	8.59641	0.00336827	0.0402273	RPL37A	ENSG00000197756	ENST00000600880	6168	protein_coding	protein_coding	ribosomal protein L37a [Source:HGNC Symbol;Acc:HGNC:10348]	2	216498825	216579180	1
ENST00000264029.8	1.35741	3.45925	8.59497	0.00337093	0.0402273	TREH	ENSG00000118094	ENST00000264029	11181	protein_coding	protein_coding	trehalase [Source:HGNC Symbol;Acc:HGNC:12266]	11	118657316	118679690	-1
ENST00000421682.1	0.820571	5.84992	8.58916	0.0033817	0.0403023	RBM6	ENSG00000004534	ENST00000421682	10180	protein_coding	protein_coding	RNA binding motif protein 6 [Source:HGNC Symbol;Acc:HGNC:9903]	3	49940007	50100045	1
ENST00000660287.1	-1.01406	2.98702	8.58528	0.00338892	0.0403348	MIR99AHG	ENSG00000215386	ENST00000660287	NA	lncRNA	lncRNA	mir-99a-let-7c cluster host gene [Source:HGNC Symbol;Acc:HGNC:1274]	21	15928296	16645467	1
ENST00000480904.2	-1.3033	3.95341	8.57086	0.00341586	0.0406018	THUMPD3-AS1	ENSG00000206573	ENST00000480904	440944	lncRNA	lncRNA	THUMPD3 antisense RNA 1 [Source:HGNC Symbol;Acc:HGNC:44478]	3	9349689	9398579	-1
ENST00000622571.1	1.02061	2.98761	8.5507	0.00345389	0.0409996	MRPS17P5	ENSG00000274493	ENST00000622571	NA	processed_pseudogene	processed_pseudogene	mitochondrial ribosomal protein S17 pseudogene 5 [Source:HGNC Symbol;Acc:HGNC:29737]	6	127909833	127910052	1
ENST00000528734.1	0.828973	4.0273	8.54706	0.0034608	0.0410182	TAF1D	ENSG00000166012	ENST00000528734	79101	protein_coding	retained_intron	TATA-box binding protein associated factor, RNA polymerase I subunit D [Source:HGNC Symbol;Acc:HGNC:28759]	11	93729948	93784391	-1
ENST00000568312.1	1.08341	3.73243	8.54507	0.00346459	0.0410182	KIF22	ENSG00000079616	ENST00000568312	3835	protein_coding	nonsense_mediated_decay	kinesin family member 22 [Source:HGNC Symbol;Acc:HGNC:6391]	16	29790719	29805384	1
ENST00000460460.1	0.927365	3.94511	8.53151	0.0034905	0.0412706	TTC21A	ENSG00000168026	ENST00000460460	199223	protein_coding	retained_intron	tetratricopeptide repeat domain 21A [Source:HGNC Symbol;Acc:HGNC:30761]	3	39107680	39138903	1
ENST00000541041.1	-1.33576	4.10719	8.52209	0.0035086	0.0414301	MACROD1	ENSG00000133315	ENST00000541041	28992	protein_coding	processed_transcript	mono-ADP ribosylhydrolase 1 [Source:HGNC Symbol;Acc:HGNC:29598]	11	63998558	64166113	-1
ENST00000469613.5	0.910063	4.18239	8.5009	0.00354971	0.0418605	BAP1	ENSG00000163930	ENST00000469613	8314	protein_coding	protein_coding	BRCA1 associated protein 1 [Source:HGNC Symbol;Acc:HGNC:950]	3	52401008	52410008	-1
ENST00000596080.1	1.60907	5.50686	8.49143	0.00356823	0.0420237	CA11	ENSG00000063180	ENST00000596080	770	protein_coding	protein_coding	carbonic anhydrase 11 [Source:HGNC Symbol;Acc:HGNC:1370]	19	48637946	48646187	-1
ENST00000581779.1	0.725123	5.55001	8.48161	0.00358754	0.0421436	AMZ2	ENSG00000196704	ENST00000581779	51321	protein_coding	processed_transcript	archaelysin family metallopeptidase 2 [Source:HGNC Symbol;Acc:HGNC:28041]	17	68205481	68257712	1
ENST00000480054.1	-1.13713	3.44926	8.48042	0.0035899	0.0421436	RABGAP1	ENSG00000011454	ENST00000480054	23637	protein_coding	retained_intron	RAB GTPase activating protein 1 [Source:HGNC Symbol;Acc:HGNC:17155]	9	122940833	123104866	1
ENST00000585242.5	0.821483	4.48798	8.47911	0.00359247	0.0421436	PSMC5	ENSG00000087191	ENST00000585242	5705	protein_coding	nonsense_mediated_decay	proteasome 26S subunit, ATPase 5 [Source:HGNC Symbol;Acc:HGNC:9552]	17	63827152	63832026	1
ENST00000470196.5	0.978544	4.83458	8.4694	0.0036117	0.0422691	CFAP410	ENSG00000160226	ENST00000470196	755	protein_coding	processed_transcript	cilia and flagella associated protein 410 [Source:HGNC Symbol;Acc:HGNC:1260]	21	44328944	44339402	-1
ENST00000551405.1	-1.15125	4.40215	8.46896	0.00361258	0.0422691	SLC38A2	ENSG00000134294	ENST00000551405	54407	protein_coding	processed_transcript	solute carrier family 38 member 2 [Source:HGNC Symbol;Acc:HGNC:13448]	12	46358188	46372773	-1
ENST00000484502.1	-1.06576	3.99948	8.46165	0.00362712	0.0423385	MRPS33	ENSG00000090263	ENST00000484502	51650	protein_coding	processed_transcript	mitochondrial ribosomal protein S33 [Source:HGNC Symbol;Acc:HGNC:16634]	7	141002610	141015228	-1
ENST00000613927.1	-1.07748	3.59671	8.46124	0.00362794	0.0423385	SRCIN1	ENSG00000277363	ENST00000613927	80725	protein_coding	protein_coding	SRC kinase signaling inhibitor 1 [Source:HGNC Symbol;Acc:HGNC:29506]	17	38530031	38605952	-1
ENST00000547444.1	0.95081	3.41435	8.44788	0.00365468	0.0425953	SLC25A3	ENSG00000075415	ENST00000547444	5250	protein_coding	retained_intron	solute carrier family 25 member 3 [Source:HGNC Symbol;Acc:HGNC:10989]	12	98593591	98606379	1
ENST00000455537.7	-1.14071	7.45296	8.42856	0.00369373	0.0429947	KIF5A	ENSG00000155980	ENST00000455537	3798	protein_coding	protein_coding	kinesin family member 5A [Source:HGNC Symbol;Acc:HGNC:6323]	12	57546026	57586633	1
ENST00000412459.2	1.66718	3.57468	8.42244	0.00370618	0.0430837	HMGN1P14	ENSG00000249439	ENST00000412459	NA	processed_pseudogene	processed_pseudogene	high mobility group nucleosome binding domain 1 pseudogene 14 [Source:HGNC Symbol;Acc:HGNC:39358]	5	111846050	111846566	-1
ENST00000584499.1	-0.770808	7.20092	8.41932	0.00371254	0.0431019		ENSG00000266340	ENST00000584499	NA	lncRNA	lncRNA	novel transcript, antisense RNF135	17	30978610	30980250	-1
ENST00000588830.1	1.79405	4.35149	8.41482	0.00372175	0.0431531	RPL27	ENSG00000131469	ENST00000588830	6155	protein_coding	nonsense_mediated_decay	ribosomal protein L27 [Source:HGNC Symbol;Acc:HGNC:10328]	17	42998273	43002959	1
ENST00000387416.2	1.6846	4.38801	8.40294	0.00374614	0.04338	MT-TS1	ENSG00000210151	ENST00000387416	113219467	Mt_tRNA	Mt_tRNA	mitochondrially encoded tRNA-Ser (UCN) 1 [Source:HGNC Symbol;Acc:HGNC:7497]	MT	7446	7514	-1
ENST00000372624.3	-1.38102	3.34837	8.39622	0.00376001	0.0434845	TCEAL1	ENSG00000172465	ENST00000372624	9338	protein_coding	protein_coding	transcription elongation factor A like 1 [Source:HGNC Symbol;Acc:HGNC:11616]	X	103628704	103630953	1
ENST00000458533.5	1.12901	3.55756	8.35992	0.00383588	0.044305	RAPGEF5	ENSG00000136237	ENST00000458533	9771	protein_coding	protein_coding	Rap guanine nucleotide exchange factor 5 [Source:HGNC Symbol;Acc:HGNC:16862]	7	22118236	22357154	-1
ENST00000575991.1	-0.953692	3.69288	8.34981	0.00385727	0.0444947	RABEP1	ENSG00000029725	ENST00000575991	9135	protein_coding	protein_coding	rabaptin, RAB GTPase binding effector protein 1 [Source:HGNC Symbol;Acc:HGNC:17677]	17	5282265	5386340	1
ENST00000513954.1	-1.27833	3.40851	8.34375	0.00387017	0.0445795	DNAJC9-AS1	ENSG00000236756	ENST00000513954	414245	lncRNA	lncRNA	DNAJC9 antisense RNA 1 [Source:HGNC Symbol;Acc:HGNC:31432]	10	73247360	73276984	1
ENST00000527169.5	-1.04274	3.90371	8.3417	0.00387454	0.0445795	TAF1D	ENSG00000166012	ENST00000527169	79101	protein_coding	nonsense_mediated_decay	TATA-box binding protein associated factor, RNA polymerase I subunit D [Source:HGNC Symbol;Acc:HGNC:28759]	11	93729948	93784391	-1
ENST00000529056.1	1.53978	4.02873	8.33547	0.00388785	0.0446515	EHBP1L1	ENSG00000173442	ENST00000529056	254102	protein_coding	processed_transcript	EH domain binding protein 1 like 1 [Source:HGNC Symbol;Acc:HGNC:30682]	11	65576046	65592650	1
ENST00000495810.1	-1.18818	5.41624	8.33412	0.00389073	0.0446515	HNRNPA2B1	ENSG00000122566	ENST00000495810	3181	protein_coding	retained_intron	heterogeneous nuclear ribonucleoprotein A2/B1 [Source:HGNC Symbol;Acc:HGNC:5033]	7	26171151	26201529	-1
ENST00000584923.1	3.62308	8.17816	8.32035	0.00392033	0.0448512	SNORD3A	ENSG00000263934	ENST00000584923	NA	snoRNA	snoRNA	small nucleolar RNA, C/D box 3A [Source:HGNC Symbol;Acc:HGNC:33189]	17	19188016	19188714	1
ENST00000528430.2	-0.767189	5.23772	8.31959	0.00392198	0.0448512	PPP1R16A	ENSG00000160972	ENST00000528430	84988	protein_coding	retained_intron	protein phosphatase 1 regulatory subunit 16A [Source:HGNC Symbol;Acc:HGNC:14941]	8	144477969	144502121	1
ENST00000472462.1	1.14827	4.5019	8.31827	0.00392483	0.0448512	USP33	ENSG00000077254	ENST00000472462	23032	protein_coding	retained_intron	ubiquitin specific peptidase 33 [Source:HGNC Symbol;Acc:HGNC:20059]	1	77695987	77759852	-1
ENST00000372838.9	1.34176	5.67625	8.31676	0.0039281	0.0448512	CERCAM	ENSG00000167123	ENST00000372838	51148	protein_coding	protein_coding	cerebral endothelial cell adhesion molecule [Source:HGNC Symbol;Acc:HGNC:23723]	9	128411751	128437351	1
ENST00000535379.1	0.983377	3.32071	8.30951	0.00394381	0.0449352	ZBTB16	ENSG00000109906	ENST00000535379	7704	protein_coding	processed_transcript	zinc finger and BTB domain containing 16 [Source:HGNC Symbol;Acc:HGNC:12930]	11	114059041	114256765	1
ENST00000469354.1	-1.73642	3.28708	8.30665	0.00395001	0.0449352	EPHA4	ENSG00000116106	ENST00000469354	2043	protein_coding	processed_transcript	EPH receptor A4 [Source:HGNC Symbol;Acc:HGNC:3388]	2	221418027	221574202	-1
ENST00000510228.1	1.16345	3.97119	8.30645	0.00395045	0.0449352	TTC37	ENSG00000198677	ENST00000510228	9652	protein_coding	retained_intron	tetratricopeptide repeat domain 37 [Source:HGNC Symbol;Acc:HGNC:23639]	5	95461755	95554977	-1
ENST00000387347.2	5.413	15.4913	8.30015	0.00396418	0.0450342	MT-RNR2	ENSG00000210082	ENST00000387347	NA	Mt_rRNA	Mt_rRNA	mitochondrially encoded 16S rRNA [Source:HGNC Symbol;Acc:HGNC:7471]	MT	1671	3229	1
ENST00000444816.2	4.19942	5.57005	8.28968	0.00398709	0.0452284	SNHG11	ENSG00000174365	ENST00000444816	128439	lncRNA	lncRNA	small nucleolar RNA host gene 11 [Source:HGNC Symbol;Acc:HGNC:25046]	20	38446343	38450940	1
ENST00000461136.5	1.80301	6.59645	8.28553	0.00399623	0.0452284	KRTCAP2	ENSG00000163463	ENST00000461136	200185	protein_coding	processed_transcript	keratinocyte associated protein 2 [Source:HGNC Symbol;Acc:HGNC:28942]	1	155169408	155173475	-1
ENST00000533331.5	1.40755	3.54319	8.28494	0.00399752	0.0452284	PSMA1	ENSG00000129084	ENST00000533331	5682	protein_coding	retained_intron	proteasome 20S subunit alpha 1 [Source:HGNC Symbol;Acc:HGNC:9530]	11	14504874	14643635	-1
ENST00000472628.1	3.08816	9.01769	8.28318	0.0040014	0.0452284	RPL23A	ENSG00000198242	ENST00000472628	6147	protein_coding	protein_coding	ribosomal protein L23a [Source:HGNC Symbol;Acc:HGNC:10317]	17	28719985	28724359	1
ENST00000484441.1	1.06529	3.40093	8.26897	0.00403283	0.0455264	CCDC66	ENSG00000180376	ENST00000484441	285331	protein_coding	retained_intron	coiled-coil domain containing 66 [Source:HGNC Symbol;Acc:HGNC:27709]	3	56557161	56621837	1
ENST00000469200.1	-0.812211	3.73759	8.26398	0.00404394	0.0455373	CNIH4	ENSG00000143771	ENST00000469200	29097	protein_coding	processed_transcript	cornichon family AMPA receptor auxiliary protein 4 [Source:HGNC Symbol;Acc:HGNC:25013]	1	224356858	224379459	1
ENST00000445459.2	-0.938419	3.2653	8.26332	0.00404542	0.0455373		ENSG00000225144	ENST00000445459	NA	lncRNA	lncRNA	novel transcript	7	132264152	132271269	1
ENST00000591341.1	1.21456	6.5166	8.26171	0.004049	0.0455373	NDUFA11	ENSG00000174886	ENST00000591341	126328	protein_coding	retained_intron	NADH:ubiquinone oxidoreductase subunit A11 [Source:HGNC Symbol;Acc:HGNC:20371]	19	5891276	5904006	-1
ENST00000441830.1	-0.851238	3.69605	8.25265	0.00406925	0.045676	LRRC7	ENSG00000033122	ENST00000441830	57554	protein_coding	processed_transcript	leucine rich repeat containing 7 [Source:HGNC Symbol;Acc:HGNC:18531]	1	69567922	70151945	1
ENST00000578168.1	0.689551	6.24721	8.25085	0.0040733	0.045676	GPS1	ENSG00000169727	ENST00000578168	2873	protein_coding	protein_coding	G protein pathway suppressor 1 [Source:HGNC Symbol;Acc:HGNC:4549]	17	82050691	82057470	1
ENST00000466424.5	0.691726	5.27049	8.24829	0.00407904	0.045676	SHISA5	ENSG00000164054	ENST00000466424	51246	protein_coding	processed_transcript	shisa family member 5 [Source:HGNC Symbol;Acc:HGNC:30376]	3	48467798	48504826	-1
ENST00000595804.5	1.21233	6.27066	8.24712	0.00408166	0.045676	HNRNPL	ENSG00000104824	ENST00000595804	3191	protein_coding	retained_intron	heterogeneous nuclear ribonucleoprotein L [Source:HGNC Symbol;Acc:HGNC:5045]	19	38836370	38852347	-1
ENST00000552316.1	0.799232	4.57785	8.24245	0.00409219	0.0457368	DYNLL1	ENSG00000088986	ENST00000552316	8655	protein_coding	processed_transcript	dynein light chain LC8-type 1 [Source:HGNC Symbol;Acc:HGNC:15476]	12	120469850	120498493	1
ENST00000464824.2	0.938454	5.88499	8.23734	0.00410372	0.0457905	ADAM15	ENSG00000143537	ENST00000464824	8751	protein_coding	retained_intron	ADAM metallopeptidase domain 15 [Source:HGNC Symbol;Acc:HGNC:193]	1	155050566	155062775	1
ENST00000559852.1	1.31028	4.6613	8.23258	0.00411449	0.0457905	DUT	ENSG00000128951	ENST00000559852	1854	protein_coding	retained_intron	deoxyuridine triphosphatase [Source:HGNC Symbol;Acc:HGNC:3078]	15	48331011	48343373	1
ENST00000474059.2	1.40772	3.61406	8.23216	0.00411545	0.0457905	CCDC88A	ENSG00000115355	ENST00000474059	55704	protein_coding	retained_intron	coiled-coil domain containing 88A [Source:HGNC Symbol;Acc:HGNC:25523]	2	55287842	55419895	-1
ENST00000470654.1	0.878682	3.66604	8.23131	0.00411737	0.0457905	ITPRID2	ENSG00000138434	ENST00000470654	6744	protein_coding	retained_intron	ITPR interacting domain containing 2 [Source:HGNC Symbol;Acc:HGNC:11319]	2	181891730	181930738	1
ENST00000542765.4	1.90899	5.25039	8.22582	0.00412986	0.0458726	LDHB	ENSG00000111716	ENST00000542765	3945	protein_coding	retained_intron	lactate dehydrogenase B [Source:HGNC Symbol;Acc:HGNC:6541]	12	21635342	21757857	-1
ENST00000421419.3	1.02563	3.17507	8.22029	0.00414245	0.0459556	ATG2A	ENSG00000110046	ENST00000421419	23130	protein_coding	protein_coding	autophagy related 2A [Source:HGNC Symbol;Acc:HGNC:29028]	11	64894546	64917211	-1
ENST00000478059.1	-1.38319	3.4994	8.21412	0.00415657	0.0460365	ADAM17	ENSG00000151694	ENST00000478059	6868	protein_coding	retained_intron	ADAM metallopeptidase domain 17 [Source:HGNC Symbol;Acc:HGNC:195]	2	9488486	9556732	-1
ENST00000584155.1	1.52606	4.02452	8.21263	0.00415998	0.0460365	NUP85	ENSG00000125450	ENST00000584155	79902	protein_coding	nonsense_mediated_decay	nucleoporin 85 [Source:HGNC Symbol;Acc:HGNC:8734]	17	75205659	75235758	1
ENST00000395734.7	-1.3208	4.52662	8.20501	0.00417749	0.0461733	MAP4	ENSG00000047849	ENST00000395734	4134	protein_coding	protein_coding	microtubule associated protein 4 [Source:HGNC Symbol;Acc:HGNC:6862]	3	47850690	48089272	-1
ENST00000518364.1	-0.927989	4.23321	8.20218	0.00418401	0.0461885	MRPL22	ENSG00000082515	ENST00000518364	29093	protein_coding	processed_transcript	mitochondrial ribosomal protein L22 [Source:HGNC Symbol;Acc:HGNC:14480]	5	154941073	154969411	1
ENST00000285176.13	-1.17621	4.07065	8.19446	0.00420184	0.0463286	CCDC144B	ENSG00000154874	ENST00000285176	284047	transcribed_unprocessed_pseudogene	transcribed_unprocessed_pseudogene	coiled-coil domain containing 144B (pseudogene) [Source:HGNC Symbol;Acc:HGNC:26704]	17	18537800	18625617	-1
ENST00000528063.5	-1.38218	3.84478	8.19086	0.00421019	0.0463637	CNIH2	ENSG00000174871	ENST00000528063	254263	protein_coding	nonsense_mediated_decay	cornichon family AMPA receptor auxiliary protein 2 [Source:HGNC Symbol;Acc:HGNC:28744]	11	66278175	66285301	1
ENST00000523245.1	-1.03333	3.37276	8.1794	0.00423687	0.0465811	RBIS	ENSG00000176731	ENST00000523245	401466	protein_coding	retained_intron	ribosomal biogenesis factor [Source:HGNC Symbol;Acc:HGNC:32235]	8	85214048	85220421	-1
ENST00000326669.5	-0.905012	3.03992	8.17793	0.0042403	0.0465811	SUMO4	ENSG00000177688	ENST00000326669	387082	protein_coding	protein_coding	small ubiquitin like modifier 4 [Source:HGNC Symbol;Acc:HGNC:21181]	6	149400262	149401278	1
ENST00000451442.5	0.978824	3.34313	8.17045	0.00425783	0.0467166	APMAP	ENSG00000101474	ENST00000451442	57136	protein_coding	protein_coding	adipocyte plasma membrane associated protein [Source:HGNC Symbol;Acc:HGNC:13238]	20	24962925	24992751	-1
ENST00000547698.5	0.847105	3.68879	8.16272	0.00427601	0.0468588	LMBR1L	ENSG00000139636	ENST00000547698	55716	protein_coding	protein_coding	limb development membrane protein 1 like [Source:HGNC Symbol;Acc:HGNC:18268]	12	49097136	49110900	-1
ENST00000632075.1	-1.52499	4.06418	8.15975	0.00428303	0.0468786	LINC01002	ENSG00000282508	ENST00000632075	NA	lncRNA	retained_intron	long intergenic non-protein coding RNA 1002 [Source:HGNC Symbol;Acc:HGNC:38538]	19	198264	246544	-1
ENST00000595838.5	0.948259	3.1013	8.15514	0.00429392	0.0469406	ADAMTS10	ENSG00000142303	ENST00000595838	81794	protein_coding	protein_coding	ADAM metallopeptidase with thrombospondin type 1 motif 10 [Source:HGNC Symbol;Acc:HGNC:13201]	19	8580240	8610735	-1
ENST00000389680.2	4.47375	13.9385	8.13947	0.00433119	0.0472905	MT-RNR1	ENSG00000211459	ENST00000389680	NA	Mt_rRNA	Mt_rRNA	mitochondrially encoded 12S rRNA [Source:HGNC Symbol;Acc:HGNC:7470]	MT	648	1601	1
ENST00000505161.2	-0.896503	3.13227	8.13521	0.00434139	0.0473443		ENSG00000248750	ENST00000505161	NA	processed_pseudogene	processed_pseudogene	Tudor domain-containing protein 1 (TDRD1) pseudogene	4	92884663	92885107	1
ENST00000584441.5	-1.29242	5.6769	8.11803	0.00438273	0.0476706	RPL26	ENSG00000161970	ENST00000584441	6154	protein_coding	protein_coding	ribosomal protein L26 [Source:HGNC Symbol;Acc:HGNC:10327]	17	8377516	8383213	-1
ENST00000451174.1	0.986606	3.83058	8.11736	0.00438434	0.0476706	MIS18BP1	ENSG00000129534	ENST00000451174	55320	protein_coding	protein_coding	MIS18 binding protein 1 [Source:HGNC Symbol;Acc:HGNC:20190]	14	45203190	45253540	-1
ENST00000602520.5	-1.21863	5.37832	8.11537	0.00438916	0.0476706	SNHG8	ENSG00000269893	ENST00000602520	100093630	lncRNA	lncRNA	small nucleolar RNA host gene 8 [Source:HGNC Symbol;Acc:HGNC:33098]	4	118278709	118285316	1
ENST00000524738.1	-1.20192	4.41487	8.11398	0.00439252	0.0476706	NELL1	ENSG00000165973	ENST00000524738	4745	protein_coding	processed_transcript	neural EGFL like 1 [Source:HGNC Symbol;Acc:HGNC:7750]	11	20669551	21575686	1
ENST00000557683.1	-0.932335	4.01222	8.10962	0.00440309	0.0477276		ENSG00000258761	ENST00000557683	NA	lncRNA	lncRNA	novel transcript, antisense to SLCO3A1	15	92162798	92172436	-1
ENST00000481332.1	0.994277	3.43813	8.10643	0.00441085	0.0477541	DHX36	ENSG00000174953	ENST00000481332	170506	protein_coding	retained_intron	DEAH-box helicase 36 [Source:HGNC Symbol;Acc:HGNC:14410]	3	154272546	154324487	-1
ENST00000557410.5	2.23516	5.28064	8.0918	0.00444659	0.0480831	SV2B	ENSG00000185518	ENST00000557410	9899	protein_coding	nonsense_mediated_decay	synaptic vesicle glycoprotein 2B [Source:HGNC Symbol;Acc:HGNC:16874]	15	91099950	91302565	1
ENST00000522585.1	-1.00054	2.91688	8.08155	0.00447182	0.0482978	MRPS27	ENSG00000113048	ENST00000522585	23107	protein_coding	processed_transcript	mitochondrial ribosomal protein S27 [Source:HGNC Symbol;Acc:HGNC:14512]	5	72219403	72320646	-1
ENST00000526822.5	-1.55837	3.12302	8.06995	0.00450054	0.0485497	TMEM126B	ENSG00000171204	ENST00000526822	55863	protein_coding	nonsense_mediated_decay	transmembrane protein 126B [Source:HGNC Symbol;Acc:HGNC:30883]	11	85628573	85636539	1
ENST00000475103.5	-2.42314	4.27632	8.06726	0.00450722	0.0485634	RBMS1	ENSG00000153250	ENST00000475103	5937	protein_coding	processed_transcript	RNA binding motif single stranded interacting protein 1 [Source:HGNC Symbol;Acc:HGNC:9907]	2	160272151	160493807	-1
ENST00000551983.1	1.091	3.52207	8.05098	0.00454791	0.0489432	HSP90B1	ENSG00000166598	ENST00000551983	7184	protein_coding	retained_intron	heat shock protein 90 beta family member 1 [Source:HGNC Symbol;Acc:HGNC:12028]	12	103930107	103953931	1
ENST00000618959.1	1.07891	3.80469	8.04843	0.00455431	0.0489534	GALNT17	ENSG00000185274	ENST00000618959	64409	protein_coding	protein_coding	polypeptide N-acetylgalactosaminyltransferase 17 [Source:HGNC Symbol;Acc:HGNC:16347]	7	71132144	71713600	1
ENST00000660100.1	6.01937	11.3513	8.04079	0.00457355	0.0491015	FTX	ENSG00000230590	ENST00000660100	100302692	lncRNA	lncRNA	FTX transcript, XIST regulator [Source:HGNC Symbol;Acc:HGNC:37190]	X	73940435	74293574	-1
ENST00000622346.4	0.925788	3.61518	8.02706	0.00460836	0.0494161	ARNT2	ENSG00000172379	ENST00000622346	9915	protein_coding	protein_coding	aryl hydrocarbon receptor nuclear translocator 2 [Source:HGNC Symbol;Acc:HGNC:16876]	15	80404350	80597933	1
ENST00000361588.5	-0.916231	3.52741	8.01242	0.00464577	0.0497318	BCAN	ENSG00000132692	ENST00000361588	63827	protein_coding	protein_coding	brevican [Source:HGNC Symbol;Acc:HGNC:23059]	1	156641390	156659532	1
ENST00000509951.5	-1.60184	3.80127	8.01121	0.00464887	0.0497318	HSD17B4	ENSG00000133835	ENST00000509951	3295	protein_coding	processed_transcript	hydroxysteroid 17-beta dehydrogenase 4 [Source:HGNC Symbol;Acc:HGNC:5213]	5	119452465	119637199	1
ENST00000535981.1	0.927115	3.97965	8.00209	0.00467234	0.0498537	CATSPERZ	ENSG00000219435	ENST00000535981	25858	protein_coding	retained_intron	catsper channel auxiliary subunit zeta [Source:HGNC Symbol;Acc:HGNC:19231]	11	64300358	64304770	1
ENST00000529123.2	-1.70457	3.75273	7.99822	0.00468234	0.0498537	RPL38	ENSG00000172809	ENST00000529123	6169	protein_coding	retained_intron	ribosomal protein L38 [Source:HGNC Symbol;Acc:HGNC:10349]	17	74203582	74210655	1
ENST00000628793.2	-3.74002	6.64249	7.99605	0.00468795	0.0498537	CALM2	ENSG00000143933	ENST00000628793	805	protein_coding	protein_coding	calmodulin 2 [Source:HGNC Symbol;Acc:HGNC:1445]	2	47160083	47176921	-1
ENST00000442482.1	-0.749249	4.30175	7.99339	0.00469484	0.0498537		ENSG00000226143	ENST00000442482	NA	lncRNA	lncRNA	novel transcript	20	43549389	43550949	-1
ENST00000469257.2	-0.630969	4.36852	7.99162	0.00469945	0.0498537	EIF1	ENSG00000173812	ENST00000469257	10209	protein_coding	protein_coding	eukaryotic translation initiation factor 1 [Source:HGNC Symbol;Acc:HGNC:3249]	17	41688885	41692668	1
ENST00000547415.1	-0.779665	4.23869	7.98756	0.00470997	0.0498537	NOVA1	ENSG00000139910	ENST00000547415	4857	protein_coding	retained_intron	NOVA alternative splicing regulator 1 [Source:HGNC Symbol;Acc:HGNC:7886]	14	26443090	26598033	-1
ENST00000512295.1	1.0418	4.69015	7.98741	0.00471037	0.0498537		ENSG00000250379	ENST00000512295	NA	lncRNA	lncRNA	novel transcript	15	41825099	41827936	-1
ENST00000443556.1	-2.10695	3.66233	7.98688	0.00471175	0.0498537	STXBP5	ENSG00000164506	ENST00000443556	134957	protein_coding	processed_transcript	syntaxin binding protein 5 [Source:HGNC Symbol;Acc:HGNC:19665]	6	147204425	147390476	1
ENST00000505179.1	-0.964977	3.35016	7.98461	0.00471766	0.0498537	RBX1P2	ENSG00000251050	ENST00000505179	NA	processed_pseudogene	processed_pseudogene	RBX1 pseudogene 2 [Source:HGNC Symbol;Acc:HGNC:54741]	5	80019609	80019920	1
ENST00000598441.6	0.925898	5.41181	7.98375	0.0047199	0.0498537	SNRNP70	ENSG00000104852	ENST00000598441	6625	protein_coding	protein_coding	small nuclear ribonucleoprotein U1 subunit 70 [Source:HGNC Symbol;Acc:HGNC:11150]	19	49085419	49108605	1
ENST00000577609.1	-1.12047	4.46768	7.98322	0.00472129	0.0498537	DOK6	ENSG00000206052	ENST00000577609	220164	protein_coding	processed_transcript	docking protein 6 [Source:HGNC Symbol;Acc:HGNC:28301]	18	69400888	69849087	1
ENST00000547144.1	-1.0013	3.23613	7.9701	0.00475563	0.0501574	GLIPR1L1	ENSG00000173401	ENST00000547144	256710	protein_coding	processed_transcript	GLIPR1 like 1 [Source:HGNC Symbol;Acc:HGNC:28392]	12	75334670	75370560	1
ENST00000529201.1	-0.853875	3.13793	7.96792	0.00476136	0.0501589	SNRNP35	ENSG00000184209	ENST00000529201	11066	protein_coding	processed_transcript	small nuclear ribonucleoprotein U11/U12 subunit 35 [Source:HGNC Symbol;Acc:HGNC:30852]	12	123458088	123473154	1
ENST00000452495.1	-0.975521	3.4219	7.95087	0.00480643	0.0505744	TRAPPC12	ENSG00000171853	ENST00000452495	51112	protein_coding	protein_coding	trafficking protein particle complex 12 [Source:HGNC Symbol;Acc:HGNC:24284]	2	3379675	3485094	1
ENST00000401142.1	-1.14475	3.20464	7.94061	0.00483375	0.0508025	MIR297	ENSG00000215961	ENST00000401142	100126354	miRNA	miRNA	microRNA 297 [Source:HGNC Symbol;Acc:HGNC:33691]	4	110860582	110860647	-1
ENST00000568995.1	1.09008	3.0666	7.93215	0.0048564	0.0509809	KCTD13	ENSG00000174943	ENST00000568995	253980	protein_coding	protein_coding	potassium channel tetramerization domain containing 13 [Source:HGNC Symbol;Acc:HGNC:22234]	16	29905012	29926236	-1
ENST00000587797.1	1.02641	5.71873	7.92955	0.00486339	0.0509947	ATP6V0A1	ENSG00000033627	ENST00000587797	535	protein_coding	processed_transcript	ATPase H+ transporting V0 subunit a1 [Source:HGNC Symbol;Acc:HGNC:865]	17	42458844	42522582	1
ENST00000513873.1	-0.987346	7.44734	7.92619	0.00487244	0.0510084	CLDND1	ENSG00000080822	ENST00000513873	56650	protein_coding	protein_coding	claudin domain containing 1 [Source:HGNC Symbol;Acc:HGNC:1322]	3	98497912	98523066	-1
ENST00000402029.3	-0.891819	3.20368	7.92484	0.00487605	0.0510084	MRPS12	ENSG00000128626	ENST00000402029	6183	protein_coding	protein_coding	mitochondrial ribosomal protein S12 [Source:HGNC Symbol;Acc:HGNC:10380]	19	38930944	38933168	1
ENST00000361360.3	-0.595635	4.24721	7.92209	0.00488349	0.0510268	POU3F3	ENSG00000198914	ENST00000361360	5455	protein_coding	protein_coding	POU class 3 homeobox 3 [Source:HGNC Symbol;Acc:HGNC:9216]	2	104853287	104858574	1
ENST00000381648.7	-0.877773	3.40947	7.91481	0.00490317	0.0511729	ATP8A2	ENSG00000132932	ENST00000381648	51761	protein_coding	processed_transcript	ATPase phospholipid transporting 8A2 [Source:HGNC Symbol;Acc:HGNC:13533]	13	25371974	26025851	1
ENST00000531688.1	1.87923	4.95676	7.90457	0.004931	0.0513802	IFITM3	ENSG00000142089	ENST00000531688	10410	protein_coding	nonsense_mediated_decay	interferon induced transmembrane protein 3 [Source:HGNC Symbol;Acc:HGNC:5414]	11	319676	329475	-1
ENST00000464679.5	-1.05403	3.4443	7.9033	0.00493447	0.0513802	CCNL1	ENSG00000163660	ENST00000464679	57018	protein_coding	retained_intron	cyclin L1 [Source:HGNC Symbol;Acc:HGNC:20569]	3	157146508	157160760	-1
ENST00000556168.1	-1.07891	2.92754	7.86723	0.00503387	0.0523157		ENSG00000258807	ENST00000556168	NA	lncRNA	lncRNA	novel transcript	14	87710419	87872291	-1
ENST00000419278.2	0.970976	3.03997	7.86648	0.00503595	0.0523157	NDUFAF7	ENSG00000003509	ENST00000419278	55471	protein_coding	processed_transcript	NADH:ubiquinone oxidoreductase complex assembly factor 7 [Source:HGNC Symbol;Acc:HGNC:28816]	2	37231631	37253403	1
ENST00000302754.6	1.2434	4.35249	7.85981	0.00505458	0.0524486	JUNB	ENSG00000171223	ENST00000302754	3726	protein_coding	protein_coding	JunB proto-oncogene, AP-1 transcription factor subunit [Source:HGNC Symbol;Acc:HGNC:6205]	19	12791486	12793315	1
ENST00000602153.5	-1.17839	3.12654	7.8542	0.00507027	0.0525507	RPS16	ENSG00000105193	ENST00000602153	6217	protein_coding	protein_coding	ribosomal protein S16 [Source:HGNC Symbol;Acc:HGNC:10396]	19	39433137	39435949	-1
ENST00000510265.2	-0.955749	3.29397	7.8479	0.00508799	0.0526736	PARP4P3	ENSG00000249263	ENST00000510265	NA	transcribed_unprocessed_pseudogene	transcribed_unprocessed_pseudogene	poly(ADP-ribose) polymerase family member 4 pseudogene 3 [Source:HGNC Symbol;Acc:HGNC:274]	22	16653892	16659628	-1
ENST00000583348.1	1.26064	3.85986	7.84347	0.00510045	0.0527418	ANKRD20A5P	ENSG00000186481	ENST00000583348	NA	transcribed_unprocessed_pseudogene	processed_transcript	ankyrin repeat domain 20 family member A5, pseudogene [Source:HGNC Symbol;Acc:HGNC:33833]	18	14179097	14252140	1
ENST00000309032.7	-0.778445	5.4098	7.82424	0.005155	0.0532446	BAD	ENSG00000002330	ENST00000309032	572	protein_coding	protein_coding	BCL2 associated agonist of cell death [Source:HGNC Symbol;Acc:HGNC:936]	11	64269830	64284704	-1
ENST00000472484.5	0.842343	4.42358	7.81918	0.00516947	0.0533328	TCEAL4	ENSG00000133142	ENST00000472484	79921	protein_coding	protein_coding	transcription elongation factor A like 4 [Source:HGNC Symbol;Acc:HGNC:26121]	X	103576231	103587729	1
ENST00000658769.1	5.61353	8.46814	7.81169	0.00519095	0.0534916	SNHG14	ENSG00000224078	ENST00000658769	NA	lncRNA	lncRNA	small nucleolar RNA host gene 14 [Source:HGNC Symbol;Acc:HGNC:37462]	15	24978583	25420336	1
ENST00000528847.1	2.49998	8.60822	7.80966	0.00519677	0.0534916	RPS3	ENSG00000149273	ENST00000528847	6188	protein_coding	protein_coding	ribosomal protein S3 [Source:HGNC Symbol;Acc:HGNC:10420]	11	75399515	75422280	1
ENST00000335312.7	-0.97764	4.39295	7.80487	0.00521057	0.0535304	PIP5K1C	ENSG00000186111	ENST00000335312	23396	protein_coding	protein_coding	phosphatidylinositol-4-phosphate 5-kinase type 1 gamma [Source:HGNC Symbol;Acc:HGNC:8996]	19	3630183	3700468	-1
ENST00000354542.4	-3.805	7.24891	7.80421	0.00521245	0.0535304	MBP	ENSG00000197971	ENST00000354542	4155	protein_coding	protein_coding	myelin basic protein [Source:HGNC Symbol;Acc:HGNC:6925]	18	76978827	77133683	-1
ENST00000515795.1	0.838906	3.30388	7.78558	0.00526649	0.0540236	FAM20C	ENSG00000177706	ENST00000515795	56975	protein_coding	retained_intron	FAM20C golgi associated secretory pathway kinase [Source:HGNC Symbol;Acc:HGNC:22140]	7	192571	260772	1
ENST00000641507.1	-0.925722	3.40458	7.78238	0.00527584	0.0540578	LINC02606	ENSG00000284693	ENST00000641507	100506022	lncRNA	lncRNA	long intergenic non-protein coding RNA 2606 [Source:HGNC Symbol;Acc:HGNC:54047]	1	9425094	9440564	-1
ENST00000591155.1	0.556183	6.25242	7.77906	0.00528553	0.0540954	WDR18	ENSG00000065268	ENST00000591155	57418	protein_coding	retained_intron	WD repeat domain 18 [Source:HGNC Symbol;Acc:HGNC:17956]	19	984332	998438	1
ENST00000434417.1	-0.834465	3.28466	7.7767	0.00529244	0.054104	ZNF771	ENSG00000179965	ENST00000434417	51333	protein_coding	protein_coding	zinc finger protein 771 [Source:HGNC Symbol;Acc:HGNC:29653]	16	30407414	30431108	1
ENST00000454993.6	0.890018	3.95175	7.77437	0.00529927	0.054104	GRIK5	ENSG00000105737	ENST00000454993	2901	protein_coding	retained_intron	glutamate ionotropic receptor kainate type subunit 5 [Source:HGNC Symbol;Acc:HGNC:4583]	19	41998321	42069498	-1
ENST00000352861.9	1.07293	5.69343	7.77145	0.00530785	0.054104	SEC61G	ENSG00000132432	ENST00000352861	23480	protein_coding	protein_coding	SEC61 translocon subunit gamma [Source:HGNC Symbol;Acc:HGNC:18277]	7	54752250	54759974	-1
ENST00000573684.5	0.862494	3.68977	7.77056	0.00531045	0.054104	GPS2	ENSG00000132522	ENST00000573684	2874	protein_coding	protein_coding	G protein pathway suppressor 2 [Source:HGNC Symbol;Acc:HGNC:4550]	17	7311324	7315564	-1
ENST00000477484.1	1.02293	3.62687	7.76702	0.00532088	0.0541488	SECISBP2	ENSG00000187742	ENST00000477484	79048	protein_coding	processed_transcript	SECIS binding protein 2 [Source:HGNC Symbol;Acc:HGNC:30972]	9	89318500	89359663	1
ENST00000579929.1	-1.04218	3.47223	7.75267	0.00536332	0.0545011	MIR4644	ENSG00000266245	ENST00000579929	100616430	miRNA	miRNA	microRNA 4644 [Source:HGNC Symbol;Acc:HGNC:41687]	6	170330761	170330844	1
ENST00000549502.5	-1.03766	3.4233	7.75122	0.00536763	0.0545011	METAP2	ENSG00000111142	ENST00000549502	10988	protein_coding	protein_coding	methionyl aminopeptidase 2 [Source:HGNC Symbol;Acc:HGNC:16672]	12	95473520	95515839	1
ENST00000395573.8	1.12885	3.98667	7.73291	0.00542232	0.0549943	CNIH1	ENSG00000100528	ENST00000395573	10175	protein_coding	protein_coding	cornichon family AMPA receptor auxiliary protein 1 [Source:HGNC Symbol;Acc:HGNC:19431]	14	54423561	54441391	-1
ENST00000248553.7	-1.33369	5.07435	7.7307	0.00542896	0.0549996	HSPB1	ENSG00000106211	ENST00000248553	3315	protein_coding	protein_coding	heat shock protein family B (small) member 1 [Source:HGNC Symbol;Acc:HGNC:5246]	7	76302673	76304295	1
ENST00000544436.5	-1.14476	5.18917	7.72223	0.0054545	0.0551435	QKI	ENSG00000112531	ENST00000544436	9444	protein_coding	protein_coding	QKI, KH domain containing RNA binding [Source:HGNC Symbol;Acc:HGNC:21100]	6	163414000	163578592	1
ENST00000370435.5	-0.752369	3.49153	7.72192	0.00545544	0.0551435	OGFRL1	ENSG00000119900	ENST00000370435	79627	protein_coding	protein_coding	opioid growth factor receptor like 1 [Source:HGNC Symbol;Acc:HGNC:21378]	6	71288811	71309059	1
ENST00000470206.1	1.09105	3.19476	7.71909	0.005464	0.0551679	ARAF	ENSG00000078061	ENST00000470206	369	protein_coding	processed_transcript	A-Raf proto-oncogene, serine/threonine kinase [Source:HGNC Symbol;Acc:HGNC:646]	X	47561205	47571908	1
ENST00000609205.5	-0.962273	2.9684	7.71401	0.0054794	0.0552614	MSN	ENSG00000147065	ENST00000609205	4478	protein_coding	processed_transcript	moesin [Source:HGNC Symbol;Acc:HGNC:7373]	X	65588377	65741931	1
ENST00000529440.5	-1.07036	3.19517	7.71073	0.00548936	0.0552998	SERGEF	ENSG00000129158	ENST00000529440	26297	protein_coding	processed_transcript	secretion regulating guanine nucleotide exchange factor [Source:HGNC Symbol;Acc:HGNC:17499]	11	17788048	18013047	-1
ENST00000448119.2	-1.25833	3.84851	7.68946	0.00555442	0.0557905	MAP3K4	ENSG00000085511	ENST00000448119	4216	protein_coding	protein_coding	mitogen-activated protein kinase kinase kinase 4 [Source:HGNC Symbol;Acc:HGNC:6856]	6	160991727	161117385	1
ENST00000494720.5	0.819602	3.39811	7.68887	0.00555624	0.0557905	AAMP	ENSG00000127837	ENST00000494720	14	protein_coding	retained_intron	angio associated migratory cell protein [Source:HGNC Symbol;Acc:HGNC:18]	2	218264129	218270178	-1
ENST00000502960.1	1.03654	3.44151	7.68872	0.0055567	0.0557905	NDUFA2	ENSG00000131495	ENST00000502960	4695	protein_coding	retained_intron	NADH:ubiquinone oxidoreductase subunit A2 [Source:HGNC Symbol;Acc:HGNC:7685]	5	140638740	140647771	-1
ENST00000521793.1	-0.922937	3.01549	7.67793	0.00559002	0.0560624		ENSG00000253988	ENST00000521793	NA	lncRNA	lncRNA	novel transcript	8	138063268	138073240	1
ENST00000495709.1	1.53473	5.80101	7.65657	0.0056566	0.0566542	A2M	ENSG00000175899	ENST00000495709	2	protein_coding	retained_intron	alpha-2-macroglobulin [Source:HGNC Symbol;Acc:HGNC:7]	12	9067664	9116229	-1
ENST00000553379.6	-2.2429	4.81486	7.65496	0.00566163	0.0566542	HOPX	ENSG00000171476	ENST00000553379	84525	protein_coding	protein_coding	HOP homeobox [Source:HGNC Symbol;Acc:HGNC:24961]	4	56647988	56681899	-1
ENST00000330208.6	1.11443	3.11351	7.6349	0.00572495	0.057224	ST3GAL3	ENSG00000126091	ENST00000330208	6487	protein_coding	protein_coding	ST3 beta-galactoside alpha-2,3-sialyltransferase 3 [Source:HGNC Symbol;Acc:HGNC:10866]	1	43705824	43931165	1
ENST00000396055.2	-0.98408	3.56324	7.62951	0.0057421	0.0573317	WASHC3P1	ENSG00000213747	ENST00000396055	NA	processed_pseudogene	processed_pseudogene	WASHC3 pseudogene 1 [Source:HGNC Symbol;Acc:HGNC:54983]	X	70857163	70857502	1
ENST00000595563.1	0.828065	4.78968	7.61812	0.00577847	0.0576307		ENSG00000267815	ENST00000595563	NA	lncRNA	lncRNA	novel transcript, antisense to MYH14	19	50310022	50310539	-1
ENST00000466892.5	1.39588	4.94568	7.61516	0.00578796	0.0576615	HLA-C	ENSG00000204525	ENST00000466892	3107	protein_coding	retained_intron	major histocompatibility complex, class I, C [Source:HGNC Symbol;Acc:HGNC:4933]	6	31268749	31272130	-1
ENST00000623996.1	-0.995172	3.47279	7.61013	0.00580413	0.0577585		ENSG00000279360	ENST00000623996	NA	TEC	TEC	novel transcript	12	110056916	110057275	-1
ENST00000424448.2	-0.883166	4.31523	7.59473	0.00585391	0.0581894		ENSG00000224348	ENST00000424448	NA	processed_pseudogene	processed_pseudogene	ribosomal protein L36 (RPL36) pseudogene	1	241305580	241305882	-1
ENST00000659240.1	3.11384	13.2218	7.59025	0.00586848	0.0582387		ENSG00000282885	ENST00000659240	NA	lncRNA	lncRNA	novel transcript	14	49861176	49864326	-1
ENST00000487821.1	0.900807	3.24179	7.58922	0.00587183	0.0582387	PDCD6IP	ENSG00000170248	ENST00000487821	10015	protein_coding	retained_intron	programmed cell death 6 interacting protein [Source:HGNC Symbol;Acc:HGNC:8766]	3	33798571	33869707	1
ENST00000552168.1	1.16278	3.83351	7.58065	0.00589982	0.0584518	TNS2	ENSG00000111077	ENST00000552168	23371	protein_coding	retained_intron	tensin 2 [Source:HGNC Symbol;Acc:HGNC:19737]	12	53046969	53064379	1
ENST00000490371.5	0.897663	3.57359	7.56165	0.00596234	0.0589015	DNPEP	ENSG00000123992	ENST00000490371	23549	protein_coding	processed_transcript	aspartyl aminopeptidase [Source:HGNC Symbol;Acc:HGNC:2981]	2	219372043	219400022	-1
ENST00000483229.1	1.02982	3.83675	7.56151	0.0059628	0.0589015	FRA10AC1	ENSG00000148690	ENST00000483229	118924	protein_coding	processed_transcript	FRA10A associated CGG repeat 1 [Source:HGNC Symbol;Acc:HGNC:1162]	10	93667883	93702592	-1
ENST00000608412.1	-0.758639	4.19433	7.56088	0.00596488	0.0589015		ENSG00000273319	ENST00000608412	NA	lncRNA	lncRNA	novel transcript	7	130936464	130939661	1
ENST00000534079.5	1.58086	5.22923	7.55293	0.00599127	0.0590972	TAF1D	ENSG00000166012	ENST00000534079	79101	protein_coding	retained_intron	TATA-box binding protein associated factor, RNA polymerase I subunit D [Source:HGNC Symbol;Acc:HGNC:28759]	11	93729948	93784391	-1
ENST00000471088.1	1.10052	3.42058	7.53748	0.00604283	0.0595405	LY6G5B	ENSG00000240053	ENST00000471088	58496	protein_coding	processed_transcript	lymphocyte antigen 6 family member G5B [Source:HGNC Symbol;Acc:HGNC:13931]	6	31670167	31673776	1
ENST00000659136.1	-0.895151	6.71133	7.53245	0.00605976	0.0596418		ENSG00000267002	ENST00000659136	NA	lncRNA	lncRNA	novel transcript	17	43148368	43171037	-1
ENST00000508154.1	-2.6108	3.51931	7.52997	0.0060681	0.0596586	WDR41	ENSG00000164253	ENST00000508154	55255	protein_coding	processed_transcript	WD repeat domain 41 [Source:HGNC Symbol;Acc:HGNC:25601]	5	77425970	77620611	-1
ENST00000516672.1	6.21856	9.92619	7.51069	0.00613339	0.0601922	SCARNA13	ENSG00000252481	ENST00000516672	677768	scaRNA	scaRNA	small Cajal body-specific RNA 13 [Source:HGNC Symbol;Acc:HGNC:32570]	14	95533355	95533629	-1
ENST00000592633.5	0.79436	5.08198	7.50999	0.00613577	0.0601922	POLRMT	ENSG00000099821	ENST00000592633	5442	protein_coding	retained_intron	RNA polymerase mitochondrial [Source:HGNC Symbol;Acc:HGNC:9200]	19	617221	633537	-1
ENST00000482605.1	0.880721	3.94476	7.5048	0.00615347	0.0602377	WDR54	ENSG00000005448	ENST00000482605	84058	protein_coding	retained_intron	WD repeat domain 54 [Source:HGNC Symbol;Acc:HGNC:25770]	2	74421678	74425755	1
ENST00000267884.10	-0.96794	5.04679	7.5047	0.00615381	0.0602377	SRP14	ENSG00000140319	ENST00000267884	6727	protein_coding	protein_coding	signal recognition particle 14 [Source:HGNC Symbol;Acc:HGNC:11299]	15	40035690	40039181	-1
ENST00000594790.1	0.708446	3.76211	7.49947	0.00617172	0.0603472	PLA2G4C	ENSG00000105499	ENST00000594790	8605	protein_coding	retained_intron	phospholipase A2 group IVC [Source:HGNC Symbol;Acc:HGNC:9037]	19	48047843	48110817	-1
ENST00000360827.6	2.17425	8.94398	7.49534	0.00618587	0.0604198	FAM177B	ENSG00000197520	ENST00000360827	400823	protein_coding	protein_coding	family with sequence similarity 177 member B [Source:HGNC Symbol;Acc:HGNC:34395]	1	222737207	222750805	1
ENST00000482596.1	-0.949968	5.35962	7.48275	0.00622927	0.0607319	CHD6	ENSG00000124177	ENST00000482596	84181	protein_coding	processed_transcript	chromodomain helicase DNA binding protein 6 [Source:HGNC Symbol;Acc:HGNC:19057]	20	41402083	41618384	-1
ENST00000534333.1	-1.04452	6.26282	7.48074	0.00623625	0.0607319	DRAP1	ENSG00000175550	ENST00000534333	10589	protein_coding	retained_intron	DR1 associated protein 1 [Source:HGNC Symbol;Acc:HGNC:3019]	11	65919274	65921563	1
ENST00000619021.4	-1.15703	5.08637	7.4802	0.0062381	0.0607319	HERC2P2	ENSG00000276550	ENST00000619021	NA	transcribed_unprocessed_pseudogene	processed_transcript	hect domain and RLD 2 pseudogene 2 [Source:HGNC Symbol;Acc:HGNC:4870]	15	22495570	22590815	1
ENST00000578130.5	1.00877	4.56081	7.47113	0.00626963	0.0609729	HEXD	ENSG00000169660	ENST00000578130	284004	protein_coding	protein_coding	hexosaminidase D [Source:HGNC Symbol;Acc:HGNC:26307]	17	82418318	82442645	1
ENST00000461582.1	1.25174	3.07263	7.46451	0.00629272	0.0611312	MARCHF7	ENSG00000136536	ENST00000461582	64844	protein_coding	processed_transcript	membrane associated ring-CH-type finger 7 [Source:HGNC Symbol;Acc:HGNC:17393]	2	159712457	159771027	1
ENST00000518078.1	-1.01409	3.07928	7.45622	0.00632178	0.0613472		ENSG00000254050	ENST00000518078	NA	lncRNA	lncRNA	novel transcript	8	62473217	62474269	-1
ENST00000668068.1	1.32414	4.00066	7.4523	0.00633555	0.0614145	LINC00662	ENSG00000261824	ENST00000668068	148189	lncRNA	lncRNA	long intergenic non-protein coding RNA 662 [Source:HGNC Symbol;Acc:HGNC:27122]	19	27681072	27794005	-1
ENST00000387372.1	1.85314	7.44138	7.44224	0.00637106	0.0616037	MT-TQ	ENSG00000210107	ENST00000387372	NA	Mt_tRNA	Mt_tRNA	mitochondrially encoded tRNA-Gln (CAA/G) [Source:HGNC Symbol;Acc:HGNC:7495]	MT	4329	4400	-1
ENST00000522352.5	1.07577	3.62252	7.44138	0.00637409	0.0616037	EIF3E	ENSG00000104408	ENST00000522352	3646	protein_coding	protein_coding	eukaryotic translation initiation factor 3 subunit E [Source:HGNC Symbol;Acc:HGNC:3277]	8	108162787	108443496	-1
ENST00000600964.1	-1.58453	6.7768	7.44095	0.00637563	0.0616037	AP2S1	ENSG00000042753	ENST00000600964	1175	protein_coding	retained_intron	adaptor related protein complex 2 subunit sigma 1 [Source:HGNC Symbol;Acc:HGNC:565]	19	46838136	46850846	-1
ENST00000367674.7	-0.805266	4.22866	7.43753	0.00638773	0.0616543	TNR	ENSG00000116147	ENST00000367674	7143	protein_coding	protein_coding	tenascin R [Source:HGNC Symbol;Acc:HGNC:11953]	1	175315194	175743616	-1
ENST00000460873.5	-0.916144	6.16441	7.4355	0.00639497	0.061658	PON2	ENSG00000105854	ENST00000460873	5445	protein_coding	processed_transcript	paraoxonase 2 [Source:HGNC Symbol;Acc:HGNC:9205]	7	95404862	95435329	-1
ENST00000555295.1	-0.851778	6.35682	7.42965	0.00641579	0.0617282	PABPN1	ENSG00000100836	ENST00000555295	8106	protein_coding	protein_coding	poly(A) binding protein nuclear 1 [Source:HGNC Symbol;Acc:HGNC:8565]	14	23321457	23326163	1
ENST00000592176.1	-1.53753	3.64709	7.42959	0.00641599	0.0617282	APOC1	ENSG00000130208	ENST00000592176	341	protein_coding	nonsense_mediated_decay	apolipoprotein C1 [Source:HGNC Symbol;Acc:HGNC:607]	19	44914247	44919349	1
ENST00000601346.5	-0.939466	4.15947	7.42509	0.00643206	0.0618166	BLVRB	ENSG00000090013	ENST00000601346	645	protein_coding	retained_intron	biliverdin reductase B [Source:HGNC Symbol;Acc:HGNC:1063]	19	40447765	40465764	-1
ENST00000486439.1	-0.679402	3.82831	7.41051	0.00648438	0.0622528	KLC4	ENSG00000137171	ENST00000486439	89953	protein_coding	retained_intron	kinesin light chain 4 [Source:HGNC Symbol;Acc:HGNC:21624]	6	43040777	43075095	1
ENST00000493446.1	0.737885	4.57977	7.40778	0.00649425	0.062281	INTS1	ENSG00000164880	ENST00000493446	26173	protein_coding	processed_transcript	integrator complex subunit 1 [Source:HGNC Symbol;Acc:HGNC:24555]	7	1470277	1504389	-1
ENST00000613454.1	-1.0746	3.28381	7.39712	0.00653284	0.0625714		ENSG00000275441	ENST00000613454	NA	lncRNA	lncRNA	novel transcript, antisense to CCDC101	16	28553709	28554140	-1
ENST00000200691.4	-1.18629	6.19709	7.39557	0.00653845	0.0625714	MT3	ENSG00000087250	ENST00000200691	4504	protein_coding	protein_coding	metallothionein 3 [Source:HGNC Symbol;Acc:HGNC:7408]	16	56589074	56591088	1
ENST00000490905.5	-2.18262	3.56268	7.37167	0.00662594	0.0632763	CAMTA1	ENSG00000171735	ENST00000490905	23261	protein_coding	protein_coding	calmodulin binding transcription activator 1 [Source:HGNC Symbol;Acc:HGNC:18806]	1	6785454	7769706	1
ENST00000584196.1	-0.927255	3.75312	7.37098	0.00662847	0.0632763	RSKR	ENSG00000167524	ENST00000584196	124923	protein_coding	nonsense_mediated_decay	ribosomal protein S6 kinase related [Source:HGNC Symbol;Acc:HGNC:26314]	17	28601827	28614197	-1
ENST00000665125.1	1.05679	4.17161	7.36969	0.00663324	0.0632763		ENSG00000266086	ENST00000665125	NA	protein_coding	processed_transcript	novel transcript	17	57989038	58007246	-1
ENST00000645804.1	1.72976	4.89768	7.35953	0.00667081	0.0635672	SGCE	ENSG00000127990	ENST00000645804	8910	protein_coding	protein_coding	sarcoglycan epsilon [Source:HGNC Symbol;Acc:HGNC:10808]	7	94524204	94656572	-1
ENST00000535326.1	1.00678	5.14672	7.34541	0.00672344	0.0639366	PRPF19	ENSG00000110107	ENST00000535326	27339	protein_coding	protein_coding	pre-mRNA processing factor 19 [Source:HGNC Symbol;Acc:HGNC:17896]	11	60890547	60906585	-1
ENST00000427085.6	-1.03697	3.86427	7.34531	0.0067238	0.0639366	MEG8	ENSG00000225746	ENST00000427085	NA	lncRNA	lncRNA	maternally expressed 8, small nucleolar RNA host gene [Source:HGNC Symbol;Acc:HGNC:14574]	14	100894770	101038859	1
ENST00000456210.5	1.31474	4.28424	7.34246	0.00673445	0.0639701	SEMA3B	ENSG00000012171	ENST00000456210	7869	protein_coding	processed_transcript	semaphorin 3B [Source:HGNC Symbol;Acc:HGNC:10724]	3	50267558	50277546	1
ENST00000577901.5	-0.804978	3.3091	7.33648	0.00675688	0.0641155	VAPA	ENSG00000101558	ENST00000577901	9218	protein_coding	retained_intron	VAMP associated protein A [Source:HGNC Symbol;Acc:HGNC:12648]	18	9914016	9960021	1
ENST00000651485.1	1.00507	4.10567	7.33215	0.00677321	0.0642026	CD59	ENSG00000085063	ENST00000651485	966	protein_coding	protein_coding	CD59 molecule (CD59 blood group) [Source:HGNC Symbol;Acc:HGNC:1689]	11	33703010	33736479	-1
ENST00000606645.2	1.01937	3.08806	7.31588	0.00683479	0.0645619		ENSG00000272449	ENST00000606645	NA	lncRNA	lncRNA	novel transcript	1	2530064	2547460	1
ENST00000441624.1	-0.860355	3.82303	7.31522	0.00683729	0.0645619		ENSG00000235350	ENST00000441624	NA	unprocessed_pseudogene	unprocessed_pseudogene	SSX7 pseudogene (psiSSX7)	X	48433201	48441619	1
ENST00000618631.1	-1.09141	3.48715	7.31504	0.006838	0.0645619		ENSG00000277602	ENST00000618631	NA	lncRNA	lncRNA	novel transcript	16	1971655	1971896	-1
ENST00000619449.2	-1.06109	10.9341	7.31455	0.00683986	0.0645619	MALAT1	ENSG00000251562	ENST00000619449	378938	lncRNA	lncRNA	metastasis associated lung adenocarcinoma transcript 1 [Source:HGNC Symbol;Acc:HGNC:29665]	11	65497688	65506516	1
ENST00000373331.2	-0.953006	3.88571	7.31197	0.00684969	0.0645869	PPP1R16B	ENSG00000101445	ENST00000373331	26051	protein_coding	protein_coding	protein phosphatase 1 regulatory subunit 16B [Source:HGNC Symbol;Acc:HGNC:15850]	20	38805697	38923024	1
ENST00000480699.5	1.30904	3.0701	7.30834	0.00686352	0.0646495	ANK3	ENSG00000151150	ENST00000480699	288	protein_coding	processed_transcript	ankyrin 3 [Source:HGNC Symbol;Acc:HGNC:494]	10	60026298	60733490	-1
ENST00000463809.1	0.836181	4.84515	7.30079	0.00689242	0.0648537	CCDC144A	ENSG00000170160	ENST00000463809	9720	protein_coding	retained_intron	coiled-coil domain containing 144A [Source:HGNC Symbol;Acc:HGNC:29072]	17	16689537	16777881	1
ENST00000454310.5	-0.98159	3.86048	7.29426	0.00691751	0.0650217	PLOD3	ENSG00000106397	ENST00000454310	8985	protein_coding	protein_coding	procollagen-lysine,2-oxoglutarate 5-dioxygenase 3 [Source:HGNC Symbol;Acc:HGNC:9083]	7	101205977	101218420	-1
ENST00000410516.1	-0.892671	3.01022	7.28081	0.00696949	0.0654277	RN7SKP150	ENSG00000222448	ENST00000410516	NA	misc_RNA	misc_RNA	RN7SK pseudogene 150 [Source:HGNC Symbol;Acc:HGNC:45874]	5	179845832	179846152	1
ENST00000398838.8	-1.35544	4.32379	7.27933	0.00697526	0.0654277	YPEL3	ENSG00000090238	ENST00000398838	83719	protein_coding	protein_coding	yippee like 3 [Source:HGNC Symbol;Acc:HGNC:18327]	16	30092314	30096915	-1
ENST00000380539.6	1.69865	3.54364	7.27482	0.00699279	0.0655237	SERPINB6	ENSG00000124570	ENST00000380539	5269	protein_coding	protein_coding	serpin family B member 6 [Source:HGNC Symbol;Acc:HGNC:8950]	6	2948159	2972165	-1
ENST00000596305.5	-1.34127	3.20642	7.27235	0.00700241	0.0655455		ENSG00000239828	ENST00000596305	NA	lncRNA	lncRNA	novel transcript	3	107272611	107421338	-1
ENST00000324453.13	-1.31484	5.90564	7.25414	0.00707376	0.0661444	MTURN	ENSG00000180354	ENST00000324453	222166	protein_coding	protein_coding	maturin, neural progenitor differentiation regulator homolog [Source:HGNC Symbol;Acc:HGNC:25457]	7	30134986	30162762	1
ENST00000272430.9	1.1326	3.29137	7.24333	0.00711649	0.0664748	RTKN	ENSG00000114993	ENST00000272430	6242	protein_coding	protein_coding	rhotekin [Source:HGNC Symbol;Acc:HGNC:10466]	2	74425835	74442422	-1
ENST00000606697.5	-0.815738	5.13677	7.23711	0.00714117	0.066636	NNT-AS1	ENSG00000248092	ENST00000606697	NA	lncRNA	lncRNA	NNT antisense RNA 1 [Source:HGNC Symbol;Acc:HGNC:49005]	5	43571594	43603230	-1
ENST00000528630.1	1.21097	3.24856	7.22903	0.0071734	0.0668674	RCN1	ENSG00000049449	ENST00000528630	5954	protein_coding	nonsense_mediated_decay	reticulocalbin 1 [Source:HGNC Symbol;Acc:HGNC:9934]	11	32091074	32105722	1
ENST00000526280.1	0.783817	3.54541	7.21343	0.00723602	0.0673812	SMPD1	ENSG00000166311	ENST00000526280	6609	protein_coding	protein_coding	sphingomyelin phosphodiesterase 1 [Source:HGNC Symbol;Acc:HGNC:11120]	11	6390440	6394998	1
ENST00000534981.5	-1.08431	3.19004	7.19691	0.00730292	0.0679338	CMAS	ENSG00000111726	ENST00000534981	55907	protein_coding	nonsense_mediated_decay	cytidine monophosphate N-acetylneuraminic acid synthetase [Source:HGNC Symbol;Acc:HGNC:18290]	12	22046218	22065674	1
ENST00000489704.1	-1.18271	3.71061	7.18225	0.00736284	0.0684203	FCGR1A	ENSG00000150337	ENST00000489704	2209	protein_coding	processed_transcript	Fc fragment of IgG receptor Ia [Source:HGNC Symbol;Acc:HGNC:3613]	1	149782671	149791675	1
ENST00000524894.1	-1.23187	3.90942	7.17967	0.00737344	0.068448	DDX20	ENSG00000064703	ENST00000524894	11218	protein_coding	retained_intron	DEAD-box helicase 20 [Source:HGNC Symbol;Acc:HGNC:2743]	1	111754832	111775602	1
ENST00000529774.1	1.04298	3.86426	7.16029	0.00745353	0.0689945	RDX	ENSG00000137710	ENST00000529774	5962	protein_coding	retained_intron	radixin [Source:HGNC Symbol;Acc:HGNC:9944]	11	109864295	110296712	-1
ENST00000417845.1	1.28394	2.94207	7.15958	0.00745646	0.0689945	NEBL-AS1	ENSG00000231920	ENST00000417845	NA	lncRNA	lncRNA	NEBL antisense RNA 1 [Source:HGNC Symbol;Acc:HGNC:44899]	10	21174014	21175048	1
ENST00000577660.1	-0.968806	2.77297	7.15854	0.00746079	0.0689945		ENSG00000265303	ENST00000577660	NA	protein_coding	protein_coding	novel protein	17	59197566	59215226	1
ENST00000355857.7	-0.944923	6.08658	7.15626	0.00747026	0.0689945	DBI	ENSG00000155368	ENST00000355857	1622	protein_coding	protein_coding	diazepam binding inhibitor, acyl-CoA binding protein [Source:HGNC Symbol;Acc:HGNC:2690]	2	119366924	119372550	1
ENST00000619601.1	-1.23032	7.51417	7.15527	0.00747441	0.0689945	GAPDH	ENSG00000111640	ENST00000619601	2597	protein_coding	protein_coding	glyceraldehyde-3-phosphate dehydrogenase [Source:HGNC Symbol;Acc:HGNC:4141]	12	6534512	6538374	1
ENST00000344114.8	0.951789	4.08156	7.15432	0.00747837	0.0689945	HERPUD1	ENSG00000051108	ENST00000344114	9709	protein_coding	protein_coding	homocysteine inducible ER protein with ubiquitin like domain 1 [Source:HGNC Symbol;Acc:HGNC:13744]	16	56932142	56944864	1
ENST00000418005.1	1.03958	4.04623	7.14835	0.00750328	0.069121	SLC39A10	ENSG00000196950	ENST00000418005	57181	protein_coding	protein_coding	solute carrier family 39 member 10 [Source:HGNC Symbol;Acc:HGNC:20861]	2	195575977	195737702	1
ENST00000585425.1	0.893878	3.37379	7.14735	0.00750746	0.069121	HAUS1	ENSG00000152240	ENST00000585425	115106	protein_coding	processed_transcript	HAUS augmin like complex subunit 1 [Source:HGNC Symbol;Acc:HGNC:25174]	18	46104378	46128333	1
ENST00000602594.1	0.712133	3.45959	7.14479	0.0075182	0.069149		ENSG00000269930	ENST00000602594	NA	lncRNA	lncRNA	novel transcript	15	30616958	30617749	1
ENST00000361157.11	-0.861358	5.151	7.13695	0.00755116	0.0693811	IFI6	ENSG00000126709	ENST00000361157	2537	protein_coding	protein_coding	interferon alpha inducible protein 6 [Source:HGNC Symbol;Acc:HGNC:4054]	1	27666064	27672212	-1
ENST00000517221.1	-1.49942	3.06675	7.11091	0.00766161	0.070324	MIR2116	ENSG00000253030	ENST00000517221	100313886	miRNA	miRNA	microRNA 2116 [Source:HGNC Symbol;Acc:HGNC:37310]	15	59171183	59171262	-1
ENST00000536575.5	-0.719389	3.31904	7.10654	0.00768031	0.0703527	ORC4	ENSG00000115947	ENST00000536575	5000	protein_coding	protein_coding	origin recognition complex subunit 4 [Source:HGNC Symbol;Acc:HGNC:8490]	2	147930396	148021604	-1
ENST00000258198.7	-0.781957	5.38463	7.10566	0.00768408	0.0703527	DYNC1LI2	ENSG00000135720	ENST00000258198	1783	protein_coding	protein_coding	dynein cytoplasmic 1 light intermediate chain 2 [Source:HGNC Symbol;Acc:HGNC:2966]	16	66720893	66751609	-1
ENST00000507118.5	-1.10284	3.95541	7.1047	0.00768822	0.0703527	SMAD5	ENSG00000113658	ENST00000507118	4090	protein_coding	protein_coding	SMAD family member 5 [Source:HGNC Symbol;Acc:HGNC:6771]	5	136132845	136188747	1
ENST00000523292.5	-2.25106	3.81425	7.10217	0.00769905	0.0703801	DST	ENSG00000151914	ENST00000523292	667	protein_coding	protein_coding	dystonin [Source:HGNC Symbol;Acc:HGNC:1090]	6	56457987	56954830	-1
ENST00000467308.1	0.754339	5.98041	7.09893	0.00771302	0.0704362	TSSC4	ENSG00000184281	ENST00000467308	10078	protein_coding	processed_transcript	tumor suppressing subtransferable candidate 4 [Source:HGNC Symbol;Acc:HGNC:12386]	11	2400488	2403878	1
ENST00000611609.1	1.98506	3.09736	7.08869	0.00775721	0.0707678	PCDH9-AS2	ENSG00000228842	ENST00000611609	100874064	lncRNA	lncRNA	PCDH9 antisense RNA 2 [Source:HGNC Symbol;Acc:HGNC:39896]	13	66825169	66915031	1
ENST00000597552.1	1.81314	3.30157	7.05547	0.00790234	0.0720187	TIMM50	ENSG00000105197	ENST00000597552	92609	protein_coding	retained_intron	translocase of inner mitochondrial membrane 50 [Source:HGNC Symbol;Acc:HGNC:23656]	19	39480412	39493785	1
ENST00000363964.1	0.963723	3.40688	7.04841	0.00793355	0.072122		ENSG00000200834	ENST00000363964	NA	misc_RNA	misc_RNA	Y RNA [Source:RFAM;Acc:RF00019]	9	33830978	33831078	1
ENST00000621073.4	1.79588	3.68948	7.04489	0.00794916	0.072122	MED16	ENSG00000175221	ENST00000621073	10025	protein_coding	protein_coding	mediator complex subunit 16 [Source:HGNC Symbol;Acc:HGNC:17556]	19	867630	893218	-1
ENST00000429829.6	-2.65373	4.57999	7.04376	0.00795419	0.072122	XIST	ENSG00000229807	ENST00000429829	7503	lncRNA	lncRNA	X inactive specific transcript [Source:HGNC Symbol;Acc:HGNC:12810]	X	73820649	73852723	-1
ENST00000435417.1	-0.967661	5.17619	7.04356	0.00795506	0.072122	CRELD1	ENSG00000163703	ENST00000435417	78987	protein_coding	protein_coding	cysteine rich with EGF like domains 1 [Source:HGNC Symbol;Acc:HGNC:14630]	3	9933793	9945413	1
ENST00000652692.1	1.43351	3.21209	7.04267	0.00795904	0.072122	AQP1	ENSG00000240583	ENST00000652692	358	protein_coding	protein_coding	aquaporin 1 (Colton blood group) [Source:HGNC Symbol;Acc:HGNC:633]	7	30911853	30925517	1
ENST00000536282.1	-1.11118	3.9251	7.04125	0.00796534	0.072122	GPR137	ENSG00000173264	ENST00000536282	56834	protein_coding	protein_coding	G protein-coupled receptor 137 [Source:HGNC Symbol;Acc:HGNC:24300]	11	64270062	64289500	1
ENST00000470046.1	-0.833512	3.23113	7.03856	0.00797733	0.072122	PPP6R2	ENSG00000100239	ENST00000470046	9701	protein_coding	retained_intron	protein phosphatase 6 regulatory subunit 2 [Source:HGNC Symbol;Acc:HGNC:19253]	22	50343304	50445090	1
ENST00000440913.1	-0.755165	3.65055	7.03843	0.00797788	0.072122	RPL26P6	ENSG00000229659	ENST00000440913	NA	processed_pseudogene	processed_pseudogene	ribosomal protein L26 pseudogene 6 [Source:HGNC Symbol;Acc:HGNC:34023]	10	73422259	73422696	-1
ENST00000486778.1	-0.838656	3.04024	7.02714	0.00802833	0.0725051	ANKS6	ENSG00000165138	ENST00000486778	203286	protein_coding	processed_transcript	ankyrin repeat and sterile alpha motif domain containing 6 [Source:HGNC Symbol;Acc:HGNC:26724]	9	98731329	98796965	-1
ENST00000477995.1	-0.797987	3.52682	7.01684	0.00807466	0.0728503	ERMARD	ENSG00000130023	ENST00000477995	55780	protein_coding	retained_intron	ER membrane associated RNA degradation [Source:HGNC Symbol;Acc:HGNC:21056]	6	169751622	169781600	1
ENST00000565977.1	0.554885	4.89984	7.00445	0.00813073	0.0732826	PRR14	ENSG00000156858	ENST00000565977	78994	protein_coding	retained_intron	proline rich 14 [Source:HGNC Symbol;Acc:HGNC:28458]	16	30650717	30656413	1
ENST00000534720.1	-0.916815	4.21282	7.00227	0.00814063	0.0732983	NPIPA1	ENSG00000183426	ENST00000534720	9284	protein_coding	retained_intron	nuclear pore complex interacting protein family member A1 [Source:HGNC Symbol;Acc:HGNC:7909]	16	14922802	14952060	1
ENST00000555928.5	-1.0618	7.35689	7.00032	0.00814951	0.0733048	MEG3	ENSG00000214548	ENST00000555928	55384	lncRNA	lncRNA	maternally expressed 3 [Source:HGNC Symbol;Acc:HGNC:14575]	14	100779410	100861031	1
ENST00000590943.6	-1.7417	6.13351	6.99519	0.0081729	0.0734416	OAZ1	ENSG00000104904	ENST00000590943	4946	protein_coding	nonsense_mediated_decay	ornithine decarboxylase antizyme 1 [Source:HGNC Symbol;Acc:HGNC:8095]	19	2269509	2273490	1
ENST00000490323.5	-1.2068	3.43126	6.991	0.00819205	0.0734498	CBWD2	ENSG00000136682	ENST00000490323	150472	protein_coding	retained_intron	COBW domain containing 2 [Source:HGNC Symbol;Acc:HGNC:17907]	2	113437691	113496204	1
ENST00000634600.1	-0.96261	6.66424	6.99094	0.00819233	0.0734498	SEPTIN7	ENSG00000122545	ENST00000634600	989	protein_coding	protein_coding	septin 7 [Source:HGNC Symbol;Acc:HGNC:1717]	7	35800932	35907105	1
ENST00000356247.4	-1.47299	4.08844	6.98963	0.00819832	0.0734498		ENSG00000196656	ENST00000356247	NA	transcribed_processed_pseudogene	processed_transcript	ribosomal protein S26 (RPS26) pseudogene	4	113214046	113217170	-1
ENST00000397505.2	-1.25472	3.24606	6.98697	0.0082105	0.0734856	MRPL52	ENSG00000172590	ENST00000397505	122704	protein_coding	protein_coding	mitochondrial ribosomal protein L52 [Source:HGNC Symbol;Acc:HGNC:16655]	14	22829879	22835037	1
ENST00000590944.1	-0.797359	3.30432	6.96471	0.0083133	0.0743007	PIAS2	ENSG00000078043	ENST00000590944	9063	protein_coding	processed_transcript	protein inhibitor of activated STAT 2 [Source:HGNC Symbol;Acc:HGNC:17311]	18	46803218	46920160	-1
ENST00000461788.1	0.59951	4.66559	6.96367	0.00831811	0.0743007	BIRC6	ENSG00000115760	ENST00000461788	57448	protein_coding	retained_intron	baculoviral IAP repeat containing 6 [Source:HGNC Symbol;Acc:HGNC:13516]	2	32357028	32618899	1
ENST00000466227.6	-3.03304	5.68511	6.95856	0.00834192	0.0743976	YWHAE	ENSG00000108953	ENST00000466227	7531	protein_coding	nonsense_mediated_decay	tyrosine 3-monooxygenase/tryptophan 5-monooxygenase activation protein epsilon [Source:HGNC Symbol;Acc:HGNC:12851]	17	1344275	1400222	-1
ENST00000625088.1	-1.06467	7.08839	6.95779	0.00834551	0.0743976		ENSG00000283737	ENST00000625088	NA	TEC	TEC	TEC	X	42285130	42285925	1
ENST00000538735.5	1.16124	3.44234	6.93721	0.00844206	0.0751837	SAP25	ENSG00000205307	ENST00000538735	100316904	protein_coding	protein_coding	Sin3A associated protein 25 [Source:HGNC Symbol;Acc:HGNC:41908]	7	100572228	100573900	-1
ENST00000445019.5	0.919536	3.5279	6.92658	0.00849238	0.0755569	GPATCH3	ENSG00000198746	ENST00000445019	63906	protein_coding	protein_coding	G-patch domain containing 3 [Source:HGNC Symbol;Acc:HGNC:25720]	1	26890488	26900467	-1
ENST00000522400.1	-1.13164	2.9232	6.92083	0.00851973	0.0757253	ANGPT1	ENSG00000154188	ENST00000522400	284	protein_coding	retained_intron	angiopoietin 1 [Source:HGNC Symbol;Acc:HGNC:484]	8	107249482	107498055	-1
ENST00000397817.5	0.625185	4.63472	6.91407	0.00855203	0.0759373	MPG	ENSG00000103152	ENST00000397817	4350	protein_coding	protein_coding	N-methylpurine DNA glycosylase [Source:HGNC Symbol;Acc:HGNC:7211]	16	77007	85851	1
ENST00000429939.6	1.01179	3.19342	6.91102	0.0085666	0.0759426	ELF5	ENSG00000135374	ENST00000429939	2001	protein_coding	protein_coding	E74 like ETS transcription factor 5 [Source:HGNC Symbol;Acc:HGNC:3320]	11	34478791	34525193	-1
ENST00000659056.1	4.14652	9.7773	6.91041	0.00856953	0.0759426	ZFAS1	ENSG00000177410	ENST00000659056	441951	lncRNA	lncRNA	ZNFX1 antisense RNA 1 [Source:HGNC Symbol;Acc:HGNC:33101]	20	49278178	49299600	1
ENST00000606909.1	0.917276	2.96179	6.8982	0.00862825	0.0763559		ENSG00000271821	ENST00000606909	NA	lncRNA	lncRNA	novel transcript	6	31200165	31201918	-1
ENST00000381873.7	-0.715296	4.1797	6.89561	0.00864075	0.0763559	SNPH	ENSG00000101298	ENST00000381873	9751	protein_coding	protein_coding	syntaphilin [Source:HGNC Symbol;Acc:HGNC:15931]	20	1266280	1309328	1
ENST00000540852.1	-1.07405	3.77222	6.89542	0.00864166	0.0763559	CADM1	ENSG00000182985	ENST00000540852	23705	protein_coding	retained_intron	cell adhesion molecule 1 [Source:HGNC Symbol;Acc:HGNC:5951]	11	115169218	115504957	-1
ENST00000547523.1	-0.914488	3.2805	6.88816	0.00867684	0.0765915		ENSG00000258234	ENST00000547523	NA	lncRNA	lncRNA	novel transcript	12	48231098	48284210	-1
ENST00000600516.5	-0.981137	3.00427	6.87469	0.00874249	0.0770952	LINC00710	ENSG00000229240	ENST00000600516	NA	lncRNA	lncRNA	long intergenic non-protein coding RNA 710 [Source:HGNC Symbol;Acc:HGNC:27386]	10	10917866	10952234	-1
ENST00000479820.1	1.17098	4.35466	6.86882	0.00877128	0.0772732	SEMA6C	ENSG00000143434	ENST00000479820	10500	protein_coding	processed_transcript	semaphorin 6C [Source:HGNC Symbol;Acc:HGNC:10740]	1	151131685	151146664	-1
ENST00000424332.1	0.973415	4.48062	6.86131	0.00880822	0.0774624		ENSG00000242861	ENST00000424332	NA	lncRNA	lncRNA	novel transcript	1	225840883	225846522	-1
ENST00000473948.6	-1.29981	3.10066	6.86095	0.00880999	0.0774624	TBXAS1	ENSG00000059377	ENST00000473948	6916	protein_coding	processed_transcript	thromboxane A synthase 1 [Source:HGNC Symbol;Acc:HGNC:11609]	7	139777051	140020325	1
ENST00000658116.1	-3.02497	5.46855	6.85884	0.00882038	0.077478	SNHG29	ENSG00000175061	ENST00000658116	125144	lncRNA	lncRNA	small nucleolar RNA host gene 29 [Source:HGNC Symbol;Acc:HGNC:28619]	17	16438767	16478678	1
ENST00000222190.9	1.55022	5.79281	6.85162	0.0088561	0.0777157	WDR83OS	ENSG00000105583	ENST00000222190	51398	protein_coding	protein_coding	WD repeat domain 83 opposite strand [Source:HGNC Symbol;Acc:HGNC:30203]	19	12668073	12669415	-1
ENST00000466492.1	-1.43386	4.19195	6.84656	0.00888119	0.0778599	UNC50	ENSG00000115446	ENST00000466492	25972	protein_coding	retained_intron	unc-50 inner nuclear membrane RNA binding protein [Source:HGNC Symbol;Acc:HGNC:16046]	2	98608579	98618515	1
ENST00000565844.1	-1.09115	3.9377	6.84256	0.00890111	0.0778878	KNOP1	ENSG00000103550	ENST00000565844	400506	protein_coding	retained_intron	lysine rich nucleolar protein 1 [Source:HGNC Symbol;Acc:HGNC:34404]	16	19701937	19718235	-1
ENST00000651589.1	-2.62038	4.44145	6.84244	0.00890171	0.0778878		ENSG00000286125	ENST00000651589	NA	lncRNA	lncRNA	novel transcript (contains ZIM2-AS1 and PEG3-AS1)	19	56669941	56823395	1
ENST00000600039.1	0.836963	4.01454	6.83776	0.00892508	0.0780163	IPO5P1	ENSG00000269837	ENST00000600039	NA	transcribed_processed_pseudogene	transcribed_processed_pseudogene	importin 5 pseudogene 1 [Source:HGNC Symbol;Acc:HGNC:49687]	19	23255053	23257939	-1
ENST00000589428.5	0.905779	3.11387	6.83538	0.00893699	0.0780445	R3HDM4	ENSG00000198858	ENST00000589428	91300	protein_coding	nonsense_mediated_decay	R3H domain containing 4 [Source:HGNC Symbol;Acc:HGNC:28270]	19	896503	913245	-1
ENST00000483684.1	-1.00157	3.42599	6.83336	0.00894706	0.0780566	COMMD3	ENSG00000148444	ENST00000483684	23412	protein_coding	processed_transcript	COMM domain containing 3 [Source:HGNC Symbol;Acc:HGNC:23332]	10	22316386	22320306	1
ENST00000550301.1	0.814881	4.03177	6.82514	0.00898834	0.0783407		ENSG00000257663	ENST00000550301	NA	lncRNA	lncRNA	novel transcript, antisense to C12orf44	12	52076841	52082084	-1
ENST00000630850.1	-0.943725	3.50099	6.82287	0.0089998	0.0783645	DNM1	ENSG00000106976	ENST00000630850	1759	protein_coding	retained_intron	dynamin 1 [Source:HGNC Symbol;Acc:HGNC:2972]	9	128191655	128255248	1
ENST00000553166.1	-0.779255	4.24565	6.81745	0.00902712	0.0785263	PUS7L	ENSG00000129317	ENST00000553166	83448	protein_coding	non_stop_decay	pseudouridine synthase 7 like [Source:HGNC Symbol;Acc:HGNC:25276]	12	43718992	43758793	-1
ENST00000485482.5	-1.46784	3.66525	6.81097	0.00905994	0.0787357	SEC14L2	ENSG00000100003	ENST00000485482	23541	protein_coding	processed_transcript	SEC14 like lipid binding 2 [Source:HGNC Symbol;Acc:HGNC:10699]	22	30396941	30425303	1
ENST00000608875.1	1.04716	4.62153	6.79741	0.009129	0.0792591	NRSN2	ENSG00000125841	ENST00000608875	80023	protein_coding	protein_coding	neurensin 2 [Source:HGNC Symbol;Acc:HGNC:16229]	20	346782	359660	1
ENST00000619967.1	-1.02063	3.05819	6.79447	0.00914404	0.0793131		ENSG00000277408	ENST00000619967	NA	processed_pseudogene	processed_pseudogene	RAB GTPase activating protein 1-like (RABGAP1L) pseudogene	6	122531123	122531436	-1
ENST00000504105.1	0.919617	3.16534	6.7849	0.00919321	0.0796626	CSNK1A1P3	ENSG00000250162	ENST00000504105	NA	processed_pseudogene	processed_pseudogene	casein kinase 1 alpha 1 pseudogene 3 [Source:HGNC Symbol;Acc:HGNC:38669]	5	98833382	98833711	1
ENST00000498076.5	1.02083	4.24607	6.78241	0.00920606	0.0796971	NAPRT	ENSG00000147813	ENST00000498076	93100	protein_coding	retained_intron	nicotinate phosphoribosyltransferase [Source:HGNC Symbol;Acc:HGNC:30450]	8	143574785	143578649	-1
ENST00000497216.2	0.826508	4.71597	6.7655	0.00929368	0.0803782	SPTAN1	ENSG00000197694	ENST00000497216	6709	protein_coding	processed_transcript	spectrin alpha, non-erythrocytic 1 [Source:HGNC Symbol;Acc:HGNC:11273]	9	128552558	128633662	1
ENST00000368863.6	-0.807925	3.24404	6.74728	0.00938906	0.0811251	POGZ	ENSG00000143442	ENST00000368863	23126	protein_coding	protein_coding	pogo transposable element derived with ZNF domain [Source:HGNC Symbol;Acc:HGNC:18801]	1	151402724	151459494	-1
ENST00000487106.5	1.42209	3.21705	6.74163	0.00941883	0.0813042	LAMTOR2	ENSG00000116586	ENST00000487106	28956	protein_coding	processed_transcript	late endosomal/lysosomal adaptor, MAPK and MTOR activator 2 [Source:HGNC Symbol;Acc:HGNC:29796]	1	156054782	156058506	1
ENST00000399312.3	-1.0584	3.99924	6.73669	0.00944497	0.0814515	MRPS6	ENSG00000243927	ENST00000399312	64968	protein_coding	protein_coding	mitochondrial ribosomal protein S6 [Source:HGNC Symbol;Acc:HGNC:14051]	21	34073224	34143034	1
ENST00000310624.6	-1.13861	4.83534	6.73069	0.00947681	0.0816478	NEFH	ENSG00000100285	ENST00000310624	4744	protein_coding	protein_coding	neurofilament heavy [Source:HGNC Symbol;Acc:HGNC:7737]	22	29480218	29491390	1
ENST00000532648.1	1.57028	3.49135	6.72745	0.00949401	0.0816795	EFEMP2	ENSG00000172638	ENST00000532648	30008	protein_coding	processed_transcript	EGF containing fibulin extracellular matrix protein 2 [Source:HGNC Symbol;Acc:HGNC:3219]	11	65866441	65873592	-1
ENST00000491429.1	-0.921562	3.61151	6.72658	0.00949867	0.0816795	SCN1A	ENSG00000144285	ENST00000491429	6323	protein_coding	retained_intron	sodium voltage-gated channel alpha subunit 1 [Source:HGNC Symbol;Acc:HGNC:10585]	2	165984641	166149214	-1
ENST00000659119.1	-0.79222	4.0976	6.72239	0.00952101	0.0817933	LINC01905	ENSG00000267057	ENST00000659119	102724698	lncRNA	lncRNA	long intergenic non-protein coding RNA 1905 [Source:HGNC Symbol;Acc:HGNC:52724]	18	56031830	56135295	1
ENST00000524965.5	0.645016	4.11274	6.71328	0.00956977	0.0820014	DGAT1	ENSG00000185000	ENST00000524965	8694	protein_coding	retained_intron	diacylglycerol O-acyltransferase 1 [Source:HGNC Symbol;Acc:HGNC:2843]	8	144314584	144326910	-1
ENST00000285419.8	-0.739675	3.30307	6.71296	0.00957149	0.0820014	PIP4P2	ENSG00000155099	ENST00000285419	55529	protein_coding	protein_coding	phosphatidylinositol-4,5-bisphosphate 4-phosphatase 2 [Source:HGNC Symbol;Acc:HGNC:25452]	8	90993802	91040872	-1
ENST00000324340.13	0.727002	3.39085	6.71275	0.00957261	0.0820014	DDX39A	ENSG00000123136	ENST00000324340	10212	protein_coding	nonsense_mediated_decay	DExD-box helicase 39A [Source:HGNC Symbol;Acc:HGNC:17821]	19	14408798	14419383	-1
ENST00000529709.1	-1.06985	4.49847	6.70541	0.00961206	0.0821512	EPB41L2	ENSG00000079819	ENST00000529709	2037	protein_coding	protein_coding	erythrocyte membrane protein band 4.1 like 2 [Source:HGNC Symbol;Acc:HGNC:3379]	6	130839347	131063322	-1
ENST00000547107.5	-0.857462	5.15621	6.70531	0.00961262	0.0821512	NPIPP1	ENSG00000188599	ENST00000547107	NA	transcribed_unprocessed_pseudogene	transcribed_unprocessed_pseudogene	nuclear pore complex interacting protein pseudogene 1 [Source:HGNC Symbol;Acc:HGNC:35407]	16	15104312	15123498	-1
ENST00000353689.8	-0.741093	3.37932	6.7044	0.00961753	0.0821512	CCNB1IP1	ENSG00000100814	ENST00000353689	57820	protein_coding	protein_coding	cyclin B1 interacting protein 1 [Source:HGNC Symbol;Acc:HGNC:19437]	14	20311368	20333312	-1
ENST00000440519.2	-0.969566	2.83891	6.69683	0.00965846	0.0824225		ENSG00000232576	ENST00000440519	NA	processed_pseudogene	processed_pseudogene	ubiquitin-conjugating enzyme E2D 2 (UBC4\\/5 homolog, yeast) (UBE2D2) pseudogene	X	88908403	88908763	1
ENST00000522416.1	-0.94958	3.02179	6.69335	0.00967731	0.082505		ENSG00000254236	ENST00000522416	NA	lncRNA	lncRNA	novel transcript	8	103020187	103021428	-1
ENST00000636961.1	-1.04461	3.37254	6.68574	0.00971874	0.0827326	KCNT1	ENSG00000107147	ENST00000636961	57582	protein_coding	processed_transcript	potassium sodium-activated channel subfamily T member 1 [Source:HGNC Symbol;Acc:HGNC:18865]	9	135702185	135795508	1
ENST00000495224.1	0.808532	3.70021	6.68389	0.00972881	0.0827326	RBM34	ENSG00000188739	ENST00000495224	23029	protein_coding	processed_transcript	RNA binding motif protein 34 [Source:HGNC Symbol;Acc:HGNC:28965]	1	235131183	235161283	-1
ENST00000498157.1	-1.10229	3.18878	6.68174	0.00974054	0.0827326	CELSR2	ENSG00000143126	ENST00000498157	1952	protein_coding	processed_transcript	cadherin EGF LAG seven-pass G-type receptor 2 [Source:HGNC Symbol;Acc:HGNC:3231]	1	109249539	109275751	1
ENST00000452197.5	-1.04852	4.19353	6.68169	0.00974083	0.0827326	GAS5	ENSG00000234741	ENST00000452197	60674	lncRNA	lncRNA	growth arrest specific 5 [Source:HGNC Symbol;Acc:HGNC:16355]	1	173858559	173868882	-1
ENST00000422666.1	-0.878719	4.13866	6.67682	0.00976749	0.0828807		ENSG00000232294	ENST00000422666	NA	lncRNA	lncRNA	novel transcript	20	52671735	52699472	1
ENST00000507950.1	-1.03097	3.18152	6.66741	0.00981917	0.0830837	LINC02121	ENSG00000250529	ENST00000507950	105374631	lncRNA	lncRNA	long intergenic non-protein coding RNA 2121 [Source:HGNC Symbol;Acc:HGNC:52977]	5	5069192	5078311	-1
ENST00000368606.7	-0.989761	2.90203	6.66687	0.00982215	0.0830837	CALHM6	ENSG00000188820	ENST00000368606	441168	protein_coding	protein_coding	calcium homeostasis modulator family member 6 [Source:HGNC Symbol;Acc:HGNC:33391]	6	116461370	116463771	1
ENST00000513931.2	-1.29278	3.23553	6.66504	0.00983223	0.0830837	C5orf66	ENSG00000224186	ENST00000513931	100996485	lncRNA	lncRNA	chromosome 5 putative open reading frame 66 [Source:HGNC Symbol;Acc:HGNC:48332]	5	135033280	135358219	1
ENST00000590850.1	0.911812	3.78257	6.66421	0.00983683	0.0830837		ENSG00000267637	ENST00000590850	NA	lncRNA	lncRNA	novel transcript, sense intronic to VMP1	17	59784813	59785035	1
ENST00000401533.7	-1.08345	5.04218	6.66406	0.00983765	0.0830837	GAREM2	ENSG00000157833	ENST00000401533	150946	protein_coding	protein_coding	GRB2 associated regulator of MAPK1 subtype 2 [Source:HGNC Symbol;Acc:HGNC:27172]	2	26173088	26189663	1
ENST00000566135.1	1.15792	3.2058	6.65924	0.00986431	0.0832307	TMX3	ENSG00000166479	ENST00000566135	54495	protein_coding	processed_transcript	thioredoxin related transmembrane protein 3 [Source:HGNC Symbol;Acc:HGNC:24718]	18	68673688	68715108	-1
ENST00000606054.1	0.921614	3.71335	6.65708	0.00987627	0.0832473	LINC01023	ENSG00000272523	ENST00000606054	100652853	lncRNA	lncRNA	long intergenic non-protein coding RNA 1023 [Source:HGNC Symbol;Acc:HGNC:49004]	5	108727825	108728260	-1
ENST00000480975.5	-2.53008	4.14256	6.65554	0.00988481	0.0832473	GNAS	ENSG00000087460	ENST00000480975	2778	protein_coding	protein_coding	GNAS complex locus [Source:HGNC Symbol;Acc:HGNC:4392]	20	58839718	58911192	1
ENST00000579085.5	1.98186	6.56608	6.64642	0.00993551	0.0835959	EIF4A1	ENSG00000161960	ENST00000579085	1973	protein_coding	retained_intron	eukaryotic translation initiation factor 4A1 [Source:HGNC Symbol;Acc:HGNC:3282]	17	7572824	7579006	1
ENST00000466146.1	-0.863643	3.45282	6.635	0.00999943	0.0839737	COX19	ENSG00000240230	ENST00000466146	90639	protein_coding	retained_intron	cytochrome c oxidase assembly factor COX19 [Source:HGNC Symbol;Acc:HGNC:28074]	7	898778	975549	-1
ENST00000641811.1	-1.04724	3.71822	6.63193	0.0100167	0.0839737	PHGDH	ENSG00000092621	ENST00000641811	26227	protein_coding	protein_coding	phosphoglycerate dehydrogenase [Source:HGNC Symbol;Acc:HGNC:8923]	1	119648411	119744218	1
ENST00000559491.1	0.896696	4.38354	6.63101	0.0100218	0.0839737	RNF31	ENSG00000092098	ENST00000559491	55072	protein_coding	retained_intron	ring finger protein 31 [Source:HGNC Symbol;Acc:HGNC:16031]	14	24146683	24160660	1
ENST00000522550.2	-1.42047	4.67305	6.63057	0.0100243	0.0839737	NRCAM	ENSG00000091129	ENST00000522550	4897	protein_coding	processed_transcript	neuronal cell adhesion molecule [Source:HGNC Symbol;Acc:HGNC:7994]	7	108147623	108456717	-1
ENST00000600406.1	0.928748	2.99471	6.63007	0.0100271	0.0839737	PPP1R15A	ENSG00000087074	ENST00000600406	23645	protein_coding	protein_coding	protein phosphatase 1 regulatory subunit 15A [Source:HGNC Symbol;Acc:HGNC:14375]	19	48872421	48876058	1
ENST00000462582.1	0.898742	3.36507	6.6251	0.0100551	0.0841299	KLHDC8B	ENSG00000185909	ENST00000462582	200942	protein_coding	processed_transcript	kelch domain containing 8B [Source:HGNC Symbol;Acc:HGNC:28557]	3	49171598	49176486	1
ENST00000667915.1	1.05466	4.26014	6.61598	0.0101068	0.0844834		ENSG00000286808	ENST00000667915	NA	lncRNA	lncRNA	novel transcript, antisense to POLR3E	16	22331039	22342938	-1
ENST00000586257.5	-0.869695	5.51598	6.60483	0.0101703	0.0848847	WBP2	ENSG00000132471	ENST00000586257	23558	protein_coding	protein_coding	WW domain binding protein 2 [Source:HGNC Symbol;Acc:HGNC:12738]	17	75845699	75856507	-1
ENST00000584577.5	1.84544	6.85457	6.60423	0.0101737	0.0848847	RPL38	ENSG00000172809	ENST00000584577	6169	protein_coding	protein_coding	ribosomal protein L38 [Source:HGNC Symbol;Acc:HGNC:10349]	17	74203582	74210655	1
ENST00000530649.5	1.29475	4.29245	6.59866	0.0102056	0.0850717	TAGLN	ENSG00000149591	ENST00000530649	6876	protein_coding	protein_coding	transgelin [Source:HGNC Symbol;Acc:HGNC:11553]	11	117199370	117207464	1
ENST00000567615.1	1.13675	3.25174	6.58409	0.0102894	0.0856912	TBL3	ENSG00000183751	ENST00000567615	10607	protein_coding	retained_intron	transducin beta like 3 [Source:HGNC Symbol;Acc:HGNC:11587]	16	1972053	1982929	1
ENST00000474740.1	-1.05251	5.51679	6.58131	0.0103055	0.0857456	NDUFV2	ENSG00000178127	ENST00000474740	4729	protein_coding	processed_transcript	NADH:ubiquinone oxidoreductase core subunit V2 [Source:HGNC Symbol;Acc:HGNC:7717]	18	9102630	9134345	1
ENST00000514796.1	-0.530779	5.34973	6.56711	0.0103881	0.0863527	AASDH	ENSG00000157426	ENST00000514796	132949	protein_coding	retained_intron	aminoadipate-semialdehyde dehydrogenase [Source:HGNC Symbol;Acc:HGNC:23993]	4	56338287	56387508	-1
ENST00000626464.2	-1.35719	3.32754	6.56366	0.0104082	0.0864398	ZDHHC20	ENSG00000180776	ENST00000626464	253832	protein_coding	nonsense_mediated_decay	zinc finger DHHC-type palmitoyltransferase 20 [Source:HGNC Symbol;Acc:HGNC:20749]	13	21372571	21459370	-1
ENST00000495652.1	-0.837826	3.49361	6.55669	0.010449	0.086699	ST13	ENSG00000100380	ENST00000495652	6767	protein_coding	retained_intron	ST13 Hsp70 interacting protein [Source:HGNC Symbol;Acc:HGNC:11343]	22	40824535	40856639	-1
ENST00000497476.5	0.725333	6.24444	6.55038	0.0104861	0.0869267	DTNB	ENSG00000138101	ENST00000497476	1838	protein_coding	processed_transcript	dystrobrevin beta [Source:HGNC Symbol;Acc:HGNC:3058]	2	25377198	25673647	-1
ENST00000523522.5	0.585576	4.78515	6.54711	0.0105055	0.0870066	GLI4	ENSG00000250571	ENST00000523522	2738	protein_coding	protein_coding	GLI family zinc finger 4 [Source:HGNC Symbol;Acc:HGNC:4320]	8	143267433	143276931	1
ENST00000555246.5	-0.696303	3.66336	6.54392	0.0105243	0.0870778	LINC00871	ENSG00000258700	ENST00000555246	100506412	lncRNA	lncRNA	long intergenic non-protein coding RNA 871 [Source:HGNC Symbol;Acc:HGNC:47038]	14	45891087	46501903	1
ENST00000601420.1	-0.962195	4.11529	6.54238	0.0105335	0.0870778		ENSG00000269560	ENST00000601420	NA	lncRNA	lncRNA	novel transcript, sense intronic to ZNF564	19	12529768	12532973	-1
ENST00000488122.2	-1.03295	3.5365	6.53669	0.0105672	0.0872763	RPLP1	ENSG00000137818	ENST00000488122	6176	protein_coding	retained_intron	ribosomal protein lateral stalk subunit P1 [Source:HGNC Symbol;Acc:HGNC:10372]	15	69452814	69456205	1
ENST00000293777.6	-0.832273	3.16112	6.53388	0.0105839	0.0873128	MED11	ENSG00000161920	ENST00000293777	400569	protein_coding	protein_coding	mediator complex subunit 11 [Source:HGNC Symbol;Acc:HGNC:32687]	17	4731428	4733608	1
ENST00000507596.5	1.02429	3.01711	6.53268	0.010591	0.0873128	PEX10	ENSG00000157911	ENST00000507596	5192	protein_coding	protein_coding	peroxisomal biogenesis factor 10 [Source:HGNC Symbol;Acc:HGNC:8851]	1	2403964	2413797	-1
ENST00000460428.5	0.89674	3.70197	6.52932	0.0106111	0.0873979	SFPQ	ENSG00000116560	ENST00000460428	6421	protein_coding	nonsense_mediated_decay	splicing factor proline and glutamine rich [Source:HGNC Symbol;Acc:HGNC:10774]	1	35176378	35193145	-1
ENST00000477805.1	-0.755162	4.20683	6.52305	0.0106485	0.0876259	TUSC7	ENSG00000243197	ENST00000477805	285194	lncRNA	lncRNA	tumor suppressor candidate 7 [Source:HGNC Symbol;Acc:HGNC:27701]	3	116709235	116723581	1
ENST00000622938.1	-0.770941	3.38246	6.51659	0.0106873	0.0878645		ENSG00000279074	ENST00000622938	NA	TEC	TEC	TEC	18	35483431	35483667	-1
ENST00000578242.1	-1.05036	3.73674	6.51368	0.0107048	0.0879278	MIR744	ENSG00000266297	ENST00000578242	100126313	miRNA	miRNA	microRNA 744 [Source:HGNC Symbol;Acc:HGNC:33658]	17	12081899	12081996	1
ENST00000326004.4	-0.995409	3.53105	6.512	0.0107149	0.0879304	HMGB1	ENSG00000189403	ENST00000326004	3146	protein_coding	protein_coding	high mobility group box 1 [Source:HGNC Symbol;Acc:HGNC:4983]	13	30456704	30617597	-1
ENST00000568065.5	0.660134	4.93648	6.50836	0.0107369	0.0880305	XPO6	ENSG00000169180	ENST00000568065	23214	protein_coding	protein_coding	exportin 6 [Source:HGNC Symbol;Acc:HGNC:19733]	16	28097976	28211965	-1
ENST00000546492.1	0.911823	3.19559	6.50651	0.010748	0.0880418	TEDC1	ENSG00000185347	ENST00000546492	283643	protein_coding	retained_intron	tubulin epsilon and delta complex 1 [Source:HGNC Symbol;Acc:HGNC:20127]	14	105489855	105499575	1
ENST00000475721.5	-0.77822	3.76125	6.49356	0.0108266	0.0886046	EIF4G1	ENSG00000114867	ENST00000475721	1981	protein_coding	retained_intron	eukaryotic translation initiation factor 4 gamma 1 [Source:HGNC Symbol;Acc:HGNC:3296]	3	184314495	184335358	1
ENST00000377702.8	0.954962	3.35726	6.49016	0.0108473	0.0886932	GPR137	ENSG00000173264	ENST00000377702	56834	protein_coding	protein_coding	G protein-coupled receptor 137 [Source:HGNC Symbol;Acc:HGNC:24300]	11	64270062	64289500	1
ENST00000504653.5	-0.790205	3.55472	6.48338	0.0108888	0.0889514	IFT122	ENSG00000163913	ENST00000504653	55764	protein_coding	retained_intron	intraflagellar transport 122 [Source:HGNC Symbol;Acc:HGNC:13556]	3	129440036	129520507	1
ENST00000301057.8	1.21012	4.47133	6.4744	0.0109439	0.0893207	TP53I13	ENSG00000167543	ENST00000301057	90313	protein_coding	protein_coding	tumor protein p53 inducible protein 13 [Source:HGNC Symbol;Acc:HGNC:25102]	17	29566052	29573157	1
ENST00000577105.1	1.16711	3.91478	6.46794	0.0109838	0.0894461	EDC4	ENSG00000038358	ENST00000577105	23644	protein_coding	protein_coding	enhancer of mRNA decapping 4 [Source:HGNC Symbol;Acc:HGNC:17157]	16	67873052	67884499	1
ENST00000511717.6	0.81954	5.24566	6.46762	0.0109857	0.0894461	SPINK9	ENSG00000204909	ENST00000511717	643394	protein_coding	protein_coding	serine peptidase inhibitor Kazal type 9 [Source:HGNC Symbol;Acc:HGNC:32951]	5	148321203	148339852	1
ENST00000368088.4	-0.953928	4.5273	6.46707	0.0109891	0.0894461	KCNJ9	ENSG00000162728	ENST00000368088	3765	protein_coding	protein_coding	potassium inwardly rectifying channel subfamily J member 9 [Source:HGNC Symbol;Acc:HGNC:6270]	1	160081538	160090563	1
ENST00000529271.5	-0.924153	4.2392	6.45502	0.0110639	0.0899731	RIC3	ENSG00000166405	ENST00000529271	79608	protein_coding	processed_transcript	RIC3 acetylcholine receptor chaperone [Source:HGNC Symbol;Acc:HGNC:30338]	11	8106056	8169055	-1
ENST00000595005.1	1.32223	3.56262	6.45176	0.0110842	0.0900568		ENSG00000268518	ENST00000595005	NA	lncRNA	lncRNA	novel transcript	19	50486810	50487638	-1
ENST00000354287.5	-0.855914	5.60604	6.44612	0.0111195	0.0902144	FBXO2	ENSG00000116661	ENST00000354287	26232	protein_coding	protein_coding	F-box protein 2 [Source:HGNC Symbol;Acc:HGNC:13581]	1	11637018	11655785	-1
ENST00000372398.6	-0.747788	5.89473	6.44492	0.011127	0.0902144	NCS1	ENSG00000107130	ENST00000372398	23413	protein_coding	protein_coding	neuronal calcium sensor 1 [Source:HGNC Symbol;Acc:HGNC:3953]	9	130172404	130237303	1
ENST00000611402.1	2.18282	4.42793	6.44384	0.0111337	0.0902144		ENSG00000273829	ENST00000611402	NA	misc_RNA	misc_RNA	Metazoan signal recognition particle RNA [Source:RFAM;Acc:RF00017]	16	50054143	50054430	1
ENST00000458007.2	1.37665	3.6553	6.43709	0.0111761	0.0904764		ENSG00000241772	ENST00000458007	NA	lncRNA	lncRNA	novel transcript	2	138569090	138574458	1
ENST00000409896.1	0.915774	3.90301	6.42786	0.0112344	0.0908658	GCC2	ENSG00000135968	ENST00000409896	9648	protein_coding	protein_coding	GRIP and coiled-coil domain containing 2 [Source:HGNC Symbol;Acc:HGNC:23218]	2	108449191	108509415	1
ENST00000564417.1	1.01739	3.0625	6.42055	0.0112807	0.0911585		ENSG00000260137	ENST00000564417	NA	lncRNA	lncRNA	novel transcript	10	37791580	37791937	1
ENST00000463788.1	-1.71403	3.75046	6.41592	0.0113102	0.0912853	ANXA7	ENSG00000138279	ENST00000463788	310	protein_coding	processed_transcript	annexin A7 [Source:HGNC Symbol;Acc:HGNC:545]	10	73375101	73414076	-1
ENST00000543337.1	1.46696	4.6144	6.4149	0.0113167	0.0912853	DAD1	ENSG00000129562	ENST00000543337	1603	protein_coding	protein_coding	defender against cell death 1 [Source:HGNC Symbol;Acc:HGNC:2664]	14	22564907	22589224	-1
ENST00000518041.5	0.84862	3.17744	6.40112	0.0114048	0.0919102	CHTF8	ENSG00000168802	ENST00000518041	54921	protein_coding	protein_coding	chromosome transmission fidelity factor 8 [Source:HGNC Symbol;Acc:HGNC:24353]	16	69118010	69132588	-1
ENST00000605777.1	1.95472	3.24864	6.3996	0.0114146	0.0919102	DHX8	ENSG00000067596	ENST00000605777	1659	protein_coding	retained_intron	DEAH-box helicase 8 [Source:HGNC Symbol;Acc:HGNC:2749]	17	43483865	43610338	1
ENST00000258111.5	-0.496787	4.11526	6.39651	0.0114345	0.0919116	KCNMB4	ENSG00000135643	ENST00000258111	27345	protein_coding	protein_coding	potassium calcium-activated channel subfamily M regulatory beta subunit 4 [Source:HGNC Symbol;Acc:HGNC:6289]	12	70366290	70434292	1
ENST00000611680.1	-1.26239	5.10728	6.39639	0.0114353	0.0919116	SELENOM	ENSG00000198832	ENST00000611680	140606	protein_coding	protein_coding	selenoprotein M [Source:HGNC Symbol;Acc:HGNC:30397]	22	31104772	31120069	-1
ENST00000506183.5	1.52317	3.76484	6.38941	0.0114803	0.0921915	BAX	ENSG00000087088	ENST00000506183	581	protein_coding	protein_coding	BCL2 associated X, apoptosis regulator [Source:HGNC Symbol;Acc:HGNC:959]	19	48954815	48961798	1
ENST00000622512.1	-0.743976	4.46147	6.38376	0.0115169	0.0923933	ZBTB18	ENSG00000179456	ENST00000622512	10472	protein_coding	protein_coding	zinc finger and BTB domain containing 18 [Source:HGNC Symbol;Acc:HGNC:13030]	1	244048939	244057476	1
ENST00000622671.1	0.781696	3.21073	6.38165	0.0115306	0.0923933		ENSG00000278743	ENST00000622671	NA	lncRNA	lncRNA	novel transcript	12	25385670	25386241	-1
ENST00000480954.6	-0.980725	3.73188	6.37995	0.0115417	0.0923933	CORO6	ENSG00000167549	ENST00000480954	84940	protein_coding	nonsense_mediated_decay	coronin 6 [Source:HGNC Symbol;Acc:HGNC:21356]	17	29614756	29622912	-1
ENST00000376112.4	1.34739	4.96307	6.37819	0.0115531	0.0923933	ID1	ENSG00000125968	ENST00000376112	3397	protein_coding	protein_coding	inhibitor of DNA binding 1, HLH protein [Source:HGNC Symbol;Acc:HGNC:5360]	20	31605283	31606515	1
ENST00000453677.1	-0.750434	4.03606	6.37717	0.0115598	0.0923933	KMT2E-AS1	ENSG00000239569	ENST00000453677	NA	lncRNA	lncRNA	KMT2E antisense RNA 1 [Source:HGNC Symbol;Acc:HGNC:40845]	7	105013425	105014321	-1
ENST00000374765.8	-1.28755	3.63367	6.37603	0.0115672	0.0923933	RAP1GAP	ENSG00000076864	ENST00000374765	5909	protein_coding	protein_coding	RAP1 GTPase activating protein [Source:HGNC Symbol;Acc:HGNC:9858]	1	21596215	21669363	-1
ENST00000485374.5	0.853552	4.04107	6.36425	0.0116442	0.092833	U2SURP	ENSG00000163714	ENST00000485374	23350	protein_coding	processed_transcript	U2 snRNP associated SURP domain containing [Source:HGNC Symbol;Acc:HGNC:30855]	3	142964497	143060725	1
ENST00000636807.1	-0.909112	3.48424	6.36312	0.0116516	0.092833		ENSG00000283618	ENST00000636807	NA	sRNA	sRNA		7	30115845	30115994	-1
ENST00000399213.2	-1.18785	4.40561	6.36288	0.0116532	0.092833	PI4KA	ENSG00000241973	ENST00000399213	5297	protein_coding	protein_coding	phosphatidylinositol 4-kinase alpha [Source:HGNC Symbol;Acc:HGNC:8983]	22	20707691	20859417	-1
ENST00000503256.5	-0.760062	3.18714	6.35715	0.0116909	0.0930205	TMCC1	ENSG00000172765	ENST00000503256	23023	protein_coding	processed_transcript	transmembrane and coiled-coil domain family 1 [Source:HGNC Symbol;Acc:HGNC:29116]	3	129647792	129893711	-1
ENST00000493793.1	-0.931163	4.76772	6.35616	0.0116974	0.0930205	EPS15	ENSG00000085832	ENST00000493793	2060	protein_coding	processed_transcript	epidermal growth factor receptor pathway substrate 15 [Source:HGNC Symbol;Acc:HGNC:3419]	1	51354263	51519266	-1
ENST00000488250.5	1.28403	3.7015	6.34932	0.0117426	0.0932974	RAPGEF3	ENSG00000079337	ENST00000488250	10411	protein_coding	retained_intron	Rap guanine nucleotide exchange factor 3 [Source:HGNC Symbol;Acc:HGNC:16629]	12	47734363	47771040	-1
ENST00000645006.1	1.13629	4.99125	6.34525	0.0117696	0.0933962	BCAP31	ENSG00000185825	ENST00000645006	10134	protein_coding	retained_intron	B cell receptor associated protein 31 [Source:HGNC Symbol;Acc:HGNC:16695]	X	153700492	153724565	-1
ENST00000482441.1	0.625061	6.12611	6.34431	0.0117759	0.0933962	PRRC2A	ENSG00000204469	ENST00000482441	7916	protein_coding	retained_intron	proline rich coiled-coil 2A [Source:HGNC Symbol;Acc:HGNC:13918]	6	31620715	31637771	1
ENST00000545751.2	-1.49833	3.0055	6.34238	0.0117886	0.0934151	FMN2	ENSG00000155816	ENST00000545751	56776	protein_coding	protein_coding	formin 2 [Source:HGNC Symbol;Acc:HGNC:14074]	1	240014348	240475187	1
ENST00000573120.5	-1.0395	3.05369	6.33376	0.0118461	0.0937875	DNAJA3	ENSG00000103423	ENST00000573120	9093	protein_coding	retained_intron	DnaJ heat shock protein family (Hsp40) member A3 [Source:HGNC Symbol;Acc:HGNC:11808]	16	4425805	4456775	1
ENST00000466848.1	-0.881097	3.80107	6.33039	0.0118686	0.0938327	COA5	ENSG00000183513	ENST00000466848	493753	protein_coding	processed_transcript	cytochrome c oxidase assembly factor 5 [Source:HGNC Symbol;Acc:HGNC:33848]	2	98599314	98608515	-1
ENST00000496154.2	-0.796681	3.05432	6.32968	0.0118734	0.0938327	TUSC7	ENSG00000243197	ENST00000496154	285194	lncRNA	lncRNA	tumor suppressor candidate 7 [Source:HGNC Symbol;Acc:HGNC:27701]	3	116709235	116723581	1
ENST00000591826.1	-0.807351	3.3109	6.32823	0.0118831	0.0938327		ENSG00000267633	ENST00000591826	NA	lncRNA	lncRNA	novel transcript, antisense to MRI1	19	13772118	13774118	-1
ENST00000562648.2	-0.825894	3.70491	6.32598	0.0118981	0.093869	FBXL16	ENSG00000127585	ENST00000562648	146330	protein_coding	retained_intron	F-box and leucine rich repeat protein 16 [Source:HGNC Symbol;Acc:HGNC:14150]	16	692498	705808	-1
ENST00000543959.5	-1.77447	4.35773	6.31476	0.0119737	0.0943821	MRPL51	ENSG00000111639	ENST00000543959	51258	protein_coding	protein_coding	mitochondrial ribosomal protein L51 [Source:HGNC Symbol;Acc:HGNC:14044]	12	6491886	6493841	-1
ENST00000615441.1	-0.802772	5.49383	6.31247	0.0119891	0.0944211	MLLT6	ENSG00000275023	ENST00000615441	4302	protein_coding	processed_transcript	MLLT6, PHD finger containing [Source:HGNC Symbol;Acc:HGNC:7138]	17	38705273	38729795	1
ENST00000636024.1	-0.888351	3.02327	6.30776	0.0120211	0.0945895		ENSG00000283228	ENST00000636024	NA	protein_coding	nonsense_mediated_decay	novel transcript	2	151802651	151973949	-1
ENST00000597663.2	1.34829	3.95224	6.3033	0.0120513	0.0946295	PGPEP1	ENSG00000130517	ENST00000597663	54858	protein_coding	protein_coding	pyroglutamyl-peptidase I [Source:HGNC Symbol;Acc:HGNC:13568]	19	18340598	18369950	1
ENST00000465409.1	-0.647203	4.27487	6.30255	0.0120565	0.0946295	CUEDC2	ENSG00000107874	ENST00000465409	79004	protein_coding	processed_transcript	CUE domain containing 2 [Source:HGNC Symbol;Acc:HGNC:28352]	10	102423245	102432584	-1
ENST00000497387.5	0.907844	3.1432	6.30236	0.0120577	0.0946295	IL17RC	ENSG00000163702	ENST00000497387	84818	protein_coding	retained_intron	interleukin 17 receptor C [Source:HGNC Symbol;Acc:HGNC:18358]	3	9917074	9933630	1
ENST00000479438.6	1.0916	2.91011	6.29669	0.0120963	0.0947669	PPP2R3B	ENSG00000167393	ENST00000479438	28227	protein_coding	retained_intron	protein phosphatase 2 regulatory subunit B''beta [Source:HGNC Symbol;Acc:HGNC:13417]	X	333933	386955	-1
ENST00000479438.6_PAR_Y	1.0916	2.91011	6.29669	0.0120963	0.0947669	PPP2R3B	ENSG00000167393	ENST00000479438	28227	protein_coding	retained_intron	protein phosphatase 2 regulatory subunit B''beta [Source:HGNC Symbol;Acc:HGNC:13417]	X	333933	386955	-1
ENST00000600135.1	-0.942356	3.04454	6.28869	0.0121511	0.0950892		ENSG00000269839	ENST00000600135	NA	unprocessed_pseudogene	unprocessed_pseudogene	zinc finger protein 738 (ZNF738) pseudogene	19	21225098	21245241	-1
ENST00000589296.5	-1.64062	3.64006	6.28755	0.0121589	0.0950892	CYTH1	ENSG00000108669	ENST00000589296	9267	protein_coding	protein_coding	cytohesin 1 [Source:HGNC Symbol;Acc:HGNC:9501]	17	78674048	78782297	-1
ENST00000472418.5	-1.31439	4.30066	6.28605	0.0121692	0.0950892	DCTN3	ENSG00000137100	ENST00000472418	11258	protein_coding	processed_transcript	dynactin subunit 3 [Source:HGNC Symbol;Acc:HGNC:2713]	9	34613545	34620523	-1
ENST00000666782.1	2.28175	5.223	6.28242	0.0121941	0.0951624	MIR663AHG	ENSG00000227195	ENST00000666782	284801	lncRNA	lncRNA	MIR663A host gene [Source:HGNC Symbol;Acc:HGNC:27662]	20	26167817	26251546	-1
ENST00000601909.1	0.878017	3.26782	6.2816	0.0121998	0.0951624		ENSG00000269489	ENST00000601909	NA	lncRNA	lncRNA	novel transcript	1	151798054	151798602	1
ENST00000570182.5	-0.821039	3.23414	6.27899	0.0122178	0.0952203	DEF8	ENSG00000140995	ENST00000570182	54849	protein_coding	protein_coding	differentially expressed in FDCP 8 homolog [Source:HGNC Symbol;Acc:HGNC:25969]	16	89948697	89968060	1
ENST00000443059.1	0.701009	4.44652	6.26211	0.0123347	0.0958818	QSOX1	ENSG00000116260	ENST00000443059	5768	protein_coding	protein_coding	quiescin sulfhydryl oxidase 1 [Source:HGNC Symbol;Acc:HGNC:9756]	1	180154869	180204030	1
ENST00000570979.1	-0.550801	4.17116	6.26202	0.0123354	0.0958818	SPNS2	ENSG00000183018	ENST00000570979	124976	protein_coding	retained_intron	sphingolipid transporter 2 [Source:HGNC Symbol;Acc:HGNC:26992]	17	4498881	4539035	1
ENST00000628347.1	1.25168	4.67774	6.26149	0.0123391	0.0958818	SOX2-OT	ENSG00000242808	ENST00000628347	347689	lncRNA	lncRNA	SOX2 overlapping transcript [Source:HGNC Symbol;Acc:HGNC:20209]	3	180989762	181836880	1
ENST00000553191.1	0.93246	4.33422	6.25974	0.0123513	0.0958818	CNPY2	ENSG00000257727	ENST00000553191	10330	protein_coding	nonsense_mediated_decay	canopy FGF signaling regulator 2 [Source:HGNC Symbol;Acc:HGNC:13529]	12	56309842	56316119	-1
ENST00000292907.8	1.24864	6.58466	6.25895	0.0123567	0.0958818	COX7A1	ENSG00000161281	ENST00000292907	1346	protein_coding	protein_coding	cytochrome c oxidase subunit 7A1 [Source:HGNC Symbol;Acc:HGNC:2287]	19	36150922	36152449	-1
ENST00000534802.1	0.838284	5.4062	6.25635	0.0123749	0.0958818	DGKZ	ENSG00000149091	ENST00000534802	8525	protein_coding	retained_intron	diacylglycerol kinase zeta [Source:HGNC Symbol;Acc:HGNC:2857]	11	46332905	46380554	1
ENST00000481229.1	-3.06927	3.78089	6.256	0.0123774	0.0958818	PNISR	ENSG00000132424	ENST00000481229	25957	protein_coding	protein_coding	PNN interacting serine and arginine rich protein [Source:HGNC Symbol;Acc:HGNC:21222]	6	99397629	99425331	-1
ENST00000546443.5	-0.868686	4.25699	6.25376	0.012393	0.0959205	CALCOCO1	ENSG00000012822	ENST00000546443	57658	protein_coding	protein_coding	calcium binding and coiled-coil domain 1 [Source:HGNC Symbol;Acc:HGNC:29306]	12	53708517	53727745	-1
ENST00000559777.1	-0.958151	3.28981	6.24575	0.0124492	0.0962721	TRIP4	ENSG00000103671	ENST00000559777	9325	protein_coding	processed_transcript	thyroid hormone receptor interactor 4 [Source:HGNC Symbol;Acc:HGNC:12310]	15	64387748	64455303	1
ENST00000509868.1	-0.817902	3.6213	6.24162	0.0124783	0.0963888	CTNND2	ENSG00000169862	ENST00000509868	1501	protein_coding	processed_transcript	catenin delta 2 [Source:HGNC Symbol;Acc:HGNC:2516]	5	10971836	11904446	-1
ENST00000564023.1	0.832969	4.57024	6.24056	0.0124857	0.0963888	SGF29	ENSG00000176476	ENST00000564023	112869	protein_coding	protein_coding	SAGA complex associated factor 29 [Source:HGNC Symbol;Acc:HGNC:25156]	16	28553915	28591790	1
ENST00000485554.5	0.883679	4.28347	6.22992	0.012561	0.0968866	LRCH4	ENSG00000077454	ENST00000485554	4034	protein_coding	protein_coding	leucine rich repeats and calponin homology domain containing 4 [Source:HGNC Symbol;Acc:HGNC:6691]	7	100574011	100586129	-1
ENST00000606448.1	-0.741512	3.74855	6.22038	0.0126288	0.0973265	FGF14-AS2	ENSG00000272143	ENST00000606448	283481	lncRNA	lncRNA	FGF14 antisense RNA 2 [Source:HGNC Symbol;Acc:HGNC:44368]	13	102394630	102395703	1
ENST00000563032.1	-1.16249	3.9391	6.21589	0.0126608	0.0974896	TCF25	ENSG00000141002	ENST00000563032	22980	protein_coding	processed_transcript	transcription factor 25 [Source:HGNC Symbol;Acc:HGNC:29181]	16	89873570	89913627	1
ENST00000393436.9	0.830159	3.46964	6.20608	0.0127312	0.0979474	RAP1B	ENSG00000127314	ENST00000393436	5908	protein_coding	protein_coding	RAP1B, member of RAS oncogene family [Source:HGNC Symbol;Acc:HGNC:9857]	12	68610855	68671901	1
ENST00000412828.1	-1.06537	3.0093	6.19086	0.0128411	0.0987088		ENSG00000227930	ENST00000412828	NA	lncRNA	lncRNA	novel transcript	7	23891704	23897335	-1
ENST00000518504.5	0.918441	3.6054	6.18929	0.0128526	0.0987123	SMN1	ENSG00000172062	ENST00000518504	6606	protein_coding	retained_intron	survival of motor neuron 1, telomeric [Source:HGNC Symbol;Acc:HGNC:11117]	5	70925030	70953942	1
ENST00000455123.5	1.29824	3.81523	6.18663	0.0128719	0.0987765	PON2	ENSG00000105854	ENST00000455123	5445	protein_coding	nonsense_mediated_decay	paraoxonase 2 [Source:HGNC Symbol;Acc:HGNC:9205]	7	95404862	95435329	-1
ENST00000273550.12	-0.688046	6.63086	6.18258	0.0129014	0.0989016	FTH1	ENSG00000167996	ENST00000273550	2495	protein_coding	protein_coding	ferritin heavy chain 1 [Source:HGNC Symbol;Acc:HGNC:3976]	11	61959718	61967634	-1
ENST00000517231.1	0.890611	3.18149	6.18059	0.0129159	0.0989016	RNA5SP454	ENSG00000253040	ENST00000517231	NA	rRNA_pseudogene	rRNA_pseudogene	RNA, 5S ribosomal pseudogene 454 [Source:HGNC Symbol;Acc:HGNC:43354]	18	42270589	42270715	1
ENST00000501122.2	-0.861367	5.73915	6.1788	0.012929	0.0989016	NEAT1	ENSG00000245532	ENST00000501122	283131	lncRNA	lncRNA	nuclear paraspeckle assembly transcript 1 [Source:HGNC Symbol;Acc:HGNC:30815]	11	65422774	65445540	1
ENST00000460608.1	-0.75351	3.3393	6.17835	0.0129323	0.0989016		ENSG00000240729	ENST00000460608	NA	processed_pseudogene	processed_pseudogene	ribosomal protein L21 (RPL21) pseudogene	5	177264766	177265241	1
ENST00000630065.2	0.781534	3.09451	6.17582	0.0129508	0.098907	NA	NA	NA	NA	NA	NA	NA	NA	NA	NA	NA
ENST00000571724.3	1.07552	3.22578	6.17525	0.012955	0.098907		ENSG00000262877	ENST00000571724	NA	lncRNA	lncRNA	novel transcript	17	81388126	81390319	-1
ENST00000523865.1	-1.1154	3.03089	6.17093	0.0129866	0.0989113	CHCHD10	ENSG00000250479	ENST00000523865	400916	protein_coding	retained_intron	coiled-coil-helix-coiled-coil-helix domain containing 10 [Source:HGNC Symbol;Acc:HGNC:15559]	22	23765834	23767972	-1
ENST00000608531.1	-0.867699	3.86262	6.16997	0.0129937	0.0989113	LSP1P4	ENSG00000143429	ENST00000608531	645166	transcribed_unprocessed_pseudogene	processed_transcript	LSP1 pseudogene 4 [Source:HGNC Symbol;Acc:HGNC:53915]	2	91617160	91659972	-1
ENST00000394853.8	0.911011	4.04141	6.16982	0.0129947	0.0989113	PPP3CA	ENSG00000138814	ENST00000394853	5530	protein_coding	protein_coding	protein phosphatase 3 catalytic subunit alpha [Source:HGNC Symbol;Acc:HGNC:9314]	4	101023409	101348278	-1
ENST00000506707.1	-0.823871	4.36795	6.16917	0.0129996	0.0989113	USP46	ENSG00000109189	ENST00000506707	64854	protein_coding	processed_transcript	ubiquitin specific peptidase 46 [Source:HGNC Symbol;Acc:HGNC:20075]	4	52590960	52659301	-1
ENST00000416454.5	1.06841	3.30778	6.16469	0.0130325	0.0990779		ENSG00000187186	ENST00000416454	730098	protein_coding	protein_coding	novel protein	9	34664163	34666112	-1
ENST00000445755.7	0.706699	4.73535	6.16269	0.0130473	0.099103	CCDC124	ENSG00000007080	ENST00000445755	115098	protein_coding	protein_coding	coiled-coil domain containing 124 [Source:HGNC Symbol;Acc:HGNC:25171]	19	17933015	17943991	1
ENST00000664516.1	-0.913092	4.61063	6.16125	0.0130579	0.099103	OLMALINC	ENSG00000235823	ENST00000664516	90271	lncRNA	lncRNA	oligodendrocyte maturation-associated long intergenic non-coding RNA [Source:HGNC Symbol;Acc:HGNC:28060]	10	100373099	100454043	1
ENST00000644684.1	1.64409	6.20804	6.15962	0.0130699	0.0991107	RPL15	ENSG00000174748	ENST00000644684	6138	protein_coding	protein_coding	ribosomal protein L15 [Source:HGNC Symbol;Acc:HGNC:10306]	3	23916591	23924374	1
ENST00000372336.3	-0.762455	4.25227	6.15714	0.0130882	0.099166	ZCCHC24	ENSG00000165424	ENST00000372336	219654	protein_coding	protein_coding	zinc finger CCHC-type containing 24 [Source:HGNC Symbol;Acc:HGNC:26911]	10	79382325	79445624	-1
ENST00000464753.1	-0.835955	4.13792	6.15385	0.0131126	0.0992672	MTIF3	ENSG00000122033	ENST00000464753	219402	protein_coding	processed_transcript	mitochondrial translational initiation factor 3 [Source:HGNC Symbol;Acc:HGNC:29788]	13	27435643	27450591	-1
ENST00000651825.1	-1.0046	4.25223	6.15147	0.0131303	0.0993068		ENSG00000286125	ENST00000651825	NA	lncRNA	lncRNA	novel transcript (contains ZIM2-AS1 and PEG3-AS1)	19	56669941	56823395	1
ENST00000531213.5	0.829496	3.24986	6.15017	0.01314	0.0993068	ALG8	ENSG00000159063	ENST00000531213	79053	protein_coding	retained_intron	ALG8 alpha-1,3-glucosyltransferase [Source:HGNC Symbol;Acc:HGNC:23161]	11	78095244	78139660	-1
ENST00000485455.1	-3.06246	4.59071	6.14551	0.0131746	0.0994852	SRPK2	ENSG00000135250	ENST00000485455	6733	protein_coding	processed_transcript	SRSF protein kinase 2 [Source:HGNC Symbol;Acc:HGNC:11306]	7	105110704	105399308	-1
ENST00000363762.1	-1.21282	3.94964	6.14354	0.0131893	0.0995123	SNORD113-7	ENSG00000200632	ENST00000363762	767567	snoRNA	snoRNA	small nucleolar RNA, C/D box 113-7 [Source:HGNC Symbol;Acc:HGNC:32986]	14	100941126	100941202	1
ENST00000482501.5	-1.31327	3.56167	6.1388	0.0132247	0.0996954	BAZ2B	ENSG00000123636	ENST00000482501	29994	protein_coding	processed_transcript	bromodomain adjacent to zinc finger domain 2B [Source:HGNC Symbol;Acc:HGNC:963]	2	159318979	159616569	-1
ENST00000498751.1	1.24065	3.49631	6.13233	0.0132732	0.0998943	SYNE1	ENSG00000131018	ENST00000498751	23345	protein_coding	processed_transcript	spectrin repeat containing nuclear envelope protein 1 [Source:HGNC Symbol;Acc:HGNC:17089]	6	152121687	152637801	-1
ENST00000577364.1	-1.39744	9.49038	6.13232	0.0132733	0.0998943		ENSG00000266844	ENST00000577364	NA	lncRNA	lncRNA	novel transcript, antisense to MBP	18	76974690	76984162	1
ENST00000611066.1	0.945175	15.2096	6.12233	0.0133485	0.100376		ENSG00000275110	ENST00000611066	NA	miRNA	miRNA		X	109054542	109054590	1
ENST00000522717.1	-0.859462	3.63405	6.11905	0.0133733	0.100478	MRPL13	ENSG00000172172	ENST00000522717	28998	protein_coding	retained_intron	mitochondrial ribosomal protein L13 [Source:HGNC Symbol;Acc:HGNC:14278]	8	120380761	120445402	-1
ENST00000586612.1	1.11402	4.83972	6.11365	0.0134142	0.100685	TXNL4A	ENSG00000141759	ENST00000586612	10907	protein_coding	processed_transcript	thioredoxin like 4A [Source:HGNC Symbol;Acc:HGNC:30551]	18	79970813	80033949	-1
ENST00000459799.1	-0.780323	3.14695	6.11247	0.0134232	0.100685	SCNM1	ENSG00000163156	ENST00000459799	79005	protein_coding	processed_transcript	sodium channel modifier 1 [Source:HGNC Symbol;Acc:HGNC:23136]	1	151156664	151170296	1
ENST00000462267.1	-0.88131	3.27251	6.10284	0.0134965	0.101151	APP	ENSG00000142192	ENST00000462267	351	protein_coding	retained_intron	amyloid beta precursor protein [Source:HGNC Symbol;Acc:HGNC:620]	21	25880550	26171128	-1
ENST00000522953.5	-1.00528	3.51534	6.09735	0.0135385	0.101306	NPM2	ENSG00000158806	ENST00000522953	10361	protein_coding	retained_intron	nucleophosmin/nucleoplasmin 2 [Source:HGNC Symbol;Acc:HGNC:7930]	8	22024125	22036897	1
ENST00000617892.1	-0.78411	4.08397	6.09719	0.0135397	0.101306		ENSG00000275645	ENST00000617892	NA	lncRNA	lncRNA	novel transcript, antisense to NEIL1	15	75346744	75347161	-1
ENST00000554819.5	-0.803602	3.61556	6.09504	0.0135562	0.101345	SCFD1	ENSG00000092108	ENST00000554819	23256	protein_coding	processed_transcript	sec1 family domain containing 1 [Source:HGNC Symbol;Acc:HGNC:20726]	14	30622291	30737694	1
ENST00000399219.7	0.725568	3.6846	6.08741	0.0136148	0.101698	PMPCA	ENSG00000165688	ENST00000399219	23203	protein_coding	protein_coding	peptidase, mitochondrial processing subunit alpha [Source:HGNC Symbol;Acc:HGNC:18667]	9	136410641	136423761	1
ENST00000489934.1	-0.80424	3.11658	6.08583	0.013627	0.101705	TRMT11	ENSG00000066651	ENST00000489934	60487	protein_coding	processed_transcript	tRNA methyltransferase 11 homolog [Source:HGNC Symbol;Acc:HGNC:21080]	6	125986479	126203817	1
ENST00000437499.1	-0.893208	2.91961	6.05403	0.0138746	0.103467		ENSG00000232085	ENST00000437499	NA	lncRNA	lncRNA	novel transcript, antisense to CEP170	1	243164638	243169445	1
ENST00000474490.1	0.809849	4.7068	6.05079	0.0139001	0.103506	RBP1	ENSG00000114115	ENST00000474490	5947	protein_coding	retained_intron	retinol binding protein 1 [Source:HGNC Symbol;Acc:HGNC:9919]	3	139517434	139539829	-1
ENST00000503437.1	-1.1166	5.82763	6.05042	0.013903	0.103506	GRIA2	ENSG00000120251	ENST00000503437	2891	protein_coding	protein_coding	glutamate ionotropic receptor AMPA type subunit 2 [Source:HGNC Symbol;Acc:HGNC:4572]	4	157204182	157366075	1
ENST00000595633.5	0.628418	4.92781	6.04666	0.0139327	0.103629	PIH1D1	ENSG00000104872	ENST00000595633	55011	protein_coding	retained_intron	PIH1 domain containing 1 [Source:HGNC Symbol;Acc:HGNC:26075]	19	49446298	49453497	-1
ENST00000482151.1	-1.31671	3.95148	6.04472	0.0139479	0.103629	KIF5C	ENSG00000168280	ENST00000482151	3800	protein_coding	retained_intron	kinesin family member 5C [Source:HGNC Symbol;Acc:HGNC:6325]	2	148875227	149026759	1
ENST00000379179.8	-0.759537	5.14163	6.04394	0.0139541	0.103629	SERP2	ENSG00000151778	ENST00000379179	387923	protein_coding	protein_coding	stress associated endoplasmic reticulum protein family member 2 [Source:HGNC Symbol;Acc:HGNC:20607]	13	44373665	44397714	1
ENST00000471438.2	-0.811931	3.09029	6.04203	0.0139692	0.103656	CSMD2	ENSG00000121904	ENST00000471438	114784	protein_coding	processed_transcript	CUB and Sushi multiple domains 2 [Source:HGNC Symbol;Acc:HGNC:19290]	1	33513998	34165842	-1
ENST00000593027.6	-0.739334	4.10524	6.03786	0.0140023	0.103816	TMEM147	ENSG00000105677	ENST00000593027	10430	protein_coding	nonsense_mediated_decay	transmembrane protein 147 [Source:HGNC Symbol;Acc:HGNC:30414]	19	35545600	35547526	1
ENST00000508425.5	-0.839512	5.22694	6.03562	0.01402	0.103861	CLTB	ENSG00000175416	ENST00000508425	1212	protein_coding	protein_coding	clathrin light chain B [Source:HGNC Symbol;Acc:HGNC:2091]	5	176392501	176416539	-1
ENST00000371625.8	-1.65571	8.17634	6.0303	0.0140624	0.104089	PTGDS	ENSG00000107317	ENST00000371625	5730	protein_coding	protein_coding	prostaglandin D2 synthase [Source:HGNC Symbol;Acc:HGNC:9592]	9	136975092	136981742	1
ENST00000323345.11	-1.33324	5.35214	6.02715	0.0140875	0.104189	RPL7A	ENSG00000148303	ENST00000323345	6130	protein_coding	protein_coding	ribosomal protein L7a [Source:HGNC Symbol;Acc:HGNC:10364]	9	133348218	133351426	1
ENST00000617574.1	-0.751219	3.85747	6.02298	0.0141208	0.10435		ENSG00000274093	ENST00000617574	NA	lncRNA	lncRNA	novel transcript, sense intronic to NFAT5	16	69632141	69632571	1
ENST00000383896.1	1.06074	2.9224	6.01564	0.0141796	0.104558	RNU6-979P	ENSG00000206623	ENST00000383896	NA	snRNA	snRNA	RNA, U6 small nuclear 979, pseudogene [Source:HGNC Symbol;Acc:HGNC:47942]	7	28118113	28118219	-1
ENST00000443981.5	-0.685476	5.91487	6.01426	0.0141907	0.104558	PTPRN	ENSG00000054356	ENST00000443981	5798	protein_coding	protein_coding	protein tyrosine phosphatase receptor type N [Source:HGNC Symbol;Acc:HGNC:9676]	2	219289623	219309648	-1
ENST00000509365.1	1.07676	3.61103	6.01393	0.0141934	0.104558		ENSG00000249600	ENST00000509365	NA	processed_pseudogene	processed_pseudogene	ribosomal L24 domain containing 1 (RSL24D1) pseudogene	5	121671373	121671872	-1
ENST00000522799.1	-0.975303	3.17591	6.01366	0.0141955	0.104558		ENSG00000253444	ENST00000522799	NA	lncRNA	lncRNA	novel transcript	8	2493876	2512580	-1
ENST00000534021.1	-0.786754	3.7096	6.00805	0.0142408	0.104805	DCDC1	ENSG00000170959	ENST00000534021	341019	protein_coding	processed_transcript	doublecortin domain containing 1 [Source:HGNC Symbol;Acc:HGNC:20625]	11	30830369	31369810	-1
ENST00000462648.5	1.11607	3.51742	6.00363	0.0142765	0.104982	ODF2L	ENSG00000122417	ENST00000462648	57489	protein_coding	protein_coding	outer dense fiber of sperm tails 2 like [Source:HGNC Symbol;Acc:HGNC:29225]	1	86346824	86396342	-1
ENST00000326764.9	0.64422	4.1362	5.99924	0.014312	0.105158	LENG8	ENSG00000167615	ENST00000326764	114823	protein_coding	protein_coding	leukocyte receptor cluster member 8 [Source:HGNC Symbol;Acc:HGNC:15500]	19	54448887	54462016	1
ENST00000440414.1	-0.927367	2.86676	5.99616	0.0143371	0.105256		ENSG00000224251	ENST00000440414	NA	lncRNA	lncRNA	novel transcript, antisense to AKR1C2	10	4995488	4997380	1
ENST00000497196.5	-0.965289	3.77709	5.99417	0.0143533	0.105288	DDX17	ENSG00000100201	ENST00000497196	10521	protein_coding	retained_intron	DEAD-box helicase 17 [Source:HGNC Symbol;Acc:HGNC:2740]	22	38483438	38507660	-1
ENST00000586242.1	0.841756	5.02579	5.99172	0.0143731	0.105348	GRN	ENSG00000030582	ENST00000586242	2896	protein_coding	protein_coding	granulin precursor [Source:HGNC Symbol;Acc:HGNC:4601]	17	44345246	44353106	1
ENST00000303004.4	-0.637133	4.06934	5.98701	0.0144116	0.105509	CEBPB	ENSG00000172216	ENST00000303004	1051	protein_coding	protein_coding	CCAAT enhancer binding protein beta [Source:HGNC Symbol;Acc:HGNC:1834]	20	50190830	50192668	1
ENST00000408749.1	0.162676	4.28638	5.98511	0.0144271	0.105509	RNU6ATAC	ENSG00000221676	ENST00000408749	100151684	snRNA	snRNA	RNA, U6atac small nuclear (U12-dependent splicing) [Source:HGNC Symbol;Acc:HGNC:34017]	9	134164439	134164564	-1
ENST00000381231.4	1.14225	3.84256	5.98473	0.0144303	0.105509	SMG1P1	ENSG00000237296	ENST00000381231	NA	transcribed_unprocessed_pseudogene	processed_transcript	SMG1 pseudogene 1 [Source:HGNC Symbol;Acc:HGNC:44186]	16	22437008	22492220	1
ENST00000649430.1	-2.19895	4.29942	5.97647	0.014498	0.105918	ITPR1	ENSG00000150995	ENST00000649430	3708	protein_coding	retained_intron	inositol 1,4,5-trisphosphate receptor type 1 [Source:HGNC Symbol;Acc:HGNC:6180]	3	4493345	4847506	1
ENST00000639209.1	-0.685222	3.46197	5.96953	0.0145552	0.106215		ENSG00000279168	ENST00000639209	NA	lncRNA	lncRNA	novel transcript, sense overlapping POLR2J2, UPK3BL and RASA4	7	102579104	102679295	-1
ENST00000364339.1	-1.16369	3.21244	5.96784	0.0145691	0.106215		ENSG00000201209	ENST00000364339	NA	snoRNA	snoRNA	Small nucleolar RNA SNORD42 [Source:RFAM;Acc:RF00150]	22	28232756	28232823	-1
ENST00000466425.1	0.727445	4.82328	5.96696	0.0145764	0.106215	PSMB4	ENSG00000159377	ENST00000466425	5692	protein_coding	retained_intron	proteasome 20S subunit beta 4 [Source:HGNC Symbol;Acc:HGNC:9541]	1	151399560	151401937	1
ENST00000592758.1	-0.673228	7.40728	5.9658	0.014586	0.106215		ENSG00000267469	ENST00000592758	NA	lncRNA	lncRNA	novel transcript, antisense to TLE5	19	3052910	3053724	1
ENST00000568495.5	-0.621548	4.14721	5.96429	0.0145984	0.10622	CENPT	ENSG00000102901	ENST00000568495	80152	protein_coding	retained_intron	centromere protein T [Source:HGNC Symbol;Acc:HGNC:25787]	16	67828157	67847811	-1
ENST00000470588.1	-0.62397	3.7852	5.96049	0.01463	0.106363	SMARCD3	ENSG00000082014	ENST00000470588	6604	protein_coding	retained_intron	SWI/SNF related, matrix associated, actin dependent regulator of chromatin, subfamily d, member 3 [Source:HGNC Symbol;Acc:HGNC:11108]	7	151238764	151277896	-1
ENST00000425653.1	-0.872209	4.48956	5.95569	0.0146699	0.106486	DANCR	ENSG00000226950	ENST00000425653	57291	lncRNA	lncRNA	differentiation antagonizing non-protein coding RNA [Source:HGNC Symbol;Acc:HGNC:28964]	4	52712325	52723623	1
ENST00000400919.7	0.799575	5.09312	5.95561	0.0146706	0.106486	FAAP20	ENSG00000162585	ENST00000400919	199990	protein_coding	protein_coding	FA core complex associated protein 20 [Source:HGNC Symbol;Acc:HGNC:26428]	1	2184461	2212720	-1
ENST00000483618.1	0.86552	3.97996	5.95136	0.0147059	0.106657	HYI	ENSG00000178922	ENST00000483618	81888	protein_coding	retained_intron	hydroxypyruvate isomerase (putative) [Source:HGNC Symbol;Acc:HGNC:26948]	1	43450989	43453989	-1
ENST00000395138.6	-0.740032	4.44642	5.94779	0.0147358	0.106787	SULT1A3	ENSG00000261052	ENST00000395138	6818	protein_coding	protein_coding	sulfotransferase family 1A member 3 [Source:HGNC Symbol;Acc:HGNC:11455]	16	30199228	30204310	1
ENST00000609674.1	-0.650384	3.77995	5.94334	0.014773	0.106971	FAM131B-AS1	ENSG00000272619	ENST00000609674	NA	lncRNA	lncRNA	FAM131B antisense RNA 1 [Source:HGNC Symbol;Acc:HGNC:55208]	7	143363899	143364229	1
ENST00000471058.1	0.883561	4.49388	5.9348	0.0148448	0.107403	TTLL3	ENSG00000214021	ENST00000471058	26140	protein_coding	protein_coding	tubulin tyrosine ligase like 3 [Source:HGNC Symbol;Acc:HGNC:24483]	3	9808086	9855138	1
ENST00000534385.1	-0.646726	3.41454	5.93067	0.0148796	0.107517	ATP5MG	ENSG00000167283	ENST00000534385	10632	protein_coding	retained_intron	ATP synthase membrane subunit g [Source:HGNC Symbol;Acc:HGNC:14247]	11	118401606	118431496	1
ENST00000392194.5	-2.23665	4.70421	5.9301	0.0148844	0.107517	MAP2	ENSG00000078018	ENST00000392194	4133	protein_coding	protein_coding	microtubule associated protein 2 [Source:HGNC Symbol;Acc:HGNC:6839]	2	209424047	209734118	1
ENST00000566971.2	-0.733914	4.10419	5.92813	0.0149011	0.107551		ENSG00000260011	ENST00000566971	NA	lncRNA	lncRNA	novel transcript	17	82381110	82382690	-1
ENST00000469207.5	-0.719616	3.3815	5.91442	0.0150174	0.108304	HDAC3	ENSG00000171720	ENST00000469207	8841	protein_coding	processed_transcript	histone deacetylase 3 [Source:HGNC Symbol;Acc:HGNC:4854]	5	141620876	141636849	-1
ENST00000442197.1	-1.29026	3.61631	5.91034	0.0150523	0.108468	MEG8	ENSG00000225746	ENST00000442197	NA	lncRNA	lncRNA	maternally expressed 8, small nucleolar RNA host gene [Source:HGNC Symbol;Acc:HGNC:14574]	14	100894770	101038859	1
ENST00000396664.2	-1.09517	3.6211	5.90549	0.0150937	0.10868	ARL4A	ENSG00000122644	ENST00000396664	10124	protein_coding	protein_coding	ADP ribosylation factor like GTPase 4A [Source:HGNC Symbol;Acc:HGNC:695]	7	12686856	12690958	1
ENST00000522468.1	-0.718576	4.42686	5.90359	0.0151101	0.10871	HMBOX1	ENSG00000147421	ENST00000522468	79618	protein_coding	nonsense_mediated_decay	homeobox containing 1 [Source:HGNC Symbol;Acc:HGNC:26137]	8	28890395	29064764	1
ENST00000323289.6	-0.69581	4.19861	5.89627	0.015173	0.109075	ADGRB1	ENSG00000181790	ENST00000323289	575	protein_coding	protein_coding	adhesion G protein-coupled receptor B1 [Source:HGNC Symbol;Acc:HGNC:943]	8	142449430	142545009	1
ENST00000400908.7	-0.789745	3.79321	5.89216	0.0152084	0.109243	RERE	ENSG00000142599	ENST00000400908	473	protein_coding	protein_coding	arginine-glutamic acid dipeptide repeats [Source:HGNC Symbol;Acc:HGNC:9965]	1	8352397	8848921	-1
ENST00000523872.1	-1.98133	4.13202	5.88349	0.0152835	0.109695	PIK3R1	ENSG00000145675	ENST00000523872	5295	protein_coding	protein_coding	phosphoinositide-3-kinase regulatory subunit 1 [Source:HGNC Symbol;Acc:HGNC:8979]	5	68215756	68301821	1
ENST00000248924.10	0.761303	3.37335	5.87681	0.0153416	0.110024	GCAT	ENSG00000100116	ENST00000248924	23464	protein_coding	protein_coding	glycine C-acetyltransferase [Source:HGNC Symbol;Acc:HGNC:4188]	22	37807905	37817176	1
ENST00000548098.1	1.51986	5.54533	5.87241	0.01538	0.110211	ERGIC2	ENSG00000087502	ENST00000548098	51290	protein_coding	retained_intron	ERGIC and golgi 2 [Source:HGNC Symbol;Acc:HGNC:30208]	12	29337352	29381189	-1
ENST00000382159.8	-0.679482	4.31555	5.86565	0.0154391	0.110547	GNG7	ENSG00000176533	ENST00000382159	2788	protein_coding	protein_coding	G protein subunit gamma 7 [Source:HGNC Symbol;Acc:HGNC:4410]	19	2511219	2702694	-1
ENST00000491404.1	0.720446	8.42727	5.86335	0.0154594	0.110579	EEF1A1	ENSG00000156508	ENST00000491404	1915	protein_coding	retained_intron	eukaryotic translation elongation factor 1 alpha 1 [Source:HGNC Symbol;Acc:HGNC:3189]	6	73489308	73525587	-1
ENST00000613529.4	0.896289	3.11776	5.86208	0.0154705	0.110579	RNF34	ENSG00000170633	ENST00000613529	80196	protein_coding	protein_coding	ring finger protein 34 [Source:HGNC Symbol;Acc:HGNC:17297]	12	121400041	121430623	1
ENST00000468583.1	0.727798	3.54578	5.86093	0.0154806	0.110579	STX4	ENSG00000103496	ENST00000468583	6810	protein_coding	retained_intron	syntaxin 4 [Source:HGNC Symbol;Acc:HGNC:11439]	16	31032889	31042975	1
ENST00000588070.1	0.701874	4.48196	5.85873	0.0155	0.11063	CLASRP	ENSG00000104859	ENST00000588070	11129	protein_coding	retained_intron	CLK4 associating serine/arginine rich protein [Source:HGNC Symbol;Acc:HGNC:17731]	19	45039045	45070956	1
ENST00000629771.2	-1.35362	3.88044	5.85097	0.0155684	0.11103	MYCBP2-AS1	ENSG00000236051	ENST00000629771	100874212	lncRNA	lncRNA	MYCBP2 antisense RNA 1 [Source:HGNC Symbol;Acc:HGNC:41023]	13	77026767	77129717	1
ENST00000556603.6	-0.733674	5.11859	5.84562	0.0156159	0.11128	ITPK1	ENSG00000100605	ENST00000556603	3705	protein_coding	protein_coding	inositol-tetrakisphosphate 1-kinase [Source:HGNC Symbol;Acc:HGNC:6177]	14	92936914	93116320	-1
ENST00000529883.1	-1.1166	4.09512	5.84016	0.0156644	0.111537		ENSG00000254665	ENST00000529883	NA	lncRNA	lncRNA	novel transcript	11	8693357	8696607	1
ENST00000610267.1	-1.93574	3.29143	5.82734	0.015779	0.112264		ENSG00000272936	ENST00000610267	NA	lncRNA	lncRNA	novel transcript, antisense to GNPDA2	4	44704405	44704965	1
ENST00000529141.1	-0.843465	3.12707	5.82226	0.0158246	0.1125		ENSG00000255232	ENST00000529141	NA	processed_pseudogene	processed_pseudogene	Acyl-CoA-binding domain-containing protein 7 (ACBD7) pseudogene	11	3961277	3961538	1
ENST00000583839.1	-0.872586	6.07508	5.81279	0.01591	0.113018	ANAPC11	ENSG00000141552	ENST00000583839	51529	protein_coding	protein_coding	anaphase promoting complex subunit 11 [Source:HGNC Symbol;Acc:HGNC:14452]	17	81890790	81900991	1
ENST00000514499.1	-0.816373	4.27216	5.80948	0.01594	0.113141	ARFIP1	ENSG00000164144	ENST00000514499	27236	protein_coding	processed_transcript	ADP ribosylation factor interacting protein 1 [Source:HGNC Symbol;Acc:HGNC:21496]	4	152779937	152918463	1
ENST00000433419.2	-0.719924	3.90436	5.7969	0.0160544	0.113678	CCDC144CP	ENSG00000154898	ENST00000433419	NA	transcribed_processed_pseudogene	transcribed_processed_pseudogene	coiled-coil domain containing 144C, pseudogene [Source:HGNC Symbol;Acc:HGNC:29073]	17	20321164	20403557	1
ENST00000363727.1	-1.26989	3.79644	5.79593	0.0160633	0.113678	RNVU1-33	ENSG00000200597	ENST00000363727	NA	snRNA	snRNA	RNA, variant U1 small nuclear 33 [Source:HGNC Symbol;Acc:HGNC:48429]	6	37915573	37915742	1
ENST00000432390.2	-0.771343	3.71039	5.79458	0.0160757	0.113678	RPL34P6	ENSG00000231333	ENST00000432390	NA	processed_pseudogene	processed_pseudogene	ribosomal protein L34 pseudogene 6 [Source:HGNC Symbol;Acc:HGNC:35810]	1	200863808	200864152	1
ENST00000387460.2	1.37393	6.10823	5.79387	0.0160822	0.113678	MT-TT	ENSG00000210195	ENST00000387460	NA	Mt_tRNA	Mt_tRNA	mitochondrially encoded tRNA-Thr (ACN) [Source:HGNC Symbol;Acc:HGNC:7499]	MT	15888	15953	1
ENST00000397276.6	-0.7042	4.16475	5.79282	0.0160918	0.113678	PABPN1	ENSG00000100836	ENST00000397276	8106	protein_coding	protein_coding	poly(A) binding protein nuclear 1 [Source:HGNC Symbol;Acc:HGNC:8565]	14	23321457	23326163	1
ENST00000599565.1	-2.77833	4.59766	5.79171	0.0161019	0.113678	PEG3	ENSG00000198300	ENST00000599565	5178	protein_coding	processed_transcript	paternally expressed 3 [Source:HGNC Symbol;Acc:HGNC:8826]	19	56810077	56840728	-1
ENST00000439189.1	1.99779	4.15219	5.79146	0.0161042	0.113678	RPL13AP5	ENSG00000236552	ENST00000439189	728658	processed_pseudogene	processed_pseudogene	ribosomal protein L13a pseudogene 5 [Source:HGNC Symbol;Acc:HGNC:23736]	10	96750288	96750899	1
ENST00000557230.1	1.41978	4.37988	5.78786	0.0161372	0.113822		ENSG00000214265	ENST00000557230	NA	protein_coding	nonsense_mediated_decay	novel protein	15	24955034	25000276	1
ENST00000522356.2	-0.985433	3.95746	5.78537	0.0161601	0.113894	ZDHHC11B	ENSG00000206077	ENST00000522356	653082	protein_coding	nonsense_mediated_decay	zinc finger DHHC-type containing 11B [Source:HGNC Symbol;Acc:HGNC:32962]	5	710355	784729	-1
ENST00000387409.1	1.29611	4.15424	5.78195	0.0161916	0.114026	MT-TY	ENSG00000210144	ENST00000387409	NA	Mt_tRNA	Mt_tRNA	mitochondrially encoded tRNA-Tyr (UAU/C) [Source:HGNC Symbol;Acc:HGNC:7502]	MT	5826	5891	-1
ENST00000380201.2	-0.934167	3.64576	5.76966	0.0163052	0.114671	DDRGK1	ENSG00000198171	ENST00000380201	65992	protein_coding	protein_coding	DDRGK domain containing 1 [Source:HGNC Symbol;Acc:HGNC:16110]	20	3190350	3204685	-1
ENST00000615959.1	-1.51049	8.41305	5.76792	0.0163214	0.114671	MIR3648-1	ENSG00000275708	ENST00000615959	100500862	miRNA	miRNA	microRNA 3648-1 [Source:HGNC Symbol;Acc:HGNC:38941]	21	8208473	8208652	1
ENST00000581792.1	-1.51049	8.41305	5.76792	0.0163214	0.114671	MIR3648-2	ENSG00000264462	ENST00000581792	103504731	miRNA	miRNA	microRNA 3648-2 [Source:HGNC Symbol;Acc:HGNC:50843]	21	8986999	8987178	1
ENST00000489996.1	0.637804	3.5131	5.76596	0.0163395	0.114693	WAPL	ENSG00000062650	ENST00000489996	23063	protein_coding	processed_transcript	WAPL cohesin release factor [Source:HGNC Symbol;Acc:HGNC:23293]	10	86435256	86521792	-1
ENST00000361731.4	-0.690402	4.32183	5.76483	0.01635	0.114693	SFT2D1	ENSG00000198818	ENST00000361731	113402	protein_coding	protein_coding	SFT2 domain containing 1 [Source:HGNC Symbol;Acc:HGNC:21102]	6	166319728	166342576	-1
ENST00000462737.1	0.828931	3.34319	5.75651	0.0164276	0.115147	LGALSL	ENSG00000119862	ENST00000462737	29094	protein_coding	nonsense_mediated_decay	galectin like [Source:HGNC Symbol;Acc:HGNC:25012]	2	64453969	64461381	1
ENST00000383889.1	-1.05818	3.67312	5.74997	0.0164889	0.115487	RNU6-741P	ENSG00000206616	ENST00000383889	NA	snRNA	snRNA	RNA, U6 small nuclear 741, pseudogene [Source:HGNC Symbol;Acc:HGNC:47704]	15	23777437	23777543	-1
ENST00000616269.1	-0.987967	3.43677	5.74738	0.0165132	0.115567	ZNHIT3	ENSG00000273611	ENST00000616269	9326	protein_coding	protein_coding	zinc finger HIT-type containing 3 [Source:HGNC Symbol;Acc:HGNC:12309]	17	36486629	36499310	1
ENST00000621935.1	-0.971187	4.2554	5.74512	0.0165345	0.115626		ENSG00000274819	ENST00000621935	NA	misc_RNA	misc_RNA		12	97532691	97532958	1
ENST00000461581.1	-2.02653	4.00257	5.73749	0.0166065	0.116039	NBEA	ENSG00000172915	ENST00000461581	26960	protein_coding	processed_transcript	neurobeachin [Source:HGNC Symbol;Acc:HGNC:7648]	13	34942270	35673022	1
ENST00000447070.1	-0.919421	3.89357	5.73466	0.0166333	0.116136		ENSG00000234072	ENST00000447070	NA	lncRNA	lncRNA	novel transcript, antisense to GTF3C2 and EIF2B4	2	27356246	27367622	1
ENST00000512158.5	-0.802896	4.29455	5.73267	0.0166521	0.116177	CXCL14	ENSG00000145824	ENST00000512158	9547	protein_coding	protein_coding	C-X-C motif chemokine ligand 14 [Source:HGNC Symbol;Acc:HGNC:10640]	5	135570679	135579279	-1
ENST00000547303.5	-0.8741	3.92629	5.73125	0.0166656	0.116181	DDIT3	ENSG00000175197	ENST00000547303	1649	protein_coding	protein_coding	DNA damage inducible transcript 3 [Source:HGNC Symbol;Acc:HGNC:2726]	12	57516588	57521737	-1
ENST00000215115.4	0.861716	3.30266	5.72089	0.0167643	0.116778	BCL7C	ENSG00000099385	ENST00000215115	9274	protein_coding	protein_coding	BAF chromatin remodeling complex subunit BCL7C [Source:HGNC Symbol;Acc:HGNC:1006]	16	30833626	30894302	-1
ENST00000637068.1	0.846847	3.51648	5.71946	0.0167779	0.116782	TCF4	ENSG00000196628	ENST00000637068	6925	protein_coding	processed_transcript	transcription factor 4 [Source:HGNC Symbol;Acc:HGNC:11634]	18	55222185	55664787	-1
ENST00000518050.1	-0.831898	5.87746	5.70714	0.016896	0.117423	CLU	ENSG00000120885	ENST00000518050	1191	protein_coding	retained_intron	clusterin [Source:HGNC Symbol;Acc:HGNC:2095]	8	27596917	27614700	-1
ENST00000535112.1	-1.38531	3.17931	5.70713	0.0168961	0.117423	LDHB	ENSG00000111716	ENST00000535112	3945	protein_coding	processed_transcript	lactate dehydrogenase B [Source:HGNC Symbol;Acc:HGNC:6541]	12	21635342	21757857	-1
ENST00000305978.6	0.694606	5.9208	5.70279	0.016938	0.117487	SCAND1	ENSG00000171222	ENST00000305978	51282	protein_coding	protein_coding	SCAN domain containing 1 [Source:HGNC Symbol;Acc:HGNC:10566]	20	35953617	35959472	-1
ENST00000627467.2	1.15956	3.52179	5.70259	0.0169399	0.117487	CERS6-AS1	ENSG00000227617	ENST00000627467	100861402	lncRNA	lncRNA	CERS6 antisense RNA 1 [Source:HGNC Symbol;Acc:HGNC:44485]	2	168771951	168786961	-1
ENST00000472108.1	0.761097	3.36976	5.70211	0.0169445	0.117487	USP20	ENSG00000136878	ENST00000472108	10868	protein_coding	processed_transcript	ubiquitin specific peptidase 20 [Source:HGNC Symbol;Acc:HGNC:12619]	9	129834698	129881828	1
ENST00000645540.1	0.998576	8.2617	5.69647	0.0169991	0.117775	RPS7	ENSG00000171863	ENST00000645540	6201	protein_coding	processed_transcript	ribosomal protein S7 [Source:HGNC Symbol;Acc:HGNC:10440]	2	3575260	3580920	1
ENST00000468205.5	-0.527194	4.09042	5.69095	0.0170526	0.117999	ABHD16A	ENSG00000204427	ENST00000468205	7920	protein_coding	retained_intron	abhydrolase domain containing 16A, phospholipase [Source:HGNC Symbol;Acc:HGNC:13921]	6	31686955	31703356	-1
ENST00000409094.5	-1.07551	6.13935	5.69043	0.0170577	0.117999	DBI	ENSG00000155368	ENST00000409094	1622	protein_coding	protein_coding	diazepam binding inhibitor, acyl-CoA binding protein [Source:HGNC Symbol;Acc:HGNC:2690]	2	119366924	119372550	1
ENST00000508832.2	1.65298	4.60818	5.6808	0.0171515	0.118557	MALAT1	ENSG00000251562	ENST00000508832	378938	lncRNA	lncRNA	metastasis associated lung adenocarcinoma transcript 1 [Source:HGNC Symbol;Acc:HGNC:29665]	11	65497688	65506516	1
ENST00000368108.7	0.867998	4.34774	5.66817	0.0172755	0.119237	DUSP23	ENSG00000158716	ENST00000368108	54935	protein_coding	protein_coding	dual specificity phosphatase 23 [Source:HGNC Symbol;Acc:HGNC:21480]	1	159780932	159782543	1
ENST00000613597.1	-1.70655	5.42144	5.66806	0.0172765	0.119237	TMEM191B	ENSG00000278558	ENST00000613597	728229	protein_coding	protein_coding	transmembrane protein 191B [Source:HGNC Symbol;Acc:HGNC:33600]	22	18527802	18530573	1
ENST00000399796.6	1.24145	4.35189	5.66109	0.0173454	0.119543	ATP6V1E1	ENSG00000131100	ENST00000399796	529	protein_coding	protein_coding	ATPase H+ transporting V1 subunit E1 [Source:HGNC Symbol;Acc:HGNC:857]	22	17592136	17628749	-1
ENST00000521974.1	-0.644616	3.78553	5.66	0.0173561	0.119543	UTP23	ENSG00000147679	ENST00000521974	84294	protein_coding	retained_intron	UTP23 small subunit processome component [Source:HGNC Symbol;Acc:HGNC:28224]	8	116766505	116849463	1
ENST00000516511.1	1.1804	3.14558	5.65954	0.0173607	0.119543	RNU6-320P	ENSG00000252320	ENST00000516511	NA	snRNA	snRNA	RNA, U6 small nuclear 320, pseudogene [Source:HGNC Symbol;Acc:HGNC:47283]	X	136583240	136583345	1
ENST00000368926.5	0.981283	3.16219	5.65639	0.0173919	0.119666	C1orf56	ENSG00000143443	ENST00000368926	54964	protein_coding	protein_coding	chromosome 1 open reading frame 56 [Source:HGNC Symbol;Acc:HGNC:26045]	1	151047751	151051986	1
ENST00000627596.2	-0.85679	2.86159	5.64842	0.0174711	0.120119	ABCA9-AS1	ENSG00000231749	ENST00000627596	104355297	lncRNA	lncRNA	ABCA9 antisense RNA 1 [Source:HGNC Symbol;Acc:HGNC:39983]	17	68944531	69042784	1
ENST00000461933.1	-0.667629	3.54371	5.64459	0.0175093	0.120261	SEC62	ENSG00000008952	ENST00000461933	7095	protein_coding	processed_transcript	SEC62 homolog, preprotein translocation factor [Source:HGNC Symbol;Acc:HGNC:11846]	3	169966635	169998373	1
ENST00000667700.1	-0.840952	3.23694	5.64289	0.0175263	0.120261		ENSG00000268362	ENST00000667700	NA	lncRNA	lncRNA	novel transcript	19	24033401	24077377	1
ENST00000405668.2	-0.764793	3.88185	5.64232	0.017532	0.120261	NDUFS5P1	ENSG00000218424	ENST00000405668	NA	processed_pseudogene	processed_pseudogene	NADH:ubiquinone oxidoreductase subunit S5 pseudogene 1 [Source:HGNC Symbol;Acc:HGNC:44039]	6	136475862	136476150	-1
ENST00000532732.1	-0.887143	2.90083	5.63135	0.017642	0.120924	CAMSAP2	ENSG00000118200	ENST00000532732	23271	protein_coding	retained_intron	calmodulin regulated spectrin associated protein family member 2 [Source:HGNC Symbol;Acc:HGNC:29188]	1	200739558	200860704	1
ENST00000560865.1	-0.79781	3.96756	5.62975	0.0176581	0.120942		ENSG00000259366	ENST00000560865	NA	lncRNA	lncRNA	novel transcript, sense intronic to HMBOX1	8	29055935	29056685	1
ENST00000616865.4	0.834611	3.74472	5.61828	0.0177741	0.121582	UBXN1	ENSG00000162191	ENST00000616865	51035	protein_coding	protein_coding	UBX domain protein 1 [Source:HGNC Symbol;Acc:HGNC:18402]	11	62676498	62679117	-1
ENST00000481131.5	1.09188	3.42383	5.61784	0.0177786	0.121582	UPF3A	ENSG00000169062	ENST00000481131	65110	protein_coding	processed_transcript	UPF3A regulator of nonsense mediated mRNA decay [Source:HGNC Symbol;Acc:HGNC:20332]	13	114281601	114305817	1
ENST00000607744.1	-0.717427	3.30787	5.60497	0.0179096	0.122263		ENSG00000271993	ENST00000607744	NA	lncRNA	lncRNA	novel transcript, antisense to LRRFIP2	3	37182107	37182734	1
ENST00000592428.1	-0.898386	2.97175	5.60378	0.0179217	0.122263	LINC02210	ENSG00000204650	ENST00000592428	147081	transcribed_unitary_pseudogene	processed_transcript	long intergenic non-protein coding RNA 2210 [Source:HGNC Symbol;Acc:HGNC:26327]	17	45620328	45655156	1
ENST00000544050.1	-0.602627	4.16327	5.60357	0.0179239	0.122263	DYRK4	ENSG00000010219	ENST00000544050	8798	protein_coding	retained_intron	dual specificity tyrosine phosphorylation regulated kinase 4 [Source:HGNC Symbol;Acc:HGNC:3095]	12	4562204	4615302	1
ENST00000480908.1	-0.972962	4.37415	5.60272	0.0179326	0.122263	RNF7	ENSG00000114125	ENST00000480908	9616	protein_coding	protein_coding	ring finger protein 7 [Source:HGNC Symbol;Acc:HGNC:10070]	3	141738249	141747560	1
ENST00000525085.1	0.986351	5.90166	5.6003	0.0179574	0.122339	NDUFC2	ENSG00000151366	ENST00000525085	4718	protein_coding	protein_coding	NADH:ubiquinone oxidoreductase subunit C2 [Source:HGNC Symbol;Acc:HGNC:7706]	11	78068297	78079862	-1
ENST00000544575.1	-0.712271	3.97989	5.59219	0.0180407	0.122813	COA4	ENSG00000181924	ENST00000544575	51287	protein_coding	processed_transcript	cytochrome c oxidase assembly factor 4 homolog [Source:HGNC Symbol;Acc:HGNC:24604]	11	73872667	73876901	-1
ENST00000583945.5	-2.4065	3.77354	5.58868	0.0180769	0.122967	TRIM37	ENSG00000108395	ENST00000583945	4591	protein_coding	protein_coding	tripartite motif containing 37 [Source:HGNC Symbol;Acc:HGNC:7523]	17	58982638	59106921	-1
ENST00000535644.1	0.727875	3.18291	5.58292	0.0181364	0.123278	RAD9A	ENSG00000172613	ENST00000535644	5883	protein_coding	processed_transcript	RAD9 checkpoint clamp component A [Source:HGNC Symbol;Acc:HGNC:9827]	11	67317871	67398410	1
ENST00000495320.1	-0.765015	3.22613	5.57835	0.0181838	0.123507	DDC	ENSG00000132437	ENST00000495320	1644	protein_coding	processed_transcript	dopa decarboxylase [Source:HGNC Symbol;Acc:HGNC:2719]	7	50458436	50565405	-1
ENST00000458603.1	-0.741048	3.95097	5.56002	0.0183752	0.124639	NFE2L2	ENSG00000116044	ENST00000458603	4780	protein_coding	protein_coding	nuclear factor, erythroid 2 like 2 [Source:HGNC Symbol;Acc:HGNC:7782]	2	177227595	177392697	-1
ENST00000613438.1	-0.755984	3.57388	5.55973	0.0183782	0.124639		ENSG00000276075	ENST00000613438	NA	lncRNA	lncRNA	novel transcript, antisense to FAM65A	16	67517862	67528675	-1
ENST00000264828.4	-0.965915	3.72906	5.55665	0.0184106	0.124692	COL5A3	ENSG00000080573	ENST00000264828	50509	protein_coding	protein_coding	collagen type V alpha 3 chain [Source:HGNC Symbol;Acc:HGNC:14864]	19	9959561	10010504	-1
ENST00000543228.1	-0.964565	4.04414	5.55635	0.0184137	0.124692	NPIPA9	ENSG00000233024	ENST00000543228	NA	protein_coding	processed_transcript	nuclear pore complex interacting protein family, member A9 [Source:HGNC Symbol;Acc:HGNC:41984]	16	18358086	18379331	-1
ENST00000643920.1	0.795689	2.97764	5.54771	0.0185049	0.125214	TUG1	ENSG00000253352	ENST00000643920	NA	protein_coding	processed_transcript	taurine up-regulated 1 [Source:HGNC Symbol;Acc:HGNC:26066]	22	30969245	30979395	1
ENST00000475157.1	1.19052	3.0451	5.54534	0.0185299	0.12529	BTG2	ENSG00000159388	ENST00000475157	7832	protein_coding	nonsense_mediated_decay	BTG anti-proliferation factor 2 [Source:HGNC Symbol;Acc:HGNC:1131]	1	203305491	203309602	1
ENST00000575294.6	-0.767307	3.56607	5.54171	0.0185684	0.125455	STX8	ENSG00000170310	ENST00000575294	9482	protein_coding	nonsense_mediated_decay	syntaxin 8 [Source:HGNC Symbol;Acc:HGNC:11443]	17	9250471	9576591	-1
ENST00000530589.1	-0.80759	3.8434	5.53568	0.0186325	0.125739	DLG2	ENSG00000150672	ENST00000530589	1740	protein_coding	processed_transcript	discs large MAGUK scaffold protein 2 [Source:HGNC Symbol;Acc:HGNC:2901]	11	83455012	85627922	-1
ENST00000570539.1	-3.15029	7.67108	5.53512	0.0186384	0.125739	SRRM2	ENSG00000167978	ENST00000570539	23524	protein_coding	protein_coding	serine/arginine repetitive matrix 2 [Source:HGNC Symbol;Acc:HGNC:16639]	16	2752626	2772538	1
ENST00000471141.1	-1.93249	4.62021	5.53204	0.0186713	0.125867	PJA1	ENSG00000181191	ENST00000471141	64219	protein_coding	protein_coding	praja ring finger ubiquitin ligase 1 [Source:HGNC Symbol;Acc:HGNC:16648]	X	69160851	69165521	-1
ENST00000365144.1	0.864939	3.21999	5.52907	0.018703	0.125986		ENSG00000202014	ENST00000365144	NA	misc_RNA	misc_RNA	Y RNA [Source:RFAM;Acc:RF00019]	4	48153434	48153535	1
ENST00000514916.1	-0.851502	3.11594	5.52563	0.0187399	0.126112	ANKRA2	ENSG00000164331	ENST00000514916	57763	protein_coding	retained_intron	ankyrin repeat family A member 2 [Source:HGNC Symbol;Acc:HGNC:13208]	5	73552190	73565667	-1
ENST00000445295.1	-1.00705	3.11558	5.5247	0.0187498	0.126112	AP4M1	ENSG00000221838	ENST00000445295	9179	protein_coding	protein_coding	adaptor related protein complex 4 subunit mu 1 [Source:HGNC Symbol;Acc:HGNC:574]	7	100101549	100110345	1
ENST00000435014.1	-0.710956	3.06691	5.51849	0.0188165	0.126466	DNTTIP1	ENSG00000101457	ENST00000435014	116092	protein_coding	protein_coding	deoxynucleotidyltransferase terminal interacting protein 1 [Source:HGNC Symbol;Acc:HGNC:16160]	20	45791954	45811427	1
ENST00000484532.6	1.38551	3.53344	5.51599	0.0188434	0.126552		ENSG00000285629	ENST00000484532	NA	protein_coding	nonsense_mediated_decay	novel transcript	1	6159430	6197757	-1
ENST00000434741.1	-0.899141	3.04447	5.51339	0.0188715	0.126646		ENSG00000232073	ENST00000434741	NA	lncRNA	lncRNA	novel transcript, antisense to LARGE1	22	33164063	33166439	1
ENST00000515116.1	-1.14437	4.94024	5.50795	0.0189303	0.126861	ATP5ME	ENSG00000169020	ENST00000515116	521	protein_coding	retained_intron	ATP synthase membrane subunit e [Source:HGNC Symbol;Acc:HGNC:846]	4	672436	674330	-1
ENST00000243457.3	-0.633768	3.30819	5.5078	0.0189318	0.126861	KCNJ2	ENSG00000123700	ENST00000243457	3759	protein_coding	protein_coding	potassium inwardly rectifying channel subfamily J member 2 [Source:HGNC Symbol;Acc:HGNC:6263]	17	70168673	70180044	1
ENST00000450791.7	-0.584149	3.72009	5.50651	0.0189459	0.126861	GOLGA3	ENSG00000090615	ENST00000450791	2802	protein_coding	protein_coding	golgin A3 [Source:HGNC Symbol;Acc:HGNC:4426]	12	132768914	132829078	-1
ENST00000321679.4	0.573295	4.39437	5.50457	0.0189668	0.126907	THAP4	ENSG00000176946	ENST00000321679	51078	protein_coding	retained_intron	THAP domain containing 4 [Source:HGNC Symbol;Acc:HGNC:23187]	2	241584405	241637158	-1
ENST00000417424.1	-0.4804	5.72065	5.49426	0.019079	0.127562	SGSM3	ENSG00000100359	ENST00000417424	27352	protein_coding	protein_coding	small G protein signaling modulator 3 [Source:HGNC Symbol;Acc:HGNC:25228]	22	40370591	40410289	1
ENST00000419600.3	-1.01087	6.33397	5.49215	0.019102	0.127621	TSPAN7	ENSG00000156298	ENST00000419600	7102	protein_coding	retained_intron	tetraspanin 7 [Source:HGNC Symbol;Acc:HGNC:11854]	X	38561542	38688920	1
ENST00000515005.1	1.17965	3.6784	5.48771	0.0191506	0.127851	SMAD5	ENSG00000113658	ENST00000515005	4090	protein_coding	protein_coding	SMAD family member 5 [Source:HGNC Symbol;Acc:HGNC:6771]	5	136132845	136188747	1
ENST00000254661.5	-0.765174	5.76202	5.48285	0.019204	0.128037	RAMP1	ENSG00000132329	ENST00000254661	10267	protein_coding	protein_coding	receptor activity modifying protein 1 [Source:HGNC Symbol;Acc:HGNC:9843]	2	237858893	237912106	1
ENST00000635175.1	-1.54668	6.06089	5.48257	0.019207	0.128037	SEPTIN7	ENSG00000122545	ENST00000635175	989	protein_coding	nonsense_mediated_decay	septin 7 [Source:HGNC Symbol;Acc:HGNC:1717]	7	35800932	35907105	1
ENST00000602784.1	0.6877	3.51967	5.47904	0.0192459	0.128201	RNF40	ENSG00000103549	ENST00000602784	9810	protein_coding	nonsense_mediated_decay	ring finger protein 40 [Source:HGNC Symbol;Acc:HGNC:16867]	16	30761745	30776307	1
ENST00000604846.1	-2.36181	3.92793	5.45837	0.0194748	0.129541		ENSG00000223509	ENST00000604846	NA	transcribed_processed_pseudogene	processed_transcript	WAS protein homolog associated with actin, golgi membranes and microtubules (WHAMM) pseudogene	15	32519848	32536926	-1
ENST00000585333.1	-0.73238	4.81974	5.45828	0.0194758	0.129541	TRIM47	ENSG00000132481	ENST00000585333	91107	protein_coding	protein_coding	tripartite motif containing 47 [Source:HGNC Symbol;Acc:HGNC:19020]	17	75874164	75878581	-1
ENST00000605370.1	-0.744806	3.42078	5.45105	0.0195565	0.129982	SH3YL1	ENSG00000035115	ENST00000605370	26751	protein_coding	processed_transcript	SH3 and SYLF domain containing 1 [Source:HGNC Symbol;Acc:HGNC:29546]	2	217730	266398	-1
ENST00000497340.1	0.939982	3.37937	5.44944	0.0195746	0.130005	DEPDC5	ENSG00000100150	ENST00000497340	9681	protein_coding	protein_coding	DEP domain containing 5, GATOR1 subcomplex subunit [Source:HGNC Symbol;Acc:HGNC:18423]	22	31753867	31908033	1
ENST00000495561.1	1.01278	4.76253	5.4416	0.0196627	0.130494	SRRM1	ENSG00000133226	ENST00000495561	10250	protein_coding	processed_transcript	serine and arginine repetitive matrix 1 [Source:HGNC Symbol;Acc:HGNC:16638]	1	24631716	24673281	1
ENST00000472254.1	0.688327	3.95574	5.43254	0.019765	0.131076	UROD	ENSG00000126088	ENST00000472254	7389	protein_coding	retained_intron	uroporphyrinogen decarboxylase [Source:HGNC Symbol;Acc:HGNC:12591]	1	45010950	45015575	1
ENST00000291295.14	-0.646786	7.46253	5.42635	0.0198351	0.131292	CALM3	ENSG00000160014	ENST00000291295	808	protein_coding	protein_coding	calmodulin 3 [Source:HGNC Symbol;Acc:HGNC:1449]	19	46601074	46610782	1
ENST00000623871.1	-0.818135	3.65803	5.42552	0.0198445	0.131292		ENSG00000279113	ENST00000623871	NA	TEC	TEC	novel transcript	12	132332005	132332432	1
ENST00000378549.5	-1.48077	5.71151	5.42458	0.0198552	0.131292	ITM2B	ENSG00000136156	ENST00000378549	9445	protein_coding	protein_coding	integral membrane protein 2B [Source:HGNC Symbol;Acc:HGNC:6174]	13	48232612	48270357	1
ENST00000534670.1	-0.965467	3.58676	5.42451	0.019856	0.131292		ENSG00000254432	ENST00000534670	NA	lncRNA	lncRNA	novel transcript	8	60808735	60809606	-1
ENST00000595051.1	0.731827	5.65588	5.42288	0.0198745	0.131318	EGLN2	ENSG00000269858	ENST00000595051	112398	protein_coding	protein_coding	egl-9 family hypoxia inducible factor 2 [Source:HGNC Symbol;Acc:HGNC:14660]	19	40798996	40808434	1
ENST00000486191.5	-1.15164	3.83024	5.41395	0.0199765	0.131895	CBWD5	ENSG00000147996	ENST00000486191	220869	protein_coding	processed_transcript	COBW domain containing 5 [Source:HGNC Symbol;Acc:HGNC:24584]	9	65668805	65734041	1
ENST00000512493.5	1.99059	7.19946	5.41092	0.0200111	0.132026	RPS23	ENSG00000186468	ENST00000512493	6228	protein_coding	protein_coding	ribosomal protein S23 [Source:HGNC Symbol;Acc:HGNC:10410]	5	82273320	82278396	-1
ENST00000601040.1	-0.737054	3.52156	5.40766	0.0200486	0.132177		ENSG00000269427	ENST00000601040	NA	lncRNA	lncRNA	novel transcript, antisense C19orf42	19	16630743	16643942	1
ENST00000421494.1	-0.97472	3.05215	5.40422	0.0200881	0.13234	HSPE1P1	ENSG00000234878	ENST00000421494	NA	processed_pseudogene	processed_pseudogene	heat shock protein family E (Hsp10) member 1 pseudogene 1 [Source:HGNC Symbol;Acc:HGNC:16530]	20	39932922	39933239	-1
ENST00000494776.1	0.903929	6.10216	5.39729	0.0201681	0.132769	LIME1	ENSG00000203896	ENST00000494776	54923	protein_coding	processed_transcript	Lck interacting transmembrane adaptor 1 [Source:HGNC Symbol;Acc:HGNC:26016]	20	63736283	63739103	1
ENST00000617641.4	-0.687157	4.78656	5.3955	0.0201887	0.132808	PCDHGC3	ENSG00000240184	ENST00000617641	5098	protein_coding	protein_coding	protocadherin gamma subfamily C, 3 [Source:HGNC Symbol;Acc:HGNC:8716]	5	141475947	141512977	1
ENST00000604694.1	1.19533	4.03884	5.39362	0.0202105	0.132854	TAF15	ENSG00000270647	ENST00000604694	8148	protein_coding	protein_coding	TATA-box binding protein associated factor 15 [Source:HGNC Symbol;Acc:HGNC:11547]	17	35713791	35864615	1
ENST00000514089.5	-0.594687	4.25489	5.39023	0.0202498	0.133015	SNF8	ENSG00000159210	ENST00000514089	11267	protein_coding	processed_transcript	SNF8 subunit of ESCRT-II [Source:HGNC Symbol;Acc:HGNC:17028]	17	48929316	48944842	-1
ENST00000420596.5	0.979711	3.79219	5.38848	0.0202701	0.133051	DMD	ENSG00000198947	ENST00000420596	1756	protein_coding	protein_coding	dystrophin [Source:HGNC Symbol;Acc:HGNC:2928]	X	31097677	33339609	-1
ENST00000516213.1	-0.92296	2.82506	5.3866	0.020292	0.133098		ENSG00000252022	ENST00000516213	NA	snoRNA	snoRNA	Small nucleolar RNA Z195/SNORD33/SNORD32 family [Source:RFAM;Acc:RF00133]	16	76469508	76469595	-1
ENST00000506125.1	-1.05016	3.30543	5.38336	0.0203297	0.133248	HPF1	ENSG00000056050	ENST00000506125	54969	protein_coding	retained_intron	histone PARylation factor 1 [Source:HGNC Symbol;Acc:HGNC:26051]	4	169729470	169757944	-1
ENST00000403885.1	-1.13804	5.48041	5.38171	0.020349	0.133269	RAMP1	ENSG00000132329	ENST00000403885	10267	protein_coding	protein_coding	receptor activity modifying protein 1 [Source:HGNC Symbol;Acc:HGNC:9843]	2	237858893	237912106	1
ENST00000579019.2	-0.935991	3.46862	5.38054	0.0203626	0.133269		ENSG00000265287	ENST00000579019	NA	lncRNA	lncRNA	novel transcript, antisense to novel protein	17	28607963	28609730	1
ENST00000554675.1	1.08631	8.8604	5.37896	0.020381	0.133292	TMEM229B	ENSG00000198133	ENST00000554675	161145	protein_coding	retained_intron	transmembrane protein 229B [Source:HGNC Symbol;Acc:HGNC:20130]	14	67447084	67533739	-1
ENST00000576080.1	-0.798227	2.97366	5.3729	0.0204519	0.133571	GLIS2-AS1	ENSG00000262686	ENST00000576080	101926896	lncRNA	lncRNA	GLIS2 antisense RNA 1 [Source:HGNC Symbol;Acc:HGNC:51381]	16	4324667	4328340	-1
ENST00000366187.2	-0.636102	3.79799	5.37279	0.0204533	0.133571	MAP4K3-DT	ENSG00000231312	ENST00000366187	NA	lncRNA	lncRNA	MAP4K3 divergent transcript [Source:HGNC Symbol;Acc:HGNC:54056]	2	39436530	39665343	1
ENST00000409407.4	0.6465	3.2834	5.36964	0.0204902	0.133715	ZNF638	ENSG00000075292	ENST00000409407	27332	protein_coding	processed_transcript	zinc finger protein 638 [Source:HGNC Symbol;Acc:HGNC:17894]	2	71276561	71435069	1
ENST00000553440.1	-0.919681	2.99667	5.3667	0.0205247	0.133843	GABRG3	ENSG00000182256	ENST00000553440	2567	protein_coding	retained_intron	gamma-aminobutyric acid type A receptor subunit gamma3 [Source:HGNC Symbol;Acc:HGNC:4088]	15	26971181	27541984	1
ENST00000561958.5	-1.03299	3.61039	5.36215	0.0205784	0.134096	TCF25	ENSG00000141002	ENST00000561958	22980	protein_coding	protein_coding	transcription factor 25 [Source:HGNC Symbol;Acc:HGNC:29181]	16	89873570	89913627	1
ENST00000567195.5	0.863619	3.95388	5.35624	0.0206483	0.134378	COMMD4	ENSG00000140365	ENST00000567195	54939	protein_coding	protein_coding	COMM domain containing 4 [Source:HGNC Symbol;Acc:HGNC:26027]	15	75336020	75343224	1
ENST00000587061.1	0.614661	3.60242	5.35595	0.0206517	0.134378	RPS6KB1	ENSG00000108443	ENST00000587061	6198	protein_coding	processed_transcript	ribosomal protein S6 kinase B1 [Source:HGNC Symbol;Acc:HGNC:10436]	17	59893046	59950574	1
ENST00000527081.1	0.755022	3.37479	5.35408	0.0206738	0.134425	NPEPL1	ENSG00000215440	ENST00000527081	79716	protein_coding	retained_intron	aminopeptidase like 1 [Source:HGNC Symbol;Acc:HGNC:16244]	20	58689131	58719238	1
ENST00000549178.5	-0.763311	4.0582	5.35145	0.020705	0.134476	MYL6B	ENSG00000196465	ENST00000549178	140465	protein_coding	retained_intron	myosin light chain 6B [Source:HGNC Symbol;Acc:HGNC:29823]	12	56152256	56159647	1
ENST00000558088.1	0.961059	3.36658	5.35089	0.0207117	0.134476	VPS13C	ENSG00000129003	ENST00000558088	54832	protein_coding	processed_transcript	vacuolar protein sorting 13 homolog C [Source:HGNC Symbol;Acc:HGNC:23594]	15	61852389	62060473	-1
ENST00000606326.1	0.828726	3.21652	5.34575	0.0207728	0.134776	MPHOSPH9	ENSG00000051825	ENST00000606326	10198	protein_coding	nonsense_mediated_decay	M-phase phosphoprotein 9 [Source:HGNC Symbol;Acc:HGNC:7215]	12	123152320	123244014	-1
ENST00000581497.1	-0.976764	5.36581	5.34253	0.0208113	0.134889	SRSF1	ENSG00000136450	ENST00000581497	6426	protein_coding	processed_transcript	serine and arginine rich splicing factor 1 [Source:HGNC Symbol;Acc:HGNC:10780]	17	58000919	58007346	-1
ENST00000525587.1	1.37794	3.78374	5.34178	0.0208202	0.134889	TIMM10	ENSG00000134809	ENST00000525587	26519	protein_coding	protein_coding	translocase of inner mitochondrial membrane 10 [Source:HGNC Symbol;Acc:HGNC:11814]	11	57528464	57530803	-1
ENST00000539887.1	-1.91056	4.70911	5.3343	0.0209097	0.135371	STRAP	ENSG00000023734	ENST00000539887	11171	protein_coding	retained_intron	serine/threonine kinase receptor associated protein [Source:HGNC Symbol;Acc:HGNC:30796]	12	15882387	15903478	1
ENST00000550577.5	0.728333	6.06658	5.32613	0.021008	0.135909	CRIP2	ENSG00000182809	ENST00000550577	1397	protein_coding	protein_coding	cysteine rich protein 2 [Source:HGNC Symbol;Acc:HGNC:2361]	14	105472962	105480162	1
ENST00000557122.1	-0.914312	2.81713	5.3231	0.0210445	0.136048	BDKRB1	ENSG00000100739	ENST00000557122	623	protein_coding	processed_transcript	bradykinin receptor B1 [Source:HGNC Symbol;Acc:HGNC:1029]	14	96256210	96268967	1
ENST00000447165.6	0.819916	3.00426	5.31647	0.0211248	0.136468	NREP	ENSG00000134986	ENST00000447165	9315	protein_coding	protein_coding	neuronal regeneration related protein [Source:HGNC Symbol;Acc:HGNC:16834]	5	111662621	111997464	-1
ENST00000489324.1	-0.64297	5.27157	5.31341	0.0211619	0.13661	FDPS	ENSG00000160752	ENST00000489324	2224	protein_coding	retained_intron	farnesyl diphosphate synthase [Source:HGNC Symbol;Acc:HGNC:3631]	1	155308748	155320666	1
ENST00000464553.2	-0.658823	5.72776	5.30332	0.0212848	0.137305	SSNA1	ENSG00000176101	ENST00000464553	8636	protein_coding	protein_coding	SS nuclear autoantigen 1 [Source:HGNC Symbol;Acc:HGNC:11321]	9	137188660	137190370	1
ENST00000590898.5	0.677614	3.84284	5.298	0.02135	0.137567	RPRD1A	ENSG00000141425	ENST00000590898	55197	protein_coding	protein_coding	regulation of nuclear pre-mRNA domain containing 1A [Source:HGNC Symbol;Acc:HGNC:25560]	18	35984387	36067576	-1
ENST00000492584.2	-0.868273	3.88485	5.29749	0.0213561	0.137567	ERC2	ENSG00000187672	ENST00000492584	26059	protein_coding	protein_coding	ELKS/RAB6-interacting/CAST family member 2 [Source:HGNC Symbol;Acc:HGNC:31922]	3	55508311	56468467	-1
ENST00000309546.8	0.762092	3.23801	5.29126	0.0214327	0.137891	LIME1	ENSG00000203896	ENST00000309546	54923	protein_coding	protein_coding	Lck interacting transmembrane adaptor 1 [Source:HGNC Symbol;Acc:HGNC:26016]	20	63736283	63739103	1
ENST00000531858.1	-0.946585	2.74092	5.29026	0.021445	0.137891		ENSG00000255357	ENST00000531858	NA	lncRNA	lncRNA	novel transcript	11	22492087	22510396	1
ENST00000609350.1	-0.724993	3.04529	5.28966	0.0214525	0.137891		ENSG00000272667	ENST00000609350	NA	lncRNA	lncRNA	novel transcript	2	127886556	127887185	1
ENST00000381769.6	0.775228	3.76412	5.28797	0.0214733	0.137926	CAMKK1	ENSG00000004660	ENST00000381769	84254	protein_coding	protein_coding	calcium/calmodulin dependent protein kinase kinase 1 [Source:HGNC Symbol;Acc:HGNC:1469]	17	3860315	3894891	-1
ENST00000517559.5	-0.697763	3.4524	5.28573	0.0215008	0.138005	LARP4	ENSG00000161813	ENST00000517559	113251	protein_coding	protein_coding	La ribonucleoprotein 4 [Source:HGNC Symbol;Acc:HGNC:24320]	12	50392383	50480004	1
ENST00000584329.2	-1.18684	3.59168	5.27776	0.0215995	0.138539	RN7SL731P	ENSG00000264501	ENST00000584329	NA	misc_RNA	misc_RNA	RNA, 7SL, cytoplasmic 731, pseudogene [Source:HGNC Symbol;Acc:HGNC:46747]	1	10306465	10306757	1
ENST00000533121.1	0.694792	3.8603	5.27062	0.0216882	0.138912	TMEM63B	ENSG00000137216	ENST00000533121	55362	protein_coding	nonsense_mediated_decay	transmembrane protein 63B [Source:HGNC Symbol;Acc:HGNC:17735]	6	44126914	44155519	1
ENST00000585655.1	-0.805044	3.05477	5.27059	0.0216886	0.138912	URI1	ENSG00000105176	ENST00000585655	8725	protein_coding	protein_coding	URI1 prefoldin like chaperone [Source:HGNC Symbol;Acc:HGNC:13236]	19	29923644	30016612	1
ENST00000561930.1	-0.832792	3.55472	5.2668	0.0217359	0.139116	PDXDC1	ENSG00000179889	ENST00000561930	23042	protein_coding	retained_intron	pyridoxal dependent decarboxylase domain containing 1 [Source:HGNC Symbol;Acc:HGNC:28995]	16	14974591	15139339	1
ENST00000378566.5	0.789912	3.15942	5.26312	0.021782	0.139311	FAM214B	ENSG00000005238	ENST00000378566	80256	protein_coding	protein_coding	family with sequence similarity 214 member B [Source:HGNC Symbol;Acc:HGNC:25666]	9	35104112	35116341	-1
ENST00000559769.1	-0.98488	3.09686	5.26083	0.0218106	0.139395	DMXL2	ENSG00000104093	ENST00000559769	23312	protein_coding	retained_intron	Dmx like 2 [Source:HGNC Symbol;Acc:HGNC:2938]	15	51447711	51622833	-1
ENST00000574096.1	-0.810695	2.85306	5.25613	0.0218696	0.139609	NDC80	ENSG00000080986	ENST00000574096	10403	protein_coding	protein_coding	NDC80 kinetochore complex component [Source:HGNC Symbol;Acc:HGNC:16909]	18	2571557	2616635	1
ENST00000577197.1	0.502279	4.28043	5.2557	0.021875	0.139609	TSEN54	ENSG00000182173	ENST00000577197	283989	protein_coding	retained_intron	tRNA splicing endonuclease subunit 54 [Source:HGNC Symbol;Acc:HGNC:27561]	17	75515944	75524735	1
ENST00000377865.7	-0.578557	4.38086	5.25069	0.021938	0.139911	PCDH9	ENSG00000184226	ENST00000377865	5101	protein_coding	protein_coding	protocadherin 9 [Source:HGNC Symbol;Acc:HGNC:8661]	13	66302834	67230445	-1
ENST00000602348.5	-0.657732	4.43009	5.24741	0.0219795	0.140046	NSUN5P2	ENSG00000106133	ENST00000602348	260294	transcribed_unprocessed_pseudogene	processed_transcript	NSUN5 pseudogene 2 [Source:HGNC Symbol;Acc:HGNC:16609]	7	72947581	72954790	-1
ENST00000473157.1	0.654366	3.8237	5.24655	0.0219903	0.140046	SLC2A4RG	ENSG00000125520	ENST00000473157	56731	protein_coding	processed_transcript	SLC2A4 regulator [Source:HGNC Symbol;Acc:HGNC:15930]	20	63739776	63744050	1
ENST00000525303.5	-0.880117	3.46759	5.24138	0.0220558	0.140364	TRAPPC4	ENSG00000196655	ENST00000525303	51399	protein_coding	protein_coding	trafficking protein particle complex 4 [Source:HGNC Symbol;Acc:HGNC:19943]	11	119018763	119025454	1
ENST00000272520.4	-0.805788	3.23021	5.23402	0.0221493	0.140859	C1QL2	ENSG00000144119	ENST00000272520	165257	protein_coding	protein_coding	complement C1q like 2 [Source:HGNC Symbol;Acc:HGNC:24181]	2	119156243	119158751	-1
ENST00000566986.1	0.664343	3.40488	5.22795	0.0222267	0.141251		ENSG00000260563	ENST00000566986	NA	lncRNA	lncRNA	novel transcript	17	82293716	82294910	1
ENST00000597000.1	0.557619	6.56095	5.22546	0.0222586	0.141354	MAP1S	ENSG00000130479	ENST00000597000	55201	protein_coding	protein_coding	microtubule associated protein 1S [Source:HGNC Symbol;Acc:HGNC:15715]	19	17719242	17734513	1
ENST00000417377.1	1.86693	4.38087	5.2193	0.0223375	0.141755	HBD	ENSG00000223609	ENST00000417377	3045	protein_coding	protein_coding	hemoglobin subunit delta [Source:HGNC Symbol;Acc:HGNC:4829]	11	5232678	5243657	-1
ENST00000463372.5	-0.997886	3.61474	5.21707	0.0223662	0.141828	AOPEP	ENSG00000148120	ENST00000463372	84909	protein_coding	processed_transcript	aminopeptidase O (putative) [Source:HGNC Symbol;Acc:HGNC:1361]	9	94726699	95087159	1
ENST00000302584.5	-0.657824	3.88584	5.21596	0.0223805	0.141828	NEUROD2	ENSG00000171532	ENST00000302584	4761	protein_coding	protein_coding	neuronal differentiation 2 [Source:HGNC Symbol;Acc:HGNC:7763]	17	39603536	39609777	-1
ENST00000617672.1	0.885121	5.52667	5.21155	0.0224373	0.142057	MED16	ENSG00000175221	ENST00000617672	10025	protein_coding	protein_coding	mediator complex subunit 16 [Source:HGNC Symbol;Acc:HGNC:17556]	19	867630	893218	-1
ENST00000547969.5	1.09875	4.17727	5.20989	0.0224588	0.142057	NAP1L1	ENSG00000187109	ENST00000547969	4673	protein_coding	retained_intron	nucleosome assembly protein 1 like 1 [Source:HGNC Symbol;Acc:HGNC:7637]	12	76036585	76084735	-1
ENST00000616930.1	1.09649	3.77624	5.20948	0.0224641	0.142057		ENSG00000276304	ENST00000616930	NA	misc_RNA	misc_RNA		3	139233414	139233520	1
ENST00000462077.1	-0.697227	3.19179	5.20305	0.0225472	0.142482	FLRT3	ENSG00000125848	ENST00000462077	23767	protein_coding	processed_transcript	fibronectin leucine rich transmembrane protein 3 [Source:HGNC Symbol;Acc:HGNC:3762]	20	14322985	14337614	-1
ENST00000614132.4	0.801323	6.27535	5.19779	0.0226156	0.142686	PSMB3	ENSG00000277791	ENST00000614132	5691	protein_coding	retained_intron	proteasome 20S subunit beta 3 [Source:HGNC Symbol;Acc:HGNC:9540]	17	38752741	38764225	1
ENST00000666549.1	-0.654125	3.92433	5.19738	0.0226209	0.142686	SNHG17	ENSG00000196756	ENST00000666549	388796	lncRNA	lncRNA	small nucleolar RNA host gene 17 [Source:HGNC Symbol;Acc:HGNC:48600]	20	38419638	38435409	-1
ENST00000540530.5	0.733853	3.82894	5.1969	0.0226272	0.142686	NDUFS7	ENSG00000115286	ENST00000540530	374291	protein_coding	retained_intron	NADH:ubiquinone oxidoreductase core subunit S7 [Source:HGNC Symbol;Acc:HGNC:7714]	19	1383527	1395589	1
ENST00000430357.4	0.695679	4.78796	5.18605	0.0227689	0.143378	GUSBP11	ENSG00000228315	ENST00000430357	91316	lncRNA	lncRNA	GUSB pseudogene 11 [Source:HGNC Symbol;Acc:HGNC:42325]	22	23638487	23717356	-1
ENST00000301073.4	0.862485	3.12821	5.18536	0.0227779	0.143378	ZNF524	ENSG00000171443	ENST00000301073	147807	protein_coding	protein_coding	zinc finger protein 524 [Source:HGNC Symbol;Acc:HGNC:28322]	19	55600022	55603138	1
ENST00000443571.6	-0.678687	3.59299	5.18485	0.0227847	0.143378	GSTK1	ENSG00000197448	ENST00000443571	373156	protein_coding	protein_coding	glutathione S-transferase kappa 1 [Source:HGNC Symbol;Acc:HGNC:16906]	7	143244093	143270854	1
ENST00000590253.2	0.658886	4.02406	5.17934	0.022857	0.143732	G6PC3	ENSG00000141349	ENST00000590253	92579	protein_coding	protein_coding	glucose-6-phosphatase catalytic subunit 3 [Source:HGNC Symbol;Acc:HGNC:24861]	17	44070735	44076344	1
ENST00000598959.5	0.884512	3.06219	5.17567	0.0229054	0.143935	NOP53	ENSG00000105373	ENST00000598959	29997	protein_coding	protein_coding	NOP53 ribosome biogenesis factor [Source:HGNC Symbol;Acc:HGNC:4333]	19	47745546	47757058	1
ENST00000621399.1	1.07697	4.8646	5.17136	0.0229623	0.144135	CIRBP	ENSG00000099622	ENST00000621399	1153	protein_coding	retained_intron	cold inducible RNA binding protein [Source:HGNC Symbol;Acc:HGNC:1982]	19	1259384	1274880	1
ENST00000590841.5	-0.74364	3.83615	5.17002	0.02298	0.144135	OLFM2	ENSG00000105088	ENST00000590841	93145	protein_coding	protein_coding	olfactomedin 2 [Source:HGNC Symbol;Acc:HGNC:17189]	19	9853718	9936515	-1
ENST00000622913.1	-0.787295	3.63717	5.16889	0.0229948	0.144135		ENSG00000280242	ENST00000622913	NA	TEC	TEC	novel transcript	17	2255719	2256157	1
ENST00000590881.1	1.02958	3.21204	5.16841	0.0230013	0.144135	RAD23A	ENSG00000179262	ENST00000590881	5886	protein_coding	protein_coding	RAD23 homolog A, nucleotide excision repair protein [Source:HGNC Symbol;Acc:HGNC:9812]	19	12945855	12953642	1
ENST00000398884.7	-0.773199	4.2673	5.16604	0.0230326	0.144139	TOMM6	ENSG00000214736	ENST00000398884	100188893	protein_coding	protein_coding	translocase of outer mitochondrial membrane 6 [Source:HGNC Symbol;Acc:HGNC:34528]	6	41787662	41789898	1
ENST00000472663.1	-0.694803	3.56864	5.16549	0.0230399	0.144139	MSRB2	ENSG00000148450	ENST00000472663	22921	protein_coding	nonsense_mediated_decay	methionine sulfoxide reductase B2 [Source:HGNC Symbol;Acc:HGNC:17061]	10	23095579	23122013	1
ENST00000576415.5	-0.856404	6.41654	5.16473	0.02305	0.144139	SRRM2	ENSG00000167978	ENST00000576415	23524	protein_coding	protein_coding	serine/arginine repetitive matrix 2 [Source:HGNC Symbol;Acc:HGNC:16639]	16	2752626	2772538	1
ENST00000408965.3	0.728826	4.66064	5.1632	0.0230704	0.144166	CEBPD	ENSG00000221869	ENST00000408965	1052	protein_coding	protein_coding	CCAAT enhancer binding protein delta [Source:HGNC Symbol;Acc:HGNC:1835]	8	47736913	47738164	-1
ENST00000605307.1	-0.638007	3.56796	5.15751	0.0231461	0.144538		ENSG00000270575	ENST00000605307	NA	processed_pseudogene	processed_pseudogene	H3 histone, family 3C (H3F3C) pseudogene	1	178194342	178194709	-1
ENST00000484634.1	-0.686731	3.77462	5.15602	0.023166	0.144562	ANKRD18B	ENSG00000230453	ENST00000484634	441459	protein_coding	processed_transcript	ankyrin repeat domain 18B [Source:HGNC Symbol;Acc:HGNC:23644]	9	33524394	33573009	1
ENST00000520868.5	0.7035	4.38094	5.15169	0.0232238	0.144822	PABPC1	ENSG00000070756	ENST00000520868	26986	protein_coding	protein_coding	poly(A) binding protein cytoplasmic 1 [Source:HGNC Symbol;Acc:HGNC:8554]	8	100685816	100722809	-1
ENST00000372390.8	0.57326	4.60233	5.15019	0.0232438	0.144847	TSC22D3	ENSG00000157514	ENST00000372390	1831	protein_coding	protein_coding	TSC22 domain family member 3 [Source:HGNC Symbol;Acc:HGNC:3051]	X	107713221	107777342	-1
ENST00000506162.1	-0.789253	4.03986	5.14747	0.0232803	0.144916	NR2F1	ENSG00000175745	ENST00000506162	7025	protein_coding	processed_transcript	nuclear receptor subfamily 2 group F member 1 [Source:HGNC Symbol;Acc:HGNC:7975]	5	93583222	93594611	1
ENST00000478555.1	-0.644106	3.2044	5.14696	0.0232871	0.144916	MFSD4A	ENSG00000174514	ENST00000478555	148808	protein_coding	retained_intron	major facilitator superfamily domain containing 4A [Source:HGNC Symbol;Acc:HGNC:25433]	1	205568885	205602918	1
ENST00000491510.1	0.753273	3.97294	5.13639	0.0234293	0.145699	TOP2B	ENSG00000077097	ENST00000491510	7155	protein_coding	retained_intron	DNA topoisomerase II beta [Source:HGNC Symbol;Acc:HGNC:11990]	3	25597984	25664907	-1
ENST00000581698.1	-0.850059	2.90029	5.13391	0.0234628	0.145807	ATPAF2	ENSG00000171953	ENST00000581698	91647	protein_coding	protein_coding	ATP synthase mitochondrial F1 complex assembly factor 2 [Source:HGNC Symbol;Acc:HGNC:18802]	17	17977409	18039209	-1
ENST00000462639.1	-1.2441	4.27227	5.1282	0.0235402	0.146187	SAT1	ENSG00000130066	ENST00000462639	6303	protein_coding	retained_intron	spermidine/spermine N1-acetyltransferase 1 [Source:HGNC Symbol;Acc:HGNC:10540]	X	23783173	23786210	1
ENST00000578996.1	0.551671	6.07287	5.12447	0.0235907	0.146399	CDK5RAP3	ENSG00000108465	ENST00000578996	80279	protein_coding	retained_intron	CDK5 regulatory subunit associated protein 3 [Source:HGNC Symbol;Acc:HGNC:18673]	17	47967810	47981781	1
ENST00000482782.5	-1.35365	3.39343	5.11866	0.0236698	0.146677	PDE1A	ENSG00000115252	ENST00000482782	5136	protein_coding	processed_transcript	phosphodiesterase 1A [Source:HGNC Symbol;Acc:HGNC:8774]	2	182140036	182523192	-1
ENST00000516849.1	-0.906812	3.35657	5.11755	0.0236851	0.146677	RNU6-786P	ENSG00000252658	ENST00000516849	NA	snRNA	snRNA	RNA, U6 small nuclear 786, pseudogene [Source:HGNC Symbol;Acc:HGNC:47749]	6	157934168	157934257	1
ENST00000378733.9	0.622691	3.57531	5.11692	0.0236937	0.146677	TMEM240	ENSG00000205090	ENST00000378733	339453	protein_coding	protein_coding	transmembrane protein 240 [Source:HGNC Symbol;Acc:HGNC:25186]	1	1534778	1540624	-1
ENST00000593197.1	0.693725	3.22559	5.11591	0.0237075	0.146677	ZNF471	ENSG00000196263	ENST00000593197	57573	protein_coding	processed_transcript	zinc finger protein 471 [Source:HGNC Symbol;Acc:HGNC:23226]	19	56507850	56530221	1
ENST00000571739.5	0.575097	4.96404	5.1152	0.0237172	0.146677	TRAPPC1	ENSG00000170043	ENST00000571739	58485	protein_coding	nonsense_mediated_decay	trafficking protein particle complex 1 [Source:HGNC Symbol;Acc:HGNC:19894]	17	7930345	7932123	-1
ENST00000497666.1	0.790243	7.19657	5.11267	0.0237517	0.14679	DCTN1	ENSG00000204843	ENST00000497666	1639	protein_coding	processed_transcript	dynactin subunit 1 [Source:HGNC Symbol;Acc:HGNC:2711]	2	74361154	74392087	-1
ENST00000599267.1	-1.46177	7.08196	5.09925	0.0239362	0.147795	CA11	ENSG00000063180	ENST00000599267	770	protein_coding	retained_intron	carbonic anhydrase 11 [Source:HGNC Symbol;Acc:HGNC:1370]	19	48637946	48646187	-1
ENST00000514505.6	-1.13346	4.03282	5.09836	0.0239485	0.147795	BTF3	ENSG00000145741	ENST00000514505	689	protein_coding	retained_intron	basic transcription factor 3 [Source:HGNC Symbol;Acc:HGNC:1125]	5	73498408	73505635	1
ENST00000595565.5	-0.7449	4.36922	5.09545	0.0239887	0.147795	TIMM44	ENSG00000104980	ENST00000595565	10469	protein_coding	protein_coding	translocase of inner mitochondrial membrane 44 [Source:HGNC Symbol;Acc:HGNC:17316]	19	7926718	7943667	-1
ENST00000630147.1	0.986022	6.95824	5.0946	0.0240004	0.147795	SPTAN1	ENSG00000197694	ENST00000630147	6709	protein_coding	retained_intron	spectrin alpha, non-erythrocytic 1 [Source:HGNC Symbol;Acc:HGNC:11273]	9	128552558	128633662	1
ENST00000547387.1	1.85677	5.20507	5.09441	0.024003	0.147795		ENSG00000258017	ENST00000547387	NA	lncRNA	lncRNA	novel transcript, antisense to TUBA1B	12	49127782	49188484	1
ENST00000530083.1	0.75911	3.00942	5.09369	0.024013	0.147795		ENSG00000255284	ENST00000530083	171391	lncRNA	lncRNA	novel transcript	11	777578	784297	1
ENST00000600354.1	0.665063	3.51511	5.0911	0.0240489	0.147915	TBC1D17	ENSG00000104946	ENST00000600354	79735	protein_coding	retained_intron	TBC1 domain family member 17 [Source:HGNC Symbol;Acc:HGNC:25699]	19	49877425	49888750	1
ENST00000581254.2	-1.024	6.51786	5.08931	0.0240738	0.147918	RN7SL718P	ENSG00000264423	ENST00000581254	NA	misc_RNA	misc_RNA	RNA, 7SL, cytoplasmic 718, pseudogene [Source:HGNC Symbol;Acc:HGNC:46734]	19	41190927	41191229	-1
ENST00000460172.1	1.05044	4.62856	5.0868	0.0241087	0.147918	C6orf136	ENSG00000204564	ENST00000460172	221545	protein_coding	retained_intron	chromosome 6 open reading frame 136 [Source:HGNC Symbol;Acc:HGNC:21301]	6	30647039	30653210	1
ENST00000498114.1	0.928753	3.20198	5.08555	0.024126	0.147918	WRAP53	ENSG00000141499	ENST00000498114	55135	protein_coding	retained_intron	WD repeat containing antisense to TP53 [Source:HGNC Symbol;Acc:HGNC:25522]	17	7686071	7703502	1
ENST00000607494.5	-0.644194	3.36022	5.08486	0.0241357	0.147918	LINC00458	ENSG00000234787	ENST00000607494	100507428	lncRNA	lncRNA	long intergenic non-protein coding RNA 458 [Source:HGNC Symbol;Acc:HGNC:42807]	13	54115783	54142319	-1
ENST00000479294.2	-0.91685	4.7664	5.08381	0.0241502	0.147918	SRRM3	ENSG00000177679	ENST00000479294	222183	protein_coding	retained_intron	serine/arginine repetitive matrix 3 [Source:HGNC Symbol;Acc:HGNC:26729]	7	76201896	76287288	1
ENST00000586315.1	0.934509	3.52295	5.08295	0.0241622	0.147918	ATP6V0A1	ENSG00000033627	ENST00000586315	535	protein_coding	retained_intron	ATPase H+ transporting V0 subunit a1 [Source:HGNC Symbol;Acc:HGNC:865]	17	42458844	42522582	1
ENST00000533957.1	0.746064	3.08124	5.08278	0.0241646	0.147918	CLNS1A	ENSG00000074201	ENST00000533957	1207	protein_coding	processed_transcript	chloride nucleotide-sensitive channel 1A [Source:HGNC Symbol;Acc:HGNC:2080]	11	77514936	77637794	-1
ENST00000299438.13	-0.768786	3.4053	5.07666	0.0242501	0.14834	CYB5A	ENSG00000166347	ENST00000299438	1528	protein_coding	protein_coding	cytochrome b5 type A [Source:HGNC Symbol;Acc:HGNC:2570]	18	74250846	74291973	-1
ENST00000552757.1	-0.830019	2.7674	5.07401	0.0242871	0.148448		ENSG00000258167	ENST00000552757	NA	lncRNA	lncRNA	novel transcript	12	40395853	40443847	-1
ENST00000591185.5	0.77208	3.28933	5.07303	0.0243008	0.148448	ANKS3	ENSG00000168096	ENST00000591185	124401	protein_coding	retained_intron	ankyrin repeat and sterile alpha motif domain containing 3 [Source:HGNC Symbol;Acc:HGNC:29422]	16	4696510	4734378	-1
ENST00000592125.1	-0.762113	2.91169	5.06859	0.0243631	0.148673		ENSG00000267224	ENST00000592125	NA	lncRNA	lncRNA	novel transcript	19	56535299	56535763	1
ENST00000506614.1	-1.16118	5.12842	5.06784	0.0243738	0.148673	CCNI	ENSG00000118816	ENST00000506614	10983	protein_coding	retained_intron	cyclin I [Source:HGNC Symbol;Acc:HGNC:1595]	4	77047155	77076309	-1
ENST00000554401.1	-1.15903	5.1029	5.06688	0.0243873	0.148673	HSP90AA1	ENSG00000080824	ENST00000554401	3320	protein_coding	nonsense_mediated_decay	heat shock protein 90 alpha family class A member 1 [Source:HGNC Symbol;Acc:HGNC:5253]	14	102080742	102139699	-1
ENST00000329565.6	-0.771962	5.13861	5.06385	0.02443	0.148832	SNN	ENSG00000184602	ENST00000329565	8303	protein_coding	protein_coding	stannin [Source:HGNC Symbol;Acc:HGNC:11149]	16	11668455	11679152	1
ENST00000367334.9	0.627772	4.28987	5.06078	0.0244732	0.148995	TMEM9	ENSG00000116857	ENST00000367334	252839	protein_coding	protein_coding	transmembrane protein 9 [Source:HGNC Symbol;Acc:HGNC:18823]	1	201134772	201171574	-1
ENST00000624114.1	-1.08154	3.21821	5.05875	0.0245018	0.149068		ENSG00000279913	ENST00000624114	NA	TEC	TEC	TEC	4	99844138	99844696	1
ENST00000491410.1	-0.628715	3.78601	5.05518	0.0245525	0.149275	NRDC	ENSG00000078618	ENST00000491410	4898	protein_coding	processed_transcript	nardilysin convertase [Source:HGNC Symbol;Acc:HGNC:7995]	1	51789191	51878937	-1
ENST00000652715.1	0.911151	2.9709	5.04608	0.0246817	0.149759	MSH5	ENSG00000204410	ENST00000652715	4439	protein_coding	protein_coding	mutS homolog 5 [Source:HGNC Symbol;Acc:HGNC:7328]	6	31739677	31762676	1
ENST00000392903.3	-1.00532	3.98914	5.04607	0.0246819	0.149759	SHTN1	ENSG00000187164	ENST00000392903	57698	protein_coding	protein_coding	shootin 1 [Source:HGNC Symbol;Acc:HGNC:29319]	10	116881477	117126586	-1
ENST00000459914.1	-0.645654	4.06073	5.04605	0.0246821	0.149759	HAX1	ENSG00000143575	ENST00000459914	10456	protein_coding	retained_intron	HCLS1 associated protein X-1 [Source:HGNC Symbol;Acc:HGNC:16915]	1	154272589	154275875	1
ENST00000602140.1	-1.14974	5.14142	5.04407	0.0247103	0.149794	RPS28	ENSG00000233927	ENST00000602140	6234	protein_coding	retained_intron	ribosomal protein S28 [Source:HGNC Symbol;Acc:HGNC:10418]	19	8321158	8323340	1
ENST00000466415.1	0.530451	4.14458	5.04251	0.0247326	0.149794	VPS16	ENSG00000215305	ENST00000466415	64601	protein_coding	processed_transcript	VPS16 core subunit of CORVET and HOPS complexes [Source:HGNC Symbol;Acc:HGNC:14584]	20	2840703	2866732	1
ENST00000376113.6	-0.699494	6.55408	5.04214	0.0247379	0.149794	BIN1	ENSG00000136717	ENST00000376113	274	protein_coding	protein_coding	bridging integrator 1 [Source:HGNC Symbol;Acc:HGNC:1052]	2	127048027	127107288	-1
ENST00000473237.1	-0.69179	3.18743	5.04036	0.0247634	0.149847	ZFYVE27	ENSG00000155256	ENST00000473237	118813	protein_coding	processed_transcript	zinc finger FYVE-type containing 27 [Source:HGNC Symbol;Acc:HGNC:26559]	10	97737121	97760907	1
ENST00000565555.1	-0.723864	3.13213	5.03843	0.0247909	0.149913	ADAL	ENSG00000168803	ENST00000565555	161823	protein_coding	retained_intron	adenosine deaminase like [Source:HGNC Symbol;Acc:HGNC:31853]	15	43330672	43354569	1
ENST00000376048.9	0.740077	3.15729	5.03681	0.0248142	0.149935	PRDM2	ENSG00000116731	ENST00000376048	7799	protein_coding	protein_coding	PR/SET domain 2 [Source:HGNC Symbol;Acc:HGNC:9347]	1	13700198	13825079	1
ENST00000404249.8	-0.756973	3.06652	5.03585	0.0248279	0.149935	CDK11A	ENSG00000008128	ENST00000404249	728642	protein_coding	protein_coding	cyclin dependent kinase 11A [Source:HGNC Symbol;Acc:HGNC:1730]	1	1702379	1724357	-1
ENST00000549454.5	-0.722308	4.16869	5.03403	0.024854	0.149992	SYT1	ENSG00000067715	ENST00000549454	6857	protein_coding	processed_transcript	synaptotagmin 1 [Source:HGNC Symbol;Acc:HGNC:11509]	12	78863993	79452008	1
ENST00000327471.4	-0.838283	3.73645	5.03051	0.0249045	0.150196	NA	NA	NA	NA	NA	NA	NA	NA	NA	NA	NA
ENST00000482103.1	1.3779	5.15816	5.02734	0.0249502	0.15037	EEF1B2	ENSG00000114942	ENST00000482103	1933	protein_coding	retained_intron	eukaryotic translation elongation factor 1 beta 2 [Source:HGNC Symbol;Acc:HGNC:3208]	2	206159585	206162928	1
ENST00000610220.1	-1.12599	3.53574	5.02372	0.0250023	0.150544		ENSG00000272567	ENST00000610220	NA	lncRNA	lncRNA	novel transcript	4	112272968	112273316	-1
ENST00000429677.7	-0.887444	3.69882	5.02165	0.0250323	0.150544	PRSS3	ENSG00000010438	ENST00000429677	5646	protein_coding	protein_coding	serine protease 3 [Source:HGNC Symbol;Acc:HGNC:9486]	9	33750679	33799231	1
ENST00000568240.1	0.615568	3.64531	5.02134	0.0250368	0.150544	TELO2	ENSG00000100726	ENST00000568240	9894	protein_coding	retained_intron	telomere maintenance 2 [Source:HGNC Symbol;Acc:HGNC:29099]	16	1493344	1510457	1
ENST00000495695.1	0.718152	4.59817	5.0207	0.0250461	0.150544	LAMA5	ENSG00000130702	ENST00000495695	3911	protein_coding	retained_intron	laminin subunit alpha 5 [Source:HGNC Symbol;Acc:HGNC:6485]	20	62307955	62367312	-1
ENST00000307365.4	-0.790072	4.23963	5.01422	0.0251399	0.151007	DDIT4	ENSG00000168209	ENST00000307365	54541	protein_coding	protein_coding	DNA damage inducible transcript 4 [Source:HGNC Symbol;Acc:HGNC:24944]	10	72273919	72276036	1
ENST00000301740.13	-0.965417	5.5227	5.00822	0.0252273	0.151431	SRRM2	ENSG00000167978	ENST00000301740	23524	protein_coding	protein_coding	serine/arginine repetitive matrix 2 [Source:HGNC Symbol;Acc:HGNC:16639]	16	2752626	2772538	1
ENST00000359227.8	-0.460095	5.06209	5.00632	0.0252549	0.151496	ELAVL3	ENSG00000196361	ENST00000359227	1995	protein_coding	protein_coding	ELAV like RNA binding protein 3 [Source:HGNC Symbol;Acc:HGNC:3314]	19	11451326	11481046	-1
ENST00000372220.4	-0.60983	3.57429	5.00316	0.0253011	0.151672	POMT1	ENSG00000130714	ENST00000372220	10585	protein_coding	protein_coding	protein O-mannosyltransferase 1 [Source:HGNC Symbol;Acc:HGNC:9202]	9	131502789	131523806	1
ENST00000576432.5	0.602215	4.80947	5.00179	0.0253211	0.151691	TBCD	ENSG00000141556	ENST00000576432	6904	protein_coding	retained_intron	tubulin folding cofactor D [Source:HGNC Symbol;Acc:HGNC:11581]	17	82752042	82945914	1
ENST00000621159.1	-0.678637	3.453	4.9949	0.0254221	0.152194		ENSG00000257433	ENST00000621159	NA	lncRNA	lncRNA	novel transcript, antisense to ENDOU and RAPGEF3	12	47706083	47742294	1
ENST00000453002.2	1.04288	3.1339	4.98926	0.0255051	0.152589	RPLP1P11	ENSG00000243686	ENST00000453002	NA	processed_pseudogene	processed_pseudogene	ribosomal protein lateral stalk subunit P1 pseudogene 11 [Source:HGNC Symbol;Acc:HGNC:36196]	17	16044621	16044961	1
ENST00000569760.5	0.789547	5.20282	4.98673	0.0255424	0.152693	FUS	ENSG00000089280	ENST00000569760	2521	protein_coding	retained_intron	FUS RNA binding protein [Source:HGNC Symbol;Acc:HGNC:4010]	16	31180138	31191605	1
ENST00000456384.1	-0.826764	3.08985	4.98578	0.0255564	0.152693		ENSG00000237843	ENST00000456384	NA	lncRNA	lncRNA	novel transcript	2	204473834	204507672	1
ENST00000618786.1	2.13868	16.8458	4.98425	0.0255791	0.152727	RN7SL1	ENSG00000276168	ENST00000618786	6029	misc_RNA	misc_RNA	RNA component of signal recognition particle 7SL1 [Source:HGNC Symbol;Acc:HGNC:10038]	14	49586580	49586878	1
ENST00000584569.1	0.94054	5.87944	4.97639	0.0256955	0.15332	FLOT2	ENSG00000132589	ENST00000584569	2319	protein_coding	processed_transcript	flotillin 2 [Source:HGNC Symbol;Acc:HGNC:3758]	17	28879335	28897733	-1
ENST00000394828.6	-1.45821	3.35064	4.97324	0.0257423	0.153488	PPP3CB	ENSG00000107758	ENST00000394828	5532	protein_coding	protein_coding	protein phosphatase 3 catalytic subunit beta [Source:HGNC Symbol;Acc:HGNC:9315]	10	73436433	73496024	-1
ENST00000510645.5	0.785993	3.141	4.9722	0.0257579	0.153488	DHX15	ENSG00000109606	ENST00000510645	1665	protein_coding	processed_transcript	DEAH-box helicase 15 [Source:HGNC Symbol;Acc:HGNC:2738]	4	24517441	24584554	-1
ENST00000534462.1	0.670079	4.90905	4.97011	0.025789	0.153572	SCYL1	ENSG00000142186	ENST00000534462	57410	protein_coding	processed_transcript	SCY1 like pseudokinase 1 [Source:HGNC Symbol;Acc:HGNC:14372]	11	65525077	65538704	1
ENST00000593503.5	0.673142	4.24243	4.96829	0.0258161	0.153631	FBL	ENSG00000105202	ENST00000593503	2091	protein_coding	processed_transcript	fibrillarin [Source:HGNC Symbol;Acc:HGNC:3599]	19	39834458	39846379	-1
ENST00000606839.1	0.693096	3.11756	4.96491	0.0258666	0.153651		ENSG00000271778	ENST00000606839	NA	lncRNA	lncRNA	novel transcript, sense intronic to MFSD1	3	158782547	158783124	1
ENST00000648609.1	-0.690814	3.83747	4.96475	0.025869	0.153651	MEG3	ENSG00000214548	ENST00000648609	55384	lncRNA	lncRNA	maternally expressed 3 [Source:HGNC Symbol;Acc:HGNC:14575]	14	100779410	100861031	1
ENST00000463609.1	-0.976991	4.16636	4.96464	0.0258706	0.153651	DMD	ENSG00000198947	ENST00000463609	1756	protein_coding	processed_transcript	dystrophin [Source:HGNC Symbol;Acc:HGNC:2928]	X	31097677	33339609	-1
ENST00000581935.5	-0.679906	3.63844	4.96271	0.0258996	0.153721	ANKRD20A5P	ENSG00000186481	ENST00000581935	NA	transcribed_unprocessed_pseudogene	processed_transcript	ankyrin repeat domain 20 family member A5, pseudogene [Source:HGNC Symbol;Acc:HGNC:33833]	18	14179097	14252140	1
ENST00000367538.1	-0.67964	3.46207	4.96046	0.0259333	0.15382	SMG7	ENSG00000116698	ENST00000367538	9887	protein_coding	retained_intron	SMG7 nonsense mediated mRNA decay factor [Source:HGNC Symbol;Acc:HGNC:16792]	1	183472216	183598246	1
ENST00000305481.10	-0.669514	3.13543	4.95811	0.0259685	0.153927	USP47	ENSG00000170242	ENST00000305481	55031	protein_coding	processed_transcript	ubiquitin specific peptidase 47 [Source:HGNC Symbol;Acc:HGNC:20076]	11	11841423	11961887	1
ENST00000516529.1	-0.941558	3.46358	4.95471	0.0260196	0.154087	RNU6-503P	ENSG00000252338	ENST00000516529	NA	snRNA	snRNA	RNA, U6 small nuclear 503, pseudogene [Source:HGNC Symbol;Acc:HGNC:47466]	1	75538015	75538119	-1
ENST00000475115.3	-0.882861	3.33045	4.95404	0.0260297	0.154087		ENSG00000287115	ENST00000475115	NA	lncRNA	lncRNA	novel transcript	2	144523552	144524651	-1
ENST00000560388.1	-0.693487	3.41632	4.94466	0.0261714	0.154823	ZNF280D	ENSG00000137871	ENST00000560388	54816	protein_coding	processed_transcript	zinc finger protein 280D [Source:HGNC Symbol;Acc:HGNC:25953]	15	56630176	56734086	-1
ENST00000453417.1	-0.839099	2.78095	4.93633	0.0262979	0.155469	DNAH8-AS1	ENSG00000231150	ENST00000453417	NA	lncRNA	lncRNA	DNAH8 antisense RNA 1 [Source:HGNC Symbol;Acc:HGNC:40188]	6	38923029	38953099	-1
ENST00000369093.6	-0.504637	3.71446	4.935	0.0263181	0.155486	TIAL1	ENSG00000151923	ENST00000369093	7073	protein_coding	protein_coding	TIA1 cytotoxic granule associated RNA binding protein like 1 [Source:HGNC Symbol;Acc:HGNC:11804]	10	119571802	119597029	-1
ENST00000358506.6	-1.697	3.42742	4.9309	0.0263806	0.155696	PPP1CB	ENSG00000213639	ENST00000358506	5500	protein_coding	protein_coding	protein phosphatase 1 catalytic subunit beta [Source:HGNC Symbol;Acc:HGNC:9282]	2	28751640	28802940	1
ENST00000343677.3	-1.02289	6.03765	4.93039	0.0263883	0.155696	H1-2	ENSG00000187837	ENST00000343677	3006	protein_coding	protein_coding	H1.2 linker histone, cluster member [Source:HGNC Symbol;Acc:HGNC:4716]	6	26055740	26056470	-1
ENST00000530739.5	-3.05327	6.90886	4.92359	0.0264924	0.156208	NME7	ENSG00000143156	ENST00000530739	29922	protein_coding	processed_transcript	NME/NM23 family member 7 [Source:HGNC Symbol;Acc:HGNC:20461]	1	169132531	169367948	-1
ENST00000238892.3	-0.569523	4.33593	4.91211	0.0266691	0.157147	CRIPT	ENSG00000119878	ENST00000238892	9419	protein_coding	protein_coding	CXXC repeat containing interactor of PDZ3 domain [Source:HGNC Symbol;Acc:HGNC:14312]	2	46616416	46630176	1
ENST00000463228.1	-0.699616	3.55643	4.91027	0.0266974	0.157211	RPL26P3	ENSG00000240179	ENST00000463228	NA	processed_pseudogene	processed_pseudogene	ribosomal protein L26 pseudogene 3 [Source:HGNC Symbol;Acc:HGNC:19776]	14	28489910	28490362	1
ENST00000593383.1	0.987455	3.4855	4.90799	0.0267328	0.157216	SHD	ENSG00000105251	ENST00000593383	56961	protein_coding	nonsense_mediated_decay	Src homology 2 domain containing transforming protein D [Source:HGNC Symbol;Acc:HGNC:30633]	19	4279266	4290722	1
ENST00000408941.7	0.601859	3.65277	4.90777	0.0267361	0.157216	SCP2	ENSG00000116171	ENST00000408941	6342	protein_coding	protein_coding	sterol carrier protein 2 [Source:HGNC Symbol;Acc:HGNC:10606]	1	52927276	53051698	1
ENST00000457288.2	-0.977292	4.20779	4.90682	0.0267508	0.157216	CBWD6	ENSG00000215126	ENST00000457288	644019	protein_coding	processed_transcript	COBW domain containing 6 [Source:HGNC Symbol;Acc:HGNC:31978]	9	41131306	41199261	-1
ENST00000364166.1	-1.06132	4.51436	4.89996	0.0268573	0.157738		ENSG00000201036	ENST00000364166	NA	snoRNA	snoRNA		14	100979002	100979090	1
ENST00000540059.1	0.659318	3.56354	4.89579	0.0269223	0.158017	PPP1R37	ENSG00000104866	ENST00000540059	284352	protein_coding	retained_intron	protein phosphatase 1 regulatory subunit 37 [Source:HGNC Symbol;Acc:HGNC:27607]	19	45091396	45148077	1
ENST00000504034.2	-0.732268	3.51157	4.89255	0.0269728	0.15821		ENSG00000271904	ENST00000504034	NA	lncRNA	lncRNA	novel transcript	5	88433892	88498697	-1
ENST00000321336.1	-0.932689	3.75867	4.8904	0.0270064	0.158304	PRDM16-DT	ENSG00000177133	ENST00000321336	440556	lncRNA	lncRNA	PRDM16 divergent transcript [Source:HGNC Symbol;Acc:HGNC:48664]	1	3059615	3068437	-1
ENST00000450554.6	-0.693676	4.05854	4.88881	0.0270313	0.158346	U2AF2	ENSG00000063244	ENST00000450554	11338	protein_coding	protein_coding	U2 small nuclear RNA auxiliary factor 2 [Source:HGNC Symbol;Acc:HGNC:23156]	19	55654146	55674716	1
ENST00000359867.7	-0.503853	4.82715	4.88657	0.0270663	0.158448	CSNK1E	ENSG00000213923	ENST00000359867	1454	protein_coding	protein_coding	casein kinase 1 epsilon [Source:HGNC Symbol;Acc:HGNC:2453]	22	38290691	38318084	-1
ENST00000398136.7	0.750671	3.94582	4.88413	0.0271046	0.158556	TMEM123	ENSG00000152558	ENST00000398136	114908	protein_coding	protein_coding	transmembrane protein 123 [Source:HGNC Symbol;Acc:HGNC:30138]	11	102396332	102470384	-1
ENST00000529223.1	-0.664284	5.09718	4.88316	0.02712	0.158556	NSD3	ENSG00000147548	ENST00000529223	54904	protein_coding	protein_coding	nuclear receptor binding SET domain protein 3 [Source:HGNC Symbol;Acc:HGNC:12767]	8	38269704	38382272	-1
ENST00000580993.1	-0.60565	4.22167	4.88167	0.0271433	0.158589		ENSG00000266839	ENST00000580993	NA	lncRNA	lncRNA	novel transcript	17	20323058	20323337	1
ENST00000291386.4	-0.430576	5.27036	4.88033	0.0271645	0.158609	SSU72	ENSG00000160075	ENST00000291386	29101	protein_coding	protein_coding	SSU72 homolog, RNA polymerase II CTD phosphatase [Source:HGNC Symbol;Acc:HGNC:25016]	1	1541673	1574863	-1
ENST00000325590.9	-0.636169	3.65839	4.87261	0.0272862	0.159073	AMPH	ENSG00000078053	ENST00000325590	273	protein_coding	protein_coding	amphiphysin [Source:HGNC Symbol;Acc:HGNC:471]	7	38383704	38631420	-1
ENST00000479048.5	-0.849473	2.99045	4.87256	0.027287	0.159073	GK	ENSG00000198814	ENST00000479048	2710	protein_coding	nonsense_mediated_decay	glycerol kinase [Source:HGNC Symbol;Acc:HGNC:4289]	X	30653359	30731462	1
ENST00000374514.8	0.584187	3.5761	4.87193	0.027297	0.159073	LYPLA2	ENSG00000011009	ENST00000374514	11313	protein_coding	protein_coding	lysophospholipase 2 [Source:HGNC Symbol;Acc:HGNC:6738]	1	23791145	23795539	1
ENST00000586218.5	0.602263	5.01844	4.87078	0.0273151	0.159075	TMEM205	ENSG00000105518	ENST00000586218	374882	protein_coding	protein_coding	transmembrane protein 205 [Source:HGNC Symbol;Acc:HGNC:29631]	19	11342776	11346518	-1
ENST00000619742.4	-0.936708	3.50584	4.86626	0.0273868	0.159248	PI4KAP1	ENSG00000274602	ENST00000619742	728233	transcribed_unprocessed_pseudogene	processed_transcript	phosphatidylinositol 4-kinase alpha pseudogene 1 [Source:HGNC Symbol;Acc:HGNC:33576]	22	18533646	18577968	-1
ENST00000544690.6	-1.21705	4.45585	4.86528	0.0274024	0.159248	TYROBP	ENSG00000011600	ENST00000544690	7305	protein_coding	protein_coding	transmembrane immune signaling adaptor TYROBP [Source:HGNC Symbol;Acc:HGNC:12449]	19	35904401	35908295	-1
ENST00000561426.1	0.55586	4.89215	4.86478	0.0274103	0.159248	PPP1R3E	ENSG00000235194	ENST00000561426	90673	protein_coding	processed_transcript	protein phosphatase 1 regulatory subunit 3E [Source:HGNC Symbol;Acc:HGNC:14943]	14	23295652	23302859	-1
ENST00000588376.5	0.626689	5.13713	4.86444	0.0274157	0.159248	SHC2	ENSG00000129946	ENST00000588376	25759	protein_coding	retained_intron	SHC adaptor protein 2 [Source:HGNC Symbol;Acc:HGNC:29869]	19	416589	461033	-1
ENST00000250498.9	-1.13386	4.31573	4.86328	0.0274341	0.159253	DAD1	ENSG00000129562	ENST00000250498	1603	protein_coding	protein_coding	defender against cell death 1 [Source:HGNC Symbol;Acc:HGNC:2664]	14	22564907	22589224	-1
ENST00000372079.1	-0.708098	7.11558	4.86174	0.0274586	0.159292	PRDX1	ENSG00000117450	ENST00000372079	5052	protein_coding	protein_coding	peroxiredoxin 1 [Source:HGNC Symbol;Acc:HGNC:9352]	1	45510914	45542732	-1
ENST00000589240.1	1.01835	2.85629	4.85502	0.0275657	0.15971	UBALD2	ENSG00000185262	ENST00000589240	283991	protein_coding	protein_coding	UBA like domain containing 2 [Source:HGNC Symbol;Acc:HGNC:28438]	17	76265348	76271298	1
ENST00000392580.5	-0.590952	4.86647	4.85499	0.0275663	0.15971	B3GAT1	ENSG00000109956	ENST00000392580	27087	protein_coding	protein_coding	beta-1,3-glucuronyltransferase 1 [Source:HGNC Symbol;Acc:HGNC:921]	11	134378504	134412242	-1
ENST00000435101.1	-0.786444	3.09856	4.84892	0.0276635	0.160122	CYP2D7	ENSG00000205702	ENST00000435101	NA	polymorphic_pseudogene	nonsense_mediated_decay	cytochrome P450 family 2 subfamily D member 7 (gene/pseudogene) [Source:HGNC Symbol;Acc:HGNC:2624]	22	42140203	42149455	-1
ENST00000487122.1	-1.89818	3.40321	4.84833	0.027673	0.160122	RPS21P4	ENSG00000242358	ENST00000487122	NA	processed_pseudogene	processed_pseudogene	ribosomal protein S21 pseudogene 4 [Source:HGNC Symbol;Acc:HGNC:35922]	4	16256308	16256555	-1
ENST00000416415.2	-1.2771	3.97703	4.84707	0.0276931	0.160135	SMYD2	ENSG00000143499	ENST00000416415	56950	protein_coding	protein_coding	SET and MYND domain containing 2 [Source:HGNC Symbol;Acc:HGNC:20982]	1	214281102	214337131	1
ENST00000473916.1	0.686654	3.50283	4.84126	0.0277866	0.160431	VARS2	ENSG00000137411	ENST00000473916	57176	protein_coding	retained_intron	valyl-tRNA synthetase 2, mitochondrial [Source:HGNC Symbol;Acc:HGNC:21642]	6	30914205	30926459	1
ENST00000431295.1	-0.854539	2.93878	4.84069	0.0277957	0.160431		ENSG00000231416	ENST00000431295	NA	processed_pseudogene	processed_pseudogene	ribosomal protein L34 (RPL34) pseudogene	1	153995632	153995960	1
ENST00000569353.1	1.09061	4.33264	4.84056	0.0277978	0.160431		ENSG00000261131	ENST00000569353	NA	lncRNA	lncRNA	novel transcript	16	46660696	46661591	-1
ENST00000520598.1	-1.82301	4.20666	4.83866	0.0278286	0.160506		ENSG00000253356	ENST00000520598	NA	lncRNA	lncRNA	novel transcript	8	38148741	38163772	1
ENST00000553135.1	-1.12082	4.06834	4.83676	0.0278592	0.160579	PRANCR	ENSG00000257815	ENST00000553135	101928062	lncRNA	lncRNA	progenitor renewal associated non-coding RNA [Source:HGNC Symbol;Acc:HGNC:51126]	12	69901918	70243379	-1
ENST00000586543.1	0.947818	3.50075	4.83211	0.0279344	0.16091	AP1M1	ENSG00000072958	ENST00000586543	8907	protein_coding	protein_coding	adaptor related protein complex 1 subunit mu 1 [Source:HGNC Symbol;Acc:HGNC:13667]	19	16197854	16245906	1
ENST00000566835.5	1.45794	3.24726	4.82022	0.0281278	0.161838	MLST8	ENSG00000167965	ENST00000566835	64223	protein_coding	nonsense_mediated_decay	MTOR associated protein, LST8 homolog [Source:HGNC Symbol;Acc:HGNC:24825]	16	2204248	2209453	1
ENST00000490621.1	-2.01659	4.16835	4.81998	0.0281317	0.161838	IAH1	ENSG00000134330	ENST00000490621	285148	protein_coding	processed_transcript	isoamyl acetate hydrolyzing esterase 1 (putative) [Source:HGNC Symbol;Acc:HGNC:27696]	2	9473658	9496543	1
ENST00000545681.2	-1.15449	4.06972	4.81563	0.0282028	0.162015	UBE2L3	ENSG00000185651	ENST00000545681	7332	protein_coding	protein_coding	ubiquitin conjugating enzyme E2 L3 [Source:HGNC Symbol;Acc:HGNC:12488]	22	21549447	21624034	1
ENST00000366688.5	0.834008	3.3868	4.81489	0.0282149	0.162015	NA	NA	NA	NA	NA	NA	NA	NA	NA	NA	NA
ENST00000606476.1	-0.628953	3.57955	4.81458	0.0282199	0.162015	LINC00993	ENSG00000235687	ENST00000606476	NA	transcribed_unprocessed_pseudogene	processed_transcript	long intergenic non-protein coding RNA 993 [Source:HGNC Symbol;Acc:HGNC:48948]	10	37248118	37347031	1
ENST00000442892.2	1.72145	3.35311	4.81369	0.0282346	0.162015	SLC48A1	ENSG00000211584	ENST00000442892	55652	protein_coding	protein_coding	solute carrier family 48 member 1 [Source:HGNC Symbol;Acc:HGNC:26035]	12	47753916	47782751	1
ENST00000496038.1	-0.834224	4.75933	4.80414	0.0283914	0.162811	BCAN	ENSG00000132692	ENST00000496038	63827	protein_coding	retained_intron	brevican [Source:HGNC Symbol;Acc:HGNC:23059]	1	156641390	156659532	1
ENST00000478522.1	-0.564493	3.7774	4.80295	0.0284111	0.16282	SNRPB2	ENSG00000125870	ENST00000478522	6629	protein_coding	processed_transcript	small nuclear ribonucleoprotein polypeptide B2 [Source:HGNC Symbol;Acc:HGNC:11155]	20	16729961	16742564	1
ENST00000607333.1	-0.944125	4.26414	4.79933	0.0284707	0.163046	IER3-AS1	ENSG00000272273	ENST00000607333	NA	lncRNA	lncRNA	IER3 antisense RNA 1 [Source:HGNC Symbol;Acc:HGNC:53629]	6	30742929	30743592	1
ENST00000374266.7	0.687746	3.89608	4.79836	0.0284869	0.163046	ZNF593	ENSG00000142684	ENST00000374266	51042	protein_coding	protein_coding	zinc finger protein 593 [Source:HGNC Symbol;Acc:HGNC:30943]	1	26169908	26170873	1
ENST00000477599.5	-1.14109	3.41831	4.79305	0.0285747	0.163214	GSTA4	ENSG00000170899	ENST00000477599	2941	protein_coding	processed_transcript	glutathione S-transferase alpha 4 [Source:HGNC Symbol;Acc:HGNC:4629]	6	52977948	52995304	-1
ENST00000573239.1	-1.17283	3.71057	4.79256	0.0285829	0.163214	SCPEP1	ENSG00000121064	ENST00000573239	59342	protein_coding	protein_coding	serine carboxypeptidase 1 [Source:HGNC Symbol;Acc:HGNC:29507]	17	56978129	57006768	1
ENST00000424149.6	-0.557503	4.02194	4.79241	0.0285855	0.163214	CYHR1	ENSG00000187954	ENST00000424149	50626	protein_coding	protein_coding	cysteine and histidine rich 1 [Source:HGNC Symbol;Acc:HGNC:17806]	8	144449582	144465667	-1
ENST00000504328.1	-0.962712	3.16564	4.78946	0.0286344	0.163214	HSPA4	ENSG00000170606	ENST00000504328	3308	protein_coding	processed_transcript	heat shock protein family A (Hsp70) member 4 [Source:HGNC Symbol;Acc:HGNC:5237]	5	133052013	133106449	1
ENST00000541795.1	-0.649876	3.07807	4.78891	0.0286436	0.163214	RAB6A	ENSG00000175582	ENST00000541795	5870	protein_coding	retained_intron	RAB6A, member RAS oncogene family [Source:HGNC Symbol;Acc:HGNC:9786]	11	73675638	73761137	-1
ENST00000331825.11	-0.830741	9.84631	4.78807	0.0286575	0.163214	FTL	ENSG00000087086	ENST00000331825	2512	protein_coding	protein_coding	ferritin light chain [Source:HGNC Symbol;Acc:HGNC:3999]	19	48965309	48966879	1
ENST00000378959.9	-0.702969	3.25686	4.7868	0.0286786	0.163214	RPP25L	ENSG00000164967	ENST00000378959	138716	protein_coding	protein_coding	ribonuclease P/MRP subunit p25 like [Source:HGNC Symbol;Acc:HGNC:19909]	9	34610486	34612104	-1
ENST00000562282.5	-1.13786	4.94116	4.78636	0.0286859	0.163214	GOLGA8B	ENSG00000215252	ENST00000562282	440270	protein_coding	processed_transcript	golgin A8 family member B [Source:HGNC Symbol;Acc:HGNC:31973]	15	34525095	34588503	-1
ENST00000399903.6	-0.771167	3.87848	4.78465	0.0287145	0.163214	PTPRA	ENSG00000132670	ENST00000399903	5786	protein_coding	protein_coding	protein tyrosine phosphatase receptor type A [Source:HGNC Symbol;Acc:HGNC:9664]	20	2873420	3039076	1
ENST00000548938.5	0.757098	2.96126	4.78427	0.0287209	0.163214	HDAC7	ENSG00000061273	ENST00000548938	51564	protein_coding	nonsense_mediated_decay	histone deacetylase 7 [Source:HGNC Symbol;Acc:HGNC:14067]	12	47782722	47833132	-1
ENST00000450527.5	-0.763594	3.0796	4.78422	0.0287216	0.163214		ENSG00000229491	ENST00000450527	NA	lncRNA	lncRNA	novel transcript	X	45183251	45333917	1
ENST00000561362.1	-0.754304	4.06379	4.78348	0.0287341	0.163214	LINC02244	ENSG00000259590	ENST00000561362	NA	lncRNA	lncRNA	long intergenic non-protein coding RNA 2244 [Source:HGNC Symbol;Acc:HGNC:53929]	15	99395179	99396593	-1
ENST00000469940.5	0.83566	3.2586	4.78224	0.0287547	0.163228	AGER	ENSG00000204305	ENST00000469940	177	protein_coding	retained_intron	advanced glycosylation end-product specific receptor [Source:HGNC Symbol;Acc:HGNC:320]	6	32180968	32184322	-1
ENST00000510382.1	-0.828087	3.22003	4.779	0.0288088	0.163432	ANK3	ENSG00000151150	ENST00000510382	288	protein_coding	processed_transcript	ankyrin 3 [Source:HGNC Symbol;Acc:HGNC:494]	10	60026298	60733490	-1
ENST00000579688.1	-1.24146	3.77612	4.77599	0.0288592	0.163552	SPECC1	ENSG00000128487	ENST00000579688	92521	protein_coding	processed_transcript	sperm antigen with calponin homology and coiled-coil domains 1 [Source:HGNC Symbol;Acc:HGNC:30615]	17	20008865	20319026	1
ENST00000462734.1	0.508981	5.57895	4.77556	0.0288664	0.163552	HRAS	ENSG00000174775	ENST00000462734	3265	protein_coding	nonsense_mediated_decay	HRas proto-oncogene, GTPase [Source:HGNC Symbol;Acc:HGNC:5173]	11	532242	537321	-1
ENST00000600430.1	-0.914131	3.74383	4.77431	0.0288874	0.163568	DPPA5P1	ENSG00000269776	ENST00000600430	NA	processed_pseudogene	processed_pseudogene	developmental pluripotency associated 5 pseudogene 1 [Source:HGNC Symbol;Acc:HGNC:43752]	19	52425863	52426202	-1
ENST00000504967.2	-0.674222	3.17361	4.7731	0.0289077	0.16358		ENSG00000247121	ENST00000504967	NA	lncRNA	lncRNA	novel transcript, antisense to LNPEP and ERAP2	5	96814028	96935809	-1
ENST00000484946.5	0.552568	4.19985	4.76895	0.0289774	0.163871	TMEM120A	ENSG00000189077	ENST00000484946	83862	protein_coding	retained_intron	transmembrane protein 120A [Source:HGNC Symbol;Acc:HGNC:21697]	7	75986831	75994656	-1
ENST00000397143.3	-0.664923	5.76972	4.76447	0.029053	0.164195	DYNC2I1	ENSG00000126870	ENST00000397143	55112	protein_coding	protein_coding	dynein 2 intermediate chain 1 [Source:HGNC Symbol;Acc:HGNC:21862]	7	158856558	158956747	1
ENST00000489398.1	-0.757823	3.21017	4.76318	0.0290749	0.164215	DCAF6	ENSG00000143164	ENST00000489398	55827	protein_coding	retained_intron	DDB1 and CUL4 associated factor 6 [Source:HGNC Symbol;Acc:HGNC:30002]	1	167935783	168075843	1
ENST00000533329.1	-0.814747	3.40065	4.75885	0.029148	0.164525		ENSG00000255503	ENST00000533329	NA	lncRNA	lncRNA	novel transcript	11	83072402	83097196	-1
ENST00000442218.3	-0.559038	4.58251	4.75439	0.0292236	0.164648	SLC48A1	ENSG00000211584	ENST00000442218	55652	protein_coding	protein_coding	solute carrier family 48 member 1 [Source:HGNC Symbol;Acc:HGNC:26035]	12	47753916	47782751	1
ENST00000468006.1	0.506741	4.31256	4.75379	0.0292338	0.164648	MRPL9	ENSG00000143436	ENST00000468006	65005	protein_coding	processed_transcript	mitochondrial ribosomal protein L9 [Source:HGNC Symbol;Acc:HGNC:14277]	1	151759647	151763496	-1
ENST00000473601.1	-0.686898	3.75496	4.75374	0.0292346	0.164648	ZNF680	ENSG00000173041	ENST00000473601	340252	protein_coding	processed_transcript	zinc finger protein 680 [Source:HGNC Symbol;Acc:HGNC:26897]	7	64519878	64563075	-1
ENST00000533597.1	0.605011	4.40091	4.75324	0.0292431	0.164648	ACAT1	ENSG00000075239	ENST00000533597	38	protein_coding	retained_intron	acetyl-CoA acetyltransferase 1 [Source:HGNC Symbol;Acc:HGNC:93]	11	108116695	108147603	1
ENST00000367434.4	-0.495566	3.86423	4.74782	0.0293355	0.165018	B3GALT2	ENSG00000162630	ENST00000367434	8707	protein_coding	protein_coding	beta-1,3-galactosyltransferase 2 [Source:HGNC Symbol;Acc:HGNC:917]	1	193178730	193186613	-1
ENST00000608779.3	-0.669184	3.19318	4.74723	0.0293455	0.165018		ENSG00000224356	ENST00000608779	NA	lncRNA	lncRNA	novel transcript	13	100535741	100587146	-1
ENST00000564659.1	-0.670754	3.68978	4.74463	0.0293899	0.165164	RHOT2	ENSG00000140983	ENST00000564659	89941	protein_coding	retained_intron	ras homolog family member T2 [Source:HGNC Symbol;Acc:HGNC:21169]	16	668105	674174	1
ENST00000581338.1	0.74453	5.57802	4.74184	0.0294376	0.165329	MIR3682	ENSG00000265452	ENST00000581338	100500850	miRNA	miRNA	microRNA 3682 [Source:HGNC Symbol;Acc:HGNC:38916]	2	53849122	53849205	-1
ENST00000474390.1	-0.738247	3.11947	4.73811	0.0295014	0.165464	SOS1	ENSG00000115904	ENST00000474390	6654	protein_coding	retained_intron	SOS Ras/Rac guanine nucleotide exchange factor 1 [Source:HGNC Symbol;Acc:HGNC:11187]	2	38981549	39124345	-1
ENST00000442228.1	0.556443	5.18275	4.73725	0.0295162	0.165464	HCG25	ENSG00000232940	ENST00000442228	414765	lncRNA	lncRNA	HLA complex group 25 [Source:HGNC Symbol;Acc:HGNC:20196]	6	33249534	33255167	1
ENST00000530567.1	-0.634117	3.58288	4.73721	0.029517	0.165464	CAPN1	ENSG00000014216	ENST00000530567	823	protein_coding	retained_intron	calpain 1 [Source:HGNC Symbol;Acc:HGNC:1476]	11	65180566	65212006	1
ENST00000384518.1	-1.06521	5.24543	4.73254	0.0295972	0.165811		ENSG00000207247	ENST00000384518	NA	misc_RNA	misc_RNA	Y RNA [Source:RFAM;Acc:RF00019]	6	136934765	136934866	1
ENST00000314523.7	-0.394463	5.81478	4.73135	0.0296176	0.165822	SUMO2	ENSG00000188612	ENST00000314523	6613	protein_coding	protein_coding	small ubiquitin like modifier 2 [Source:HGNC Symbol;Acc:HGNC:11125]	17	75165586	75182959	-1
ENST00000636667.1	-0.620351	3.3559	4.72604	0.0297092	0.166231	UBE3A	ENSG00000114062	ENST00000636667	7337	protein_coding	protein_coding	ubiquitin protein ligase E3A [Source:HGNC Symbol;Acc:HGNC:12496]	15	25333728	25439051	-1
ENST00000222304.5	1.70557	4.64729	4.72491	0.0297287	0.166237	HAMP	ENSG00000105697	ENST00000222304	57817	protein_coding	protein_coding	hepcidin antimicrobial peptide [Source:HGNC Symbol;Acc:HGNC:15598]	19	35280716	35285143	1
ENST00000591901.5	-0.691662	3.18032	4.71785	0.0298511	0.166714	PTPN2	ENSG00000175354	ENST00000591901	5771	protein_coding	protein_coding	protein tyrosine phosphatase non-receptor type 2 [Source:HGNC Symbol;Acc:HGNC:9650]	18	12785478	12929643	-1
ENST00000492928.1	1.10605	3.9159	4.71775	0.0298528	0.166714	PLEKHG3	ENSG00000126822	ENST00000492928	26030	protein_coding	processed_transcript	pleckstrin homology and RhoGEF domain containing G3 [Source:HGNC Symbol;Acc:HGNC:20364]	14	64704102	64750249	1
ENST00000609777.5	-0.802795	3.02856	4.71677	0.0298697	0.166714	LSP1P4	ENSG00000143429	ENST00000609777	645166	transcribed_unprocessed_pseudogene	processed_transcript	LSP1 pseudogene 4 [Source:HGNC Symbol;Acc:HGNC:53915]	2	91617160	91659972	-1
ENST00000428768.2	-0.968534	4.7632	4.71467	0.0299064	0.166815	KIF1A	ENSG00000130294	ENST00000428768	547	protein_coding	protein_coding	kinesin family member 1A [Source:HGNC Symbol;Acc:HGNC:888]	2	240713761	240824293	-1
ENST00000617043.4	-0.819331	4.43941	4.70961	0.0299944	0.167202	ADAP1	ENSG00000105963	ENST00000617043	11033	protein_coding	protein_coding	ArfGAP with dual PH domains 1 [Source:HGNC Symbol;Acc:HGNC:16486]	7	897900	955407	-1
ENST00000426666.5	0.764464	6.13511	4.70636	0.0300511	0.167359	HHATL	ENSG00000010282	ENST00000426666	57467	protein_coding	protein_coding	hedgehog acyltransferase like [Source:HGNC Symbol;Acc:HGNC:13242]	3	42692663	42702824	-1
ENST00000389995.4	-1.89693	6.21242	4.70587	0.0300597	0.167359	SOD1	ENSG00000142168	ENST00000389995	6647	protein_coding	protein_coding	superoxide dismutase 1 [Source:HGNC Symbol;Acc:HGNC:11179]	21	31659666	31668931	1
ENST00000525913.1	-0.640648	5.07771	4.70227	0.0301228	0.167606	SSH3	ENSG00000172830	ENST00000525913	54961	protein_coding	processed_transcript	slingshot protein phosphatase 3 [Source:HGNC Symbol;Acc:HGNC:30581]	11	67303478	67312607	1
ENST00000465446.1	-1.19392	3.41466	4.69781	0.0302011	0.167938	MXD1	ENSG00000059728	ENST00000465446	4084	protein_coding	processed_transcript	MAX dimerization protein 1 [Source:HGNC Symbol;Acc:HGNC:6761]	2	69897688	69942945	1
ENST00000509443.1	-0.664674	3.56981	4.69142	0.0303136	0.1684	NDUFS4	ENSG00000164258	ENST00000509443	4724	protein_coding	retained_intron	NADH:ubiquinone oxidoreductase subunit S4 [Source:HGNC Symbol;Acc:HGNC:7711]	5	53560633	53683338	1
ENST00000652917.1	0.74228	3.48215	4.69037	0.0303321	0.1684	CELF2-AS2	ENSG00000237986	ENST00000652917	NA	lncRNA	lncRNA	CELF2 antisense RNA 2 [Source:HGNC Symbol;Acc:HGNC:44703]	10	11071541	11105773	-1
ENST00000329421.8	-0.498892	6.16513	4.68945	0.0303483	0.1684	MARCKSL1	ENSG00000175130	ENST00000329421	65108	protein_coding	protein_coding	MARCKS like 1 [Source:HGNC Symbol;Acc:HGNC:7142]	1	32333839	32336233	-1
ENST00000234301.3	-0.820645	3.32362	4.68883	0.0303593	0.1684	COX7A2L	ENSG00000115944	ENST00000234301	9167	protein_coding	protein_coding	cytochrome c oxidase subunit 7A2 like [Source:HGNC Symbol;Acc:HGNC:2289]	2	42333546	42425088	-1
ENST00000521139.1	-0.801019	3.03241	4.68709	0.03039	0.168467		ENSG00000253164	ENST00000521139	NA	lncRNA	lncRNA	novel transcript	8	20350210	20372769	1
ENST00000606808.1	-0.84214	4.11393	4.68597	0.0304098	0.168473	ZFHX2	ENSG00000136367	ENST00000606808	85446	protein_coding	processed_transcript	zinc finger homeobox 2 [Source:HGNC Symbol;Acc:HGNC:20152]	14	23520857	23556192	-1
ENST00000581915.5	0.804107	3.70508	4.68325	0.0304582	0.168636		ENSG00000265794	ENST00000581915	NA	lncRNA	lncRNA	novel transcript	17	32324431	32360700	1
ENST00000494797.1	-0.94898	5.41494	4.68217	0.0304773	0.168639	ATP1B1	ENSG00000143153	ENST00000494797	481	protein_coding	protein_coding	ATPase Na+/K+ transporting subunit beta 1 [Source:HGNC Symbol;Acc:HGNC:804]	1	169105697	169132722	1
ENST00000503871.1	-0.709191	3.06442	4.67967	0.0305217	0.168689	SPDL1	ENSG00000040275	ENST00000503871	54908	protein_coding	nonsense_mediated_decay	spindle apparatus coiled-coil protein 1 [Source:HGNC Symbol;Acc:HGNC:26010]	5	169583636	169604778	1
ENST00000395525.7	-0.887889	3.7843	4.67953	0.030524	0.168689	SPECC1	ENSG00000128487	ENST00000395525	92521	protein_coding	protein_coding	sperm antigen with calponin homology and coiled-coil domains 1 [Source:HGNC Symbol;Acc:HGNC:30615]	17	20008865	20319026	1
ENST00000480864.1	0.63361	3.92094	4.67813	0.030549	0.168724		ENSG00000244560	ENST00000480864	NA	transcribed_unprocessed_pseudogene	processed_transcript	zinc finger protein pseudogene	7	149285281	149297312	1
ENST00000543874.3	-1.08124	4.26528	4.6761	0.0305851	0.16878	KCNA1	ENSG00000111262	ENST00000543874	3736	protein_coding	processed_transcript	potassium voltage-gated channel subfamily A member 1 [Source:HGNC Symbol;Acc:HGNC:6218]	12	4909905	4918256	1
ENST00000490788.1	0.872174	3.49464	4.6747	0.0306101	0.16878	HMGB1	ENSG00000189403	ENST00000490788	3146	protein_coding	processed_transcript	high mobility group box 1 [Source:HGNC Symbol;Acc:HGNC:4983]	13	30456704	30617597	-1
ENST00000557727.1	0.616052	3.4331	4.67439	0.0306155	0.16878	CHD8	ENSG00000100888	ENST00000557727	57680	protein_coding	retained_intron	chromodomain helicase DNA binding protein 8 [Source:HGNC Symbol;Acc:HGNC:20153]	14	21385194	21456126	-1
ENST00000604335.1	-0.960249	2.75498	4.6729	0.0306421	0.168823		ENSG00000270287	ENST00000604335	NA	processed_pseudogene	processed_pseudogene	SP100 nuclear antigen (SP100) pseudogene	1	226411615	226412135	-1
ENST00000517886.1	-0.781525	4.42409	4.66979	0.0306976	0.168959	CHCHD10	ENSG00000250479	ENST00000517886	400916	protein_coding	nonsense_mediated_decay	coiled-coil-helix-coiled-coil-helix domain containing 10 [Source:HGNC Symbol;Acc:HGNC:15559]	22	23765834	23767972	-1
ENST00000561647.1	0.770085	3.02562	4.66922	0.0307079	0.168959		ENSG00000261543	ENST00000561647	NA	lncRNA	lncRNA	novel transcript, antisense to ISLR	15	74152800	74179226	-1
ENST00000645440.1	-0.927113	6.03497	4.66837	0.0307232	0.168959	RPS24	ENSG00000138326	ENST00000645440	6229	protein_coding	protein_coding	ribosomal protein S24 [Source:HGNC Symbol;Acc:HGNC:10411]	10	78033760	78056813	1
ENST00000436665.2	0.621062	4.14949	4.66651	0.0307564	0.169038	LINC01106	ENSG00000175772	ENST00000436665	NA	lncRNA	lncRNA	long intergenic non-protein coding RNA 1106 [Source:HGNC Symbol;Acc:HGNC:26769]	2	110375138	110384442	-1
ENST00000517675.1	-1.22486	3.80804	4.6586	0.0308983	0.169714	MIR124-1HG	ENSG00000253230	ENST00000517675	157627	lncRNA	lncRNA	MIR124-1 host gene [Source:HGNC Symbol;Acc:HGNC:27231]	8	9899871	9906678	-1
ENST00000607737.1	-1.00796	3.27773	4.6575	0.0309182	0.169719	RNU6-84P	ENSG00000272445	ENST00000607737	NA	snRNA	snRNA	RNA, U6 small nuclear 84, pseudogene [Source:HGNC Symbol;Acc:HGNC:47047]	6	76557653	76557754	-1
ENST00000531771.5	0.77859	3.94159	4.65166	0.0310235	0.170194	PICALM	ENSG00000073921	ENST00000531771	8301	protein_coding	retained_intron	phosphatidylinositol binding clathrin assembly protein [Source:HGNC Symbol;Acc:HGNC:15514]	11	85957175	86069882	-1
ENST00000557832.2	-0.724331	7.89678	4.64859	0.031079	0.17031		ENSG00000284540	ENST00000557832	NA	TEC	TEC	TEC	15	47133495	47134122	-1
ENST00000569446.3	-0.74829	3.9056	4.64839	0.0310827	0.17031	SCRT1	ENSG00000261678	ENST00000569446	83482	protein_coding	protein_coding	scratch family transcriptional repressor 1 [Source:HGNC Symbol;Acc:HGNC:15950]	8	144330565	144336482	-1
ENST00000466354.1	-0.653111	5.96862	4.64292	0.0311818	0.17075	ZSWIM8	ENSG00000214655	ENST00000466354	23053	protein_coding	protein_coding	zinc finger SWIM-type containing 8 [Source:HGNC Symbol;Acc:HGNC:23528]	10	73785606	73801797	1
ENST00000391553.2	0.632245	5.8334	4.63936	0.0312466	0.170927	RNF208	ENSG00000212864	ENST00000391553	727800	protein_coding	protein_coding	ring finger protein 208 [Source:HGNC Symbol;Acc:HGNC:25420]	9	137220247	137221581	-1
ENST00000330735.7	0.672501	3.98574	4.63905	0.0312524	0.170927	RBBP7	ENSG00000102054	ENST00000330735	5931	protein_coding	retained_intron	RB binding protein 7, chromatin remodeling factor [Source:HGNC Symbol;Acc:HGNC:9890]	X	16839283	16870362	-1
ENST00000562610.5	0.928548	3.36734	4.63641	0.0313003	0.171086	COMMD4	ENSG00000140365	ENST00000562610	54939	protein_coding	nonsense_mediated_decay	COMM domain containing 4 [Source:HGNC Symbol;Acc:HGNC:26027]	15	75336020	75343224	1
ENST00000532455.1	-0.733987	3.49238	4.62357	0.0315355	0.172255	TAF1D	ENSG00000166012	ENST00000532455	79101	protein_coding	protein_coding	TATA-box binding protein associated factor, RNA polymerase I subunit D [Source:HGNC Symbol;Acc:HGNC:28759]	11	93729948	93784391	-1
ENST00000556923.1	-0.74591	2.95273	4.62235	0.031558	0.172255	LINC00648	ENSG00000259129	ENST00000556923	100506433	lncRNA	lncRNA	long intergenic non-protein coding RNA 648 [Source:HGNC Symbol;Acc:HGNC:44302]	14	47764954	47795302	-1
ENST00000514629.1	0.76093	4.47891	4.62154	0.0315729	0.172255	SLC25A36	ENSG00000114120	ENST00000514629	55186	protein_coding	retained_intron	solute carrier family 25 member 36 [Source:HGNC Symbol;Acc:HGNC:25554]	3	140941830	140980995	1
ENST00000409320.7	0.674437	3.50434	4.61973	0.0316062	0.172255	RPL31	ENSG00000071082	ENST00000409320	6160	protein_coding	protein_coding	ribosomal protein L31 [Source:HGNC Symbol;Acc:HGNC:10334]	2	101002229	101024032	1
ENST00000514960.5	-0.646314	4.24742	4.61846	0.0316296	0.172255	ANK2	ENSG00000145362	ENST00000514960	287	protein_coding	protein_coding	ankyrin 2 [Source:HGNC Symbol;Acc:HGNC:493]	4	112818032	113384221	1
ENST00000468925.1	-0.980059	3.89201	4.61835	0.0316316	0.172255	SF3B1	ENSG00000115524	ENST00000468925	23451	protein_coding	retained_intron	splicing factor 3b subunit 1 [Source:HGNC Symbol;Acc:HGNC:10768]	2	197388515	197435079	-1
ENST00000609151.1	-0.510062	3.84298	4.61727	0.0316516	0.172255		ENSG00000273014	ENST00000609151	NA	lncRNA	lncRNA	novel transcript	7	32758882	32759353	1
ENST00000455784.7	-1.22505	4.91579	4.6164	0.0316676	0.172255	SEPTIN5	ENSG00000184702	ENST00000455784	5413	protein_coding	protein_coding	septin 5 [Source:HGNC Symbol;Acc:HGNC:9164]	22	19714503	19724224	1
ENST00000509724.1	-0.760236	4.11173	4.61519	0.0316901	0.172273	SPAG9	ENSG00000008294	ENST00000509724	9043	protein_coding	processed_transcript	sperm associated antigen 9 [Source:HGNC Symbol;Acc:HGNC:14524]	17	50962174	51120868	-1
ENST00000546722.1	-0.762986	3.23732	4.61373	0.031717	0.172315	CRY1	ENSG00000008405	ENST00000546722	1407	protein_coding	retained_intron	cryptochrome circadian regulator 1 [Source:HGNC Symbol;Acc:HGNC:2384]	12	106991364	107093549	-1
ENST00000368302.3	-0.773197	2.89167	4.61115	0.0317648	0.17247	LAMTOR2	ENSG00000116586	ENST00000368302	28956	protein_coding	protein_coding	late endosomal/lysosomal adaptor, MAPK and MTOR activator 2 [Source:HGNC Symbol;Acc:HGNC:29796]	1	156054782	156058506	1
ENST00000590713.1	0.783466	3.10744	4.60854	0.0318131	0.172628	RELCH	ENSG00000134444	ENST00000590713	57614	protein_coding	retained_intron	RAB11 binding and LisH domain, coiled-coil and HEAT repeat containing [Source:HGNC Symbol;Acc:HGNC:29289]	18	62187255	62310249	1
ENST00000606393.1	-0.759603	5.7044	4.60528	0.0318736	0.172852		ENSG00000272379	ENST00000606393	NA	lncRNA	lncRNA	novel transcript	6	13290018	13290490	-1
ENST00000332624.8	-0.567388	4.01938	4.59282	0.0321062	0.174008	TRAK2	ENSG00000115993	ENST00000332624	66008	protein_coding	protein_coding	trafficking kinesin protein 2 [Source:HGNC Symbol;Acc:HGNC:13206]	2	201377207	201451500	-1
ENST00000557170.1	0.85533	3.20629	4.58968	0.0321651	0.174165		ENSG00000259168	ENST00000557170	NA	lncRNA	lncRNA	novel transcript, antisense to GABRG3	15	27483035	27541991	-1
ENST00000497744.1	0.519754	4.07177	4.58921	0.0321739	0.174165	DRG2	ENSG00000108591	ENST00000497744	1819	protein_coding	retained_intron	developmentally regulated GTP binding protein 2 [Source:HGNC Symbol;Acc:HGNC:3030]	17	18087892	18107970	1
ENST00000471818.1	0.798926	3.07202	4.58218	0.032306	0.174775	SKIV2L	ENSG00000204351	ENST00000471818	6499	protein_coding	processed_transcript	Ski2 like RNA helicase [Source:HGNC Symbol;Acc:HGNC:10898]	6	31959117	31969751	1
ENST00000498213.1	-0.821663	4.21679	4.57639	0.0324154	0.175262	USP54	ENSG00000166348	ENST00000498213	159195	protein_coding	processed_transcript	ubiquitin specific peptidase 54 [Source:HGNC Symbol;Acc:HGNC:23513]	10	73497538	73625994	-1
ENST00000543833.1	0.611323	3.48527	4.57252	0.0324887	0.175552	TMEM138	ENSG00000149483	ENST00000543833	51524	protein_coding	retained_intron	transmembrane protein 138 [Source:HGNC Symbol;Acc:HGNC:26944]	11	61362344	61369509	1
ENST00000611537.1	1.04633	3.9699	4.56912	0.0325533	0.175712	VGF	ENSG00000128564	ENST00000611537	7425	protein_coding	protein_coding	VGF nerve growth factor inducible [Source:HGNC Symbol;Acc:HGNC:12684]	7	101162509	101165569	-1
ENST00000552631.1	-1.17756	4.42976	4.5689	0.0325574	0.175712	AKT3	ENSG00000117020	ENST00000552631	10000	protein_coding	retained_intron	AKT serine/threonine kinase 3 [Source:HGNC Symbol;Acc:HGNC:393]	1	243488233	243851079	-1
ENST00000525078.1	-0.614022	4.15117	4.56599	0.0326129	0.175817	USP47	ENSG00000170242	ENST00000525078	55031	protein_coding	retained_intron	ubiquitin specific peptidase 47 [Source:HGNC Symbol;Acc:HGNC:20076]	11	11841423	11961887	1
ENST00000488746.1	-0.761191	4.12756	4.56529	0.0326261	0.175817	SELENOK	ENSG00000113811	ENST00000488746	58515	protein_coding	nonsense_mediated_decay	selenoprotein K [Source:HGNC Symbol;Acc:HGNC:30394]	3	53884417	53891962	-1
ENST00000560094.1	-0.631492	3.62101	4.5648	0.0326354	0.175817		ENSG00000259474	ENST00000560094	NA	lncRNA	lncRNA	novel transcript, antisense to IREB2	15	78480057	78481820	-1
ENST00000311445.7	-0.732949	4.47153	4.56094	0.0327091	0.176108	CNIH2	ENSG00000174871	ENST00000311445	254263	protein_coding	protein_coding	cornichon family AMPA receptor auxiliary protein 2 [Source:HGNC Symbol;Acc:HGNC:28744]	11	66278175	66285301	1
ENST00000563344.1	-0.672757	4.44373	4.55586	0.0328062	0.176455		ENSG00000261113	ENST00000563344	NA	lncRNA	lncRNA	novel transcript, antisense to EEF2K	16	22286708	22288738	-1
ENST00000465729.1	-0.759218	2.9134	4.55552	0.0328128	0.176455	ARMC3	ENSG00000165309	ENST00000465729	219681	protein_coding	retained_intron	armadillo repeat containing 3 [Source:HGNC Symbol;Acc:HGNC:30964]	10	22928024	23038523	1
ENST00000449653.5	-0.781112	4.30935	4.54919	0.0329342	0.177002	COMT	ENSG00000093010	ENST00000449653	1312	protein_coding	protein_coding	catechol-O-methyltransferase [Source:HGNC Symbol;Acc:HGNC:2228]	22	19941371	19969975	1
ENST00000533757.5	-1.20469	4.94317	4.54307	0.0330523	0.17753	PHF21A	ENSG00000135365	ENST00000533757	51317	protein_coding	protein_coding	PHD finger protein 21A [Source:HGNC Symbol;Acc:HGNC:24156]	11	45929319	46121454	-1
ENST00000456292.5	-0.973069	7.0453	4.53365	0.0332347	0.178403	RPL31	ENSG00000071082	ENST00000456292	6160	protein_coding	protein_coding	ribosomal protein L31 [Source:HGNC Symbol;Acc:HGNC:10334]	2	101002229	101024032	1
ENST00000360458.5	0.633926	4.29495	4.53262	0.0332547	0.178404	MORF4L2	ENSG00000123562	ENST00000360458	9643	protein_coding	protein_coding	mortality factor 4 like 2 [Source:HGNC Symbol;Acc:HGNC:16849]	X	103675496	103688158	-1
ENST00000448158.1	-0.625988	3.39288	4.53077	0.0332907	0.178456		ENSG00000237249	ENST00000448158	NA	processed_pseudogene	processed_pseudogene	transmembrane protein 56 (TMEM56) pseudogene	1	174892417	174893155	1
ENST00000485271.5	-0.76665	3.66993	4.53008	0.0333041	0.178456	MUTYH	ENSG00000132781	ENST00000485271	4595	protein_coding	nonsense_mediated_decay	mutY DNA glycosylase [Source:HGNC Symbol;Acc:HGNC:7527]	1	45329163	45340893	-1
ENST00000570266.2	-0.674873	3.78351	4.52507	0.0334018	0.178873		ENSG00000260911	ENST00000570266	NA	lncRNA	lncRNA	novel transcript	16	31043150	31049868	1
ENST00000526912.1	0.640484	4.31048	4.51961	0.0335085	0.179332	KCNJ11	ENSG00000187486	ENST00000526912	3767	protein_coding	protein_coding	potassium inwardly rectifying channel subfamily J member 11 [Source:HGNC Symbol;Acc:HGNC:6257]	11	17365172	17389331	-1
ENST00000528103.2	1.06412	3.08623	4.51864	0.0335275	0.179332	AHI1	ENSG00000135541	ENST00000528103	54806	protein_coding	retained_intron	Abelson helper integration site 1 [Source:HGNC Symbol;Acc:HGNC:21575]	6	135283407	135498434	-1
ENST00000366618.8	1.05869	3.62764	4.51517	0.0335956	0.179463	SLC35F3	ENSG00000183780	ENST00000366618	148641	protein_coding	protein_coding	solute carrier family 35 member F3 [Source:HGNC Symbol;Acc:HGNC:23616]	1	233904676	234324511	1
ENST00000370053.3	-0.658902	5.83585	4.51465	0.0336057	0.179463	STMN3	ENSG00000197457	ENST00000370053	50861	protein_coding	protein_coding	stathmin 3 [Source:HGNC Symbol;Acc:HGNC:15926]	20	63639705	63657682	-1
ENST00000370532.4	-1.21337	8.55998	4.51343	0.0336298	0.179463	NA	NA	NA	NA	NA	NA	NA	NA	NA	NA	NA
ENST00000411895.1	-0.725357	3.35547	4.51332	0.0336318	0.179463	REV3L-IT1	ENSG00000229276	ENST00000411895	NA	lncRNA	lncRNA	REV3L intronic transcript 1 [Source:HGNC Symbol;Acc:HGNC:41377]	6	111360641	111361607	-1
ENST00000516689.1	-0.803949	3.43243	4.51129	0.0336719	0.17957	RNU6-1016P	ENSG00000252498	ENST00000516689	NA	snRNA	snRNA	RNA, U6 small nuclear 1016, pseudogene [Source:HGNC Symbol;Acc:HGNC:47979]	6	75644084	75644177	1
ENST00000559569.1	-1.04783	3.68757	4.50881	0.0337207	0.179723		ENSG00000259760	ENST00000559569	NA	lncRNA	lncRNA	novel transcript, antisense to LRRC28	15	99396613	99401315	-1
ENST00000462965.1	0.629792	3.32579	4.50723	0.0337519	0.179783	ARPC5	ENSG00000162704	ENST00000462965	10092	protein_coding	processed_transcript	actin related protein 2/3 complex subunit 5 [Source:HGNC Symbol;Acc:HGNC:708]	1	183620846	183635783	-1
ENST00000492882.1	-0.681395	3.31413	4.50521	0.0337917	0.179889	USP34	ENSG00000115464	ENST00000492882	9736	protein_coding	retained_intron	ubiquitin specific peptidase 34 [Source:HGNC Symbol;Acc:HGNC:20066]	2	61187463	61471087	-1
ENST00000621052.1	0.872041	5.05742	4.5035	0.0338256	0.179963	LINC01297	ENSG00000274827	ENST00000621052	NA	lncRNA	lncRNA	long intergenic non-protein coding RNA 1297 [Source:HGNC Symbol;Acc:HGNC:50443]	14	19344578	19384587	-1
ENST00000308774.6	1.56642	4.06394	4.4995	0.0339048	0.180231	TRMT112	ENSG00000173113	ENST00000308774	51504	protein_coding	protein_coding	tRNA methyltransferase subunit 11-2 [Source:HGNC Symbol;Acc:HGNC:26940]	11	64316460	64317559	-1
ENST00000373335.4	-0.975792	4.293	4.49873	0.03392	0.180231	COX7B	ENSG00000131174	ENST00000373335	1349	protein_coding	protein_coding	cytochrome c oxidase subunit 7B [Source:HGNC Symbol;Acc:HGNC:2291]	X	77899440	77907376	1
ENST00000399683.7	0.60257	4.32419	4.49792	0.0339362	0.180231	C20orf27	ENSG00000101220	ENST00000399683	54976	protein_coding	protein_coding	chromosome 20 open reading frame 27 [Source:HGNC Symbol;Acc:HGNC:15873]	20	3753508	3767781	-1
ENST00000463559.1	-0.849877	3.41958	4.49396	0.0340148	0.180542		ENSG00000240399	ENST00000463559	NA	transcribed_processed_pseudogene	transcribed_processed_pseudogene	ribosomal protein L37 (RPL37) pseudogene	12	48054813	48055591	-1
ENST00000340006.7	-0.834309	6.45956	4.48967	0.0341003	0.180888	CSRP1	ENSG00000159176	ENST00000340006	1465	protein_coding	protein_coding	cysteine and glycine rich protein 1 [Source:HGNC Symbol;Acc:HGNC:2469]	1	201483530	201509456	-1
ENST00000414297.1	-0.934106	4.75969	4.48591	0.0341754	0.18118		ENSG00000237846	ENST00000414297	NA	processed_pseudogene	processed_pseudogene	novel pseudogene	9	40105822	40106527	1
ENST00000527177.5	-1.50947	3.75603	4.48144	0.0342648	0.181547	GRIA4	ENSG00000152578	ENST00000527177	2893	protein_coding	protein_coding	glutamate ionotropic receptor AMPA type subunit 4 [Source:HGNC Symbol;Acc:HGNC:4574]	11	105609994	105982092	1
ENST00000248566.3	0.647071	3.93859	4.47407	0.0344128	0.182224	SEM1	ENSG00000127922	ENST00000248566	7979	protein_coding	protein_coding	SEM1 26S proteasome complex subunit [Source:HGNC Symbol;Acc:HGNC:10845]	7	96481626	96709891	-1
ENST00000533642.1	-0.717226	4.28383	4.47302	0.0344341	0.182229	IMMP1L	ENSG00000148950	ENST00000533642	196294	protein_coding	protein_coding	inner mitochondrial membrane peptidase subunit 1 [Source:HGNC Symbol;Acc:HGNC:26317]	11	31432401	31509645	-1
ENST00000569298.1	0.752595	3.31106	4.46892	0.0345168	0.182559	KARS1	ENSG00000065427	ENST00000569298	3735	protein_coding	retained_intron	lysyl-tRNA synthetase 1 [Source:HGNC Symbol;Acc:HGNC:6215]	16	75627474	75648643	-1
ENST00000359680.9	-0.565806	3.51877	4.46334	0.0346296	0.183048	TRAPPC2	ENSG00000196459	ENST00000359680	6399	protein_coding	protein_coding	trafficking protein particle complex 2 [Source:HGNC Symbol;Acc:HGNC:23068]	X	13712244	13734635	-1
ENST00000438806.5	-0.798399	5.59301	4.46015	0.0346944	0.183283	PNISR	ENSG00000132424	ENST00000438806	25957	protein_coding	protein_coding	PNN interacting serine and arginine rich protein [Source:HGNC Symbol;Acc:HGNC:21222]	6	99397629	99425331	-1
ENST00000269812.7	-1.00121	3.75081	4.45725	0.0347535	0.183487	PLPP2	ENSG00000141934	ENST00000269812	8612	protein_coding	protein_coding	phospholipid phosphatase 2 [Source:HGNC Symbol;Acc:HGNC:9230]	19	281040	291403	-1
ENST00000660874.1	-0.762362	2.87851	4.45277	0.0348447	0.18386	WEE2-AS1	ENSG00000228775	ENST00000660874	285962	lncRNA	lncRNA	WEE2 antisense RNA 1 [Source:HGNC Symbol;Acc:HGNC:48669]	7	141704003	141738346	-1
ENST00000557845.1	-1.21703	6.60935	4.44915	0.0349185	0.183968	NEDD4	ENSG00000069869	ENST00000557845	4734	protein_coding	processed_transcript	NEDD4 E3 ubiquitin protein ligase [Source:HGNC Symbol;Acc:HGNC:7727]	15	55826922	55993660	-1
ENST00000441089.1	0.765338	3.21875	4.44853	0.0349314	0.183968	PTPN4	ENSG00000088179	ENST00000441089	5775	protein_coding	protein_coding	protein tyrosine phosphatase non-receptor type 4 [Source:HGNC Symbol;Acc:HGNC:9656]	2	119759922	119984899	1
ENST00000366610.7	-0.999999	3.68311	4.44835	0.0349351	0.183968	IRF2BP2	ENSG00000168264	ENST00000366610	359948	protein_coding	protein_coding	interferon regulatory factor 2 binding protein 2 [Source:HGNC Symbol;Acc:HGNC:21729]	1	234604269	234610178	-1
ENST00000509819.1	-0.573397	3.58279	4.44777	0.0349469	0.183968	ABLIM2	ENSG00000163995	ENST00000509819	84448	protein_coding	retained_intron	actin binding LIM protein family member 2 [Source:HGNC Symbol;Acc:HGNC:19195]	4	7965310	8158832	-1
ENST00000387365.1	0.999186	6.14566	4.44057	0.0350945	0.184637	MT-TI	ENSG00000210100	ENST00000387365	NA	Mt_tRNA	Mt_tRNA	mitochondrially encoded tRNA-Ile (AUU/C) [Source:HGNC Symbol;Acc:HGNC:7488]	MT	4263	4331	1
ENST00000621605.1	0.84273	3.37134	4.43896	0.0351276	0.184703	SYNRG	ENSG00000275066	ENST00000621605	11276	protein_coding	processed_transcript	synergin gamma [Source:HGNC Symbol;Acc:HGNC:557]	17	37514807	37609472	-1
ENST00000493012.2	-0.793816	4.19924	4.43701	0.0351677	0.184805	ARHGAP22	ENSG00000128805	ENST00000493012	58504	protein_coding	processed_transcript	Rho GTPase activating protein 22 [Source:HGNC Symbol;Acc:HGNC:30320]	10	48446036	48656265	-1
ENST00000354336.8	-0.656013	4.07868	4.43579	0.0351929	0.184829	CRKL	ENSG00000099942	ENST00000354336	1399	protein_coding	protein_coding	CRK like proto-oncogene, adaptor protein [Source:HGNC Symbol;Acc:HGNC:2363]	22	20917407	20953747	1
ENST00000402380.3	-0.872963	3.51687	4.43152	0.0352812	0.185185	ATXN10	ENSG00000130638	ENST00000402380	25814	protein_coding	protein_coding	ataxin 10 [Source:HGNC Symbol;Acc:HGNC:10549]	22	45671798	45845307	1
ENST00000399026.1	-0.788338	2.86379	4.42992	0.0353142	0.18525	BRCC3	ENSG00000185515	ENST00000399026	79184	protein_coding	protein_coding	BRCA1/BRCA2-containing complex subunit 3 [Source:HGNC Symbol;Acc:HGNC:24185]	X	155071420	155123077	1
ENST00000516533.1	0.707483	3.14237	4.42587	0.0353981	0.185582	RNA5SP164	ENSG00000252342	ENST00000516533	NA	rRNA_pseudogene	rRNA_pseudogene	RNA, 5S ribosomal pseudogene 164 [Source:HGNC Symbol;Acc:HGNC:43064]	4	93820171	93820280	1
ENST00000487510.1	0.737924	3.86218	4.42148	0.0354892	0.185951	ZRANB2	ENSG00000132485	ENST00000487510	9406	protein_coding	processed_transcript	zinc finger RANBP2-type containing 2 [Source:HGNC Symbol;Acc:HGNC:13058]	1	71063291	71081289	-1
ENST00000512145.1	0.651072	3.2349	4.41848	0.0355516	0.18617	DEK	ENSG00000124795	ENST00000512145	7913	protein_coding	retained_intron	DEK proto-oncogene [Source:HGNC Symbol;Acc:HGNC:2768]	6	18223860	18264548	-1
ENST00000399765.5	-0.830881	3.24532	4.41545	0.0356149	0.186392	BID	ENSG00000015475	ENST00000399765	637	protein_coding	protein_coding	BH3 interacting domain death agonist [Source:HGNC Symbol;Acc:HGNC:1050]	22	17734138	17774770	-1
ENST00000464250.1	-0.784947	3.57307	4.41189	0.0356893	0.186511	LGI1	ENSG00000108231	ENST00000464250	9211	protein_coding	processed_transcript	leucine rich glioma inactivated 1 [Source:HGNC Symbol;Acc:HGNC:6572]	10	93757840	93806272	1
ENST00000524204.1	-1.80347	5.4492	4.41184	0.0356903	0.186511	NPM1	ENSG00000181163	ENST00000524204	4869	protein_coding	retained_intron	nucleophosmin 1 [Source:HGNC Symbol;Acc:HGNC:7910]	5	171387116	171411810	1
ENST00000469673.1	0.658794	3.7377	4.41139	0.0356998	0.186511	DRG1	ENSG00000185721	ENST00000469673	4733	protein_coding	retained_intron	developmentally regulated GTP binding protein 1 [Source:HGNC Symbol;Acc:HGNC:3029]	22	31399604	31530634	1
ENST00000482719.1	0.65997	3.01769	4.40705	0.0357907	0.186877	FRA10AC1	ENSG00000148690	ENST00000482719	118924	protein_coding	processed_transcript	FRA10A associated CGG repeat 1 [Source:HGNC Symbol;Acc:HGNC:1162]	10	93667883	93702592	-1
ENST00000466287.1	-0.990087	3.58605	4.40322	0.0358711	0.186959	MFN1	ENSG00000171109	ENST00000466287	55669	protein_coding	retained_intron	mitofusin 1 [Source:HGNC Symbol;Acc:HGNC:18262]	3	179347709	179394936	1
ENST00000387421.1	0.772298	7.39881	4.40249	0.0358865	0.186959	MT-TK	ENSG00000210156	ENST00000387421	NA	Mt_tRNA	Mt_tRNA	mitochondrially encoded tRNA-Lys (AAA/G) [Source:HGNC Symbol;Acc:HGNC:7489]	MT	8295	8364	1
ENST00000318240.7	-0.588625	5.19208	4.40235	0.0358895	0.186959	C18orf32	ENSG00000177576	ENST00000318240	497661	protein_coding	protein_coding	chromosome 18 open reading frame 32 [Source:HGNC Symbol;Acc:HGNC:31690]	18	49477243	49487252	-1
ENST00000272117.7	-0.795719	4.39153	4.40234	0.0358896	0.186959	ITPKB	ENSG00000143772	ENST00000272117	3707	protein_coding	protein_coding	inositol-trisphosphate 3-kinase B [Source:HGNC Symbol;Acc:HGNC:6179]	1	226631690	226739323	-1
ENST00000636342.1	0.781854	3.10168	4.40096	0.0359187	0.187002	NRXN1	ENSG00000179915	ENST00000636342	9378	protein_coding	processed_transcript	neurexin 1 [Source:HGNC Symbol;Acc:HGNC:8008]	2	49918503	51225575	-1
ENST00000524973.1	0.851786	3.58855	4.39144	0.0361198	0.18794	EPS8L2	ENSG00000177106	ENST00000524973	64787	protein_coding	processed_transcript	EPS8 like 2 [Source:HGNC Symbol;Acc:HGNC:21296]	11	694438	727727	1
ENST00000481297.1	0.718578	4.03251	4.38909	0.0361696	0.188007	COX7A1	ENSG00000161281	ENST00000481297	1346	protein_coding	retained_intron	cytochrome c oxidase subunit 7A1 [Source:HGNC Symbol;Acc:HGNC:2287]	19	36150922	36152449	-1
ENST00000462240.3	-0.842487	3.79366	4.3879	0.0361948	0.188007	RN7SL517P	ENSG00000241939	ENST00000462240	NA	misc_RNA	misc_RNA	RNA, 7SL, cytoplasmic 517, pseudogene [Source:HGNC Symbol;Acc:HGNC:46533]	3	43314951	43315255	1
ENST00000555428.1	-0.421671	7.56301	4.38788	0.0361954	0.188007		ENSG00000258504	ENST00000555428	NA	lncRNA	lncRNA	novel transcript	14	100291117	100294656	1
ENST00000579798.1	0.867445	2.93544	4.38623	0.0362303	0.18808	MIR3908	ENSG00000266655	ENST00000579798	100500909	miRNA	miRNA	microRNA 3908 [Source:HGNC Symbol;Acc:HGNC:38991]	12	123536409	123536534	1
ENST00000649747.1	0.893177	3.53393	4.37886	0.0363872	0.188785	LSM6	ENSG00000164167	ENST00000649747	11157	protein_coding	protein_coding	LSM6 homolog, U6 small nuclear RNA and mRNA degradation associated [Source:HGNC Symbol;Acc:HGNC:17017]	4	146175703	146200000	1
ENST00000230085.13	-0.525616	4.90082	4.37618	0.0364446	0.188974	SNX3	ENSG00000112335	ENST00000230085	8724	protein_coding	protein_coding	sorting nexin 3 [Source:HGNC Symbol;Acc:HGNC:11174]	6	108211222	108261246	-1
ENST00000536981.5	-0.901406	4.13665	4.3687	0.036605	0.189696	SLC3A2	ENSG00000168003	ENST00000536981	6520	protein_coding	protein_coding	solute carrier family 3 member 2 [Source:HGNC Symbol;Acc:HGNC:11026]	11	62856004	62888880	1
ENST00000459708.1	-0.545153	3.53742	4.36239	0.0367407	0.190281	SSX2IP	ENSG00000117155	ENST00000459708	117178	protein_coding	retained_intron	SSX family member 2 interacting protein [Source:HGNC Symbol;Acc:HGNC:16509]	1	84643706	84690803	-1
ENST00000459891.1	-1.32378	3.32836	4.36071	0.036777	0.190281	ARV1	ENSG00000173409	ENST00000459891	64801	protein_coding	nonsense_mediated_decay	ARV1 homolog, fatty acid homeostasis modulator [Source:HGNC Symbol;Acc:HGNC:29561]	1	230978981	231000733	1
ENST00000340736.10	-0.664106	4.41398	4.36051	0.0367814	0.190281	ADGRL1	ENSG00000072071	ENST00000340736	22859	protein_coding	protein_coding	adhesion G protein-coupled receptor L1 [Source:HGNC Symbol;Acc:HGNC:20973]	19	14147743	14206187	-1
ENST00000353801.7	-1.26895	6.84113	4.35933	0.0368069	0.190303	HSP90AB1	ENSG00000096384	ENST00000353801	3326	protein_coding	protein_coding	heat shock protein 90 alpha family class B member 1 [Source:HGNC Symbol;Acc:HGNC:5258]	6	44246166	44253888	1
ENST00000561781.1	-0.619338	3.37389	4.35597	0.0368794	0.190533	RAB40C	ENSG00000197562	ENST00000561781	57799	protein_coding	retained_intron	RAB40C, member RAS oncogene family [Source:HGNC Symbol;Acc:HGNC:18285]	16	589357	629272	1
ENST00000612734.1	-0.77535	2.97637	4.35531	0.0368938	0.190533		ENSG00000274987	ENST00000612734	NA	lncRNA	lncRNA	novel transcript, antisense to KRAS	12	25210652	25211233	1
ENST00000387461.2	0.997063	6.68792	4.35321	0.0369392	0.190658	MT-TP	ENSG00000210196	ENST00000387461	NA	Mt_tRNA	Mt_tRNA	mitochondrially encoded tRNA-Pro (CCN) [Source:HGNC Symbol;Acc:HGNC:7494]	MT	15956	16023	-1
ENST00000558764.1	-0.719714	3.44921	4.35213	0.0369626	0.19067	CINP	ENSG00000100865	ENST00000558764	51550	protein_coding	nonsense_mediated_decay	cyclin dependent kinase 2 interacting protein [Source:HGNC Symbol;Acc:HGNC:23789]	14	102341102	102362916	-1
ENST00000499639.2	-1.08613	2.95711	4.35056	0.0369968	0.190736	CEP72	ENSG00000112877	ENST00000499639	55722	protein_coding	processed_transcript	centrosomal protein 72 [Source:HGNC Symbol;Acc:HGNC:25547]	5	612340	667168	1
ENST00000433283.5	0.507664	4.27279	4.34604	0.0370952	0.191134	NBAS	ENSG00000151779	ENST00000433283	51594	protein_coding	protein_coding	NBAS subunit of NRZ tethering complex [Source:HGNC Symbol;Acc:HGNC:15625]	2	15166914	15561334	-1
ENST00000301923.13	-1.12233	3.09033	4.3448	0.0371221	0.191163	TNRC6B	ENSG00000100354	ENST00000301923	23112	protein_coding	protein_coding	trinucleotide repeat containing adaptor 6B [Source:HGNC Symbol;Acc:HGNC:29190]	22	40044817	40335808	1
ENST00000398073.7	-0.719	4.04574	4.34365	0.0371472	0.191182	CTDSP2	ENSG00000175215	ENST00000398073	10106	protein_coding	protein_coding	CTD small phosphatase 2 [Source:HGNC Symbol;Acc:HGNC:17077]	12	57819927	57846729	-1
ENST00000473132.1	-0.933246	4.93752	4.34217	0.0371795	0.19124	TOMM20	ENSG00000173726	ENST00000473132	9804	protein_coding	processed_transcript	translocase of outer mitochondrial membrane 20 [Source:HGNC Symbol;Acc:HGNC:20947]	1	235109341	235128837	-1
ENST00000475291.5	-0.98184	2.79855	4.3386	0.0372576	0.191531	MTHFD2L	ENSG00000163738	ENST00000475291	441024	protein_coding	retained_intron	methylenetetrahydrofolate dehydrogenase (NADP+ dependent) 2 like [Source:HGNC Symbol;Acc:HGNC:31865]	4	74114174	74303099	1
ENST00000555498.5	1.09586	3.53471	4.33398	0.0373589	0.191942	KTN1	ENSG00000126777	ENST00000555498	3895	protein_coding	protein_coding	kinectin 1 [Source:HGNC Symbol;Acc:HGNC:6467]	14	55559072	55701526	1
ENST00000522960.1	-0.706814	2.92575	4.33241	0.0373933	0.192009		ENSG00000254396	ENST00000522960	NA	lncRNA	lncRNA	novel transcript	9	27102630	27104728	1
ENST00000482757.1	-0.904271	3.61874	4.33006	0.037445	0.192165	MPP1	ENSG00000130830	ENST00000482757	4354	protein_coding	retained_intron	membrane palmitoylated protein 1 [Source:HGNC Symbol;Acc:HGNC:7219]	X	154778684	154821007	-1
ENST00000563728.1	-1.05185	4.93283	4.32788	0.037493	0.192301	MYLPF	ENSG00000180209	ENST00000563728	29895	protein_coding	retained_intron	myosin light chain, phosphorylatable, fast skeletal muscle [Source:HGNC Symbol;Acc:HGNC:29824]	16	30370934	30377991	1
ENST00000597146.1	-0.733974	3.06878	4.3266	0.0375212	0.192336	LIG1	ENSG00000105486	ENST00000597146	3978	protein_coding	retained_intron	DNA ligase 1 [Source:HGNC Symbol;Acc:HGNC:6598]	19	48115445	48170603	-1
ENST00000536560.1	-0.754562	4.1712	4.31532	0.0377706	0.193504	LINC00937	ENSG00000226091	ENST00000536560	389634	lncRNA	lncRNA	long intergenic non-protein coding RNA 937 [Source:HGNC Symbol;Acc:HGNC:48629]	12	8295986	8396803	-1
ENST00000512215.5	-2.20411	5.42304	4.31413	0.037797	0.193529	PPP3CA	ENSG00000138814	ENST00000512215	5530	protein_coding	protein_coding	protein phosphatase 3 catalytic subunit alpha [Source:HGNC Symbol;Acc:HGNC:9314]	4	101023409	101348278	-1
ENST00000645238.1	-0.813024	3.44322	4.30842	0.0379241	0.194069	CNKSR2	ENSG00000149970	ENST00000645238	22866	protein_coding	processed_transcript	connector enhancer of kinase suppressor of Ras 2 [Source:HGNC Symbol;Acc:HGNC:19701]	X	21372801	21654695	1
ENST00000598567.1	0.610458	5.18507	4.30532	0.0379934	0.194313	BABAM1	ENSG00000105393	ENST00000598567	29086	protein_coding	protein_coding	BRISC and BRCA1 A complex member 1 [Source:HGNC Symbol;Acc:HGNC:25008]	19	17267376	17281249	1
ENST00000491888.1	-0.906902	3.29834	4.30121	0.0380853	0.194545	SDCCAG8	ENSG00000054282	ENST00000491888	10806	protein_coding	processed_transcript	SHH signaling and ciliogenesis regulator SDCCAG8 [Source:HGNC Symbol;Acc:HGNC:10671]	1	243256034	243500091	1
ENST00000516244.1	0.822222	3.64789	4.29977	0.0381176	0.194545	RNU6-1101P	ENSG00000252053	ENST00000516244	NA	snRNA	snRNA	RNA, U6 small nuclear 1101, pseudogene [Source:HGNC Symbol;Acc:HGNC:48064]	3	194533503	194533583	-1
ENST00000387449.1	1.19048	5.69616	4.29953	0.0381229	0.194545	MT-TS2	ENSG00000210184	ENST00000387449	NA	Mt_tRNA	Mt_tRNA	mitochondrially encoded tRNA-Ser (AGU/C) 2 [Source:HGNC Symbol;Acc:HGNC:7498]	MT	12207	12265	1
ENST00000555694.5	-0.808358	4.51806	4.29943	0.0381252	0.194545	ACYP1	ENSG00000119640	ENST00000555694	97	protein_coding	protein_coding	acylphosphatase 1 [Source:HGNC Symbol;Acc:HGNC:179]	14	75053237	75069483	-1
ENST00000551070.5	-0.566875	3.86924	4.29745	0.0381697	0.194661	KRR1	ENSG00000111615	ENST00000551070	11103	protein_coding	retained_intron	KRR1 small subunit processome component homolog [Source:HGNC Symbol;Acc:HGNC:5176]	12	75490863	75511636	-1
ENST00000328963.10	-0.742009	3.53893	4.29595	0.0382032	0.19468	P2RX7	ENSG00000089041	ENST00000328963	5027	protein_coding	protein_coding	purinergic receptor P2X 7 [Source:HGNC Symbol;Acc:HGNC:8537]	12	121132819	121188032	1
ENST00000453973.5	1.00739	3.64653	4.29535	0.0382168	0.19468	CAPG	ENSG00000042493	ENST00000453973	822	protein_coding	protein_coding	capping actin protein, gelsolin like [Source:HGNC Symbol;Acc:HGNC:1474]	2	85394753	85418432	-1
ENST00000476428.1	0.694378	6.24444	4.29431	0.03824	0.194688	MAP1LC3A	ENSG00000101460	ENST00000476428	84557	protein_coding	processed_transcript	microtubule associated protein 1 light chain 3 alpha [Source:HGNC Symbol;Acc:HGNC:6838]	20	34546854	34560345	1
ENST00000530380.1	0.791404	3.56544	4.29259	0.0382789	0.194776	KCNK7	ENSG00000173338	ENST00000530380	10089	protein_coding	protein_coding	potassium two pore domain channel subfamily K member 7 [Source:HGNC Symbol;Acc:HGNC:6282]	11	65592836	65595996	-1
ENST00000615939.1	-0.625093	3.3005	4.29001	0.0383369	0.194961	PGLS-DT	ENSG00000269439	ENST00000615939	100507551	lncRNA	lncRNA	PGLS divergent transcript [Source:HGNC Symbol;Acc:HGNC:55274]	19	17488990	17511889	-1
ENST00000504689.1	0.60361	5.22802	4.28672	0.0384112	0.195228	PLXND1	ENSG00000004399	ENST00000504689	23129	protein_coding	protein_coding	plexin D1 [Source:HGNC Symbol;Acc:HGNC:9107]	3	129555214	129606676	-1
ENST00000590772.1	-0.630919	4.18821	4.28461	0.038459	0.19536	MISP3	ENSG00000141854	ENST00000590772	113230	protein_coding	protein_coding	MISP family member 3 [Source:HGNC Symbol;Acc:HGNC:26963]	19	14072536	14075062	1
ENST00000391767.5	-0.805252	3.79725	4.28122	0.0385356	0.195639	CACNG7	ENSG00000105605	ENST00000391767	59284	protein_coding	protein_coding	calcium voltage-gated channel auxiliary subunit gamma 7 [Source:HGNC Symbol;Acc:HGNC:13626]	19	53909278	53943950	1
ENST00000417464.6	0.580379	4.76943	4.27739	0.0386227	0.195959	UPP1	ENSG00000183696	ENST00000417464	7378	protein_coding	nonsense_mediated_decay	uridine phosphorylase 1 [Source:HGNC Symbol;Acc:HGNC:12576]	7	48088628	48108736	1
ENST00000306773.5	-0.548154	5.46442	4.27635	0.0386462	0.195959	NPTX1	ENSG00000171246	ENST00000306773	4884	protein_coding	protein_coding	neuronal pentraxin 1 [Source:HGNC Symbol;Acc:HGNC:7952]	17	80466834	80477843	-1
ENST00000521016.1	-0.682937	3.05043	4.27557	0.0386641	0.195959		ENSG00000253280	ENST00000521016	NA	lncRNA	lncRNA	novel transcript	8	19254241	19257334	-1
ENST00000617300.1	-0.758583	2.945	4.26461	0.0389141	0.197042		ENSG00000273987	ENST00000617300	NA	lncRNA	lncRNA	novel transcript, sense intronic to CAPS2	12	75333798	75334486	-1
ENST00000512317.5	-1.26639	4.88088	4.26429	0.0389215	0.197042	SPARCL1	ENSG00000152583	ENST00000512317	8404	protein_coding	protein_coding	SPARC like 1 [Source:HGNC Symbol;Acc:HGNC:11220]	4	87473335	87531061	-1
ENST00000397492.1	-0.673191	4.54376	4.25801	0.0390657	0.197554	YWHAH	ENSG00000128245	ENST00000397492	7533	protein_coding	protein_coding	tyrosine 3-monooxygenase/tryptophan 5-monooxygenase activation protein eta [Source:HGNC Symbol;Acc:HGNC:12853]	22	31944522	31957603	1
ENST00000460319.5	-0.681518	3.00345	4.25755	0.0390763	0.197554	CERKL	ENSG00000188452	ENST00000460319	375298	protein_coding	processed_transcript	ceramide kinase like [Source:HGNC Symbol;Acc:HGNC:21699]	2	181535041	181680665	-1
ENST00000647996.1	-0.727855	2.87212	4.25701	0.0390886	0.197554	DELEC1	ENSG00000173077	ENST00000647996	NA	lncRNA	lncRNA	deleted in esophageal cancer 1 [Source:HGNC Symbol;Acc:HGNC:23658]	9	114850968	115402644	1
ENST00000442196.7	0.727398	4.07704	4.25541	0.0391256	0.197629	CCPG1	ENSG00000260916	ENST00000442196	9236	protein_coding	protein_coding	cell cycle progression 1 [Source:HGNC Symbol;Acc:HGNC:24227]	15	55340032	55408510	-1
ENST00000252458.6	0.576549	3.63089	4.25281	0.0391853	0.19782	CDC16	ENSG00000130177	ENST00000252458	8881	protein_coding	protein_coding	cell division cycle 16 [Source:HGNC Symbol;Acc:HGNC:1720]	13	114234887	114272723	1
ENST00000378116.9	-0.585333	4.60088	4.25028	0.0392439	0.198005	FAM171A1	ENSG00000148468	ENST00000378116	221061	protein_coding	protein_coding	family with sequence similarity 171 member A1 [Source:HGNC Symbol;Acc:HGNC:23522]	10	15211643	15371289	-1
ENST00000371559.8	0.708878	5.12239	4.24457	0.0393761	0.19856	GRIN1	ENSG00000176884	ENST00000371559	2902	protein_coding	protein_coding	glutamate ionotropic receptor NMDA type subunit 1 [Source:HGNC Symbol;Acc:HGNC:4584]	9	137139154	137168756	1
ENST00000485752.1	-0.587378	3.67374	4.24242	0.0394258	0.198699	RNF149	ENSG00000163162	ENST00000485752	284996	protein_coding	processed_transcript	ring finger protein 149 [Source:HGNC Symbol;Acc:HGNC:23137]	2	101271219	101308701	-1
[truncated: 7,165 more rows]

## Sheet: DEG-PD_VS_Ctrl-PFC
	logFC	logCPM	LR	PValue	FDR	hgnc_symbol	ensembl_gene_id	ensembl_transcript_id	entrezgene_id	gene_biotype	transcript_biotype	description	chromosome_name	start_position	end_position	strand
[truncated: 12,043 more rows]

[truncated: 7 more sheets: DEG-AD_VS_PD-PFC, DEG-AD_VS_Ctrl-PBMC, DEG-PD_VS_Ctrl-PBMC, DEG-AD_VS_PD-PBMC, DEG-AD_VS_Ctrl-WB, DEG-PD_VS_Ctrl-WB, DEG-AD_VS_PD-WB]
