# Supplementary material for: Overlap between Central and Peripheral Transcriptomes in Parkinson’s Disease but Not Alzheimer’s Disease
Source: Int J Mol Sci. 2022 May 6;23(9):5200. doi: 10.3390/ijms23095200 (PMC9104085; doi:10.3390/ijms23095200)
Supplement: Supplementary file 1 [file ijms-23-05200-s001.zip › Supplementary Table S3.xlsx]

## Sheet: BP-AD_VS_Ctrl-PFC
	Term	Ont	N	DE	P.DE	hgnc_symbol	ensg
GO:0051641	cellular localization	BP	2927	1220	2.72027e-106
GO:0071840	cellular component organization or biogenesis	BP	6697	2301	4.61144e-106
GO:0046907	intracellular transport	BP	1847	852	3.48498e-98	RANBP2,CSPG5,RGPD6,TMEM167A,RAB14,APOE,GNAS	ENSG00000153201,ENSG00000114646,ENSG00000183054,ENSG00000174695,ENSG00000119396,ENSG00000130203,ENSG00000087460
GO:0051649	establishment of localization in cell	BP	2242	978	3.3285e-96
GO:0016043	cellular component organization	BP	6512	2218	1.1625e-95	FMNL2,DAAM1	ENSG00000157827,ENSG00000100592
GO:0034613	cellular protein localization	BP	1872	836	3.67857e-87	LAMTOR2,SEPTIN2,GJA1,GJA1,SEPTIN8,SEPTIN11,ANK2,RRAGA,TMEM250,HEPACAM,AKAP11,RAP2A,SEPTIN9,SEPTIN4,SEPTIN5,SEPTIN3,SEPTIN3	ENSG00000116586,ENSG00000168385,ENSG00000152661,ENSG00000152661,ENSG00000164402,ENSG00000138758,ENSG00000145362,ENSG00000155876,ENSG00000238227,ENSG00000165478,ENSG00000023516,ENSG00000125249,ENSG00000184640,ENSG00000108387,ENSG00000184702,ENSG00000100167,ENSG00000100167
GO:0070727	cellular macromolecule localization	BP	1883	839	6.97971e-87
GO:0006996	organelle organization	BP	3885	1450	6.65727e-85	KIF5C,KIF3A,CHGA	ENSG00000168280,ENSG00000131437,ENSG00000100604
GO:0008104	protein localization	BP	2765	1103	1.41983e-80	MAPRE3,MAPRE3,DHCR24,SCP2,KIFAP3,RPS27A,RPS27A,UBE2D2,PEX6,CUTA,PHYHIP,GSTK1,CD81,AKAP11,NBEA,NEDD8,UBC,ULK1,CACNG3,UBA52,UBA52,UBA52,UBA52,GGA1,MAPRE1,USP9X	ENSG00000084764,ENSG00000084764,ENSG00000116133,ENSG00000116171,ENSG00000075945,ENSG00000143947,ENSG00000143947,ENSG00000131508,ENSG00000124587,ENSG00000112514,ENSG00000168490,ENSG00000197448,ENSG00000110651,ENSG00000023516,ENSG00000172915,ENSG00000129559,ENSG00000150991,ENSG00000177169,ENSG00000006116,ENSG00000221983,ENSG00000221983,ENSG00000221983,ENSG00000221983,ENSG00000100083,ENSG00000101367…
GO:0033036	macromolecule localization	BP	3116	1195	1.36535e-75
GO:0045184	establishment of protein localization	BP	2113	877	4.73529e-72	WDPCP,CRIPT,VCP,ANK3,PLEKHA1,RAP2A,CHMP1B,WBP2,CHMP2A	ENSG00000143951,ENSG00000119878,ENSG00000165280,ENSG00000151150,ENSG00000107679,ENSG00000125249,ENSG00000255112,ENSG00000132471,ENSG00000130724
GO:0044085	cellular component biogenesis	BP	3355	1253	2.29237e-71
GO:0006886	intracellular protein transport	BP	1119	544	9.01631e-71	LAPTM5,RAB1A,TOMM20,STXBP3,STX12,RHOB,ARF1,RAB5A,AP2M1,RAB6B,COPG1,RAMP1,RAMP1,TRIM23,AP3S1,TMED7,SLU7,TMED9,RAB24,RAB24,CLTB,CLTB,CLTB,CD74,ARL4A,APBA1,SEC61B,SEC61G,AP1S1,TMED4,ARF5,RAB14,RABGAP1,SNX10,CDK5,CLTA,STX1A,AP3M2,BCAP29,VPS26B,RAB1B,RAB6A,AP2A2,SRPRA,CTTN,CTTN,IPO7,ARF6,TMED10,ARL1,RPH3A,ARF3,TMED2,COPZ1,ERP29,AP2B1,AP2B1,STX1B,RAB5C,AP3B2,TOM1L2,TBC1D3L,TBC1D3L,RAB31,CLTC,CLTC,CLTC,…	ENSG00000162511,ENSG00000138069,ENSG00000173726,ENSG00000116266,ENSG00000117758,ENSG00000143878,ENSG00000143761,ENSG00000144566,ENSG00000161203,ENSG00000154917,ENSG00000181789,ENSG00000132329,ENSG00000132329,ENSG00000113595,ENSG00000177879,ENSG00000134970,ENSG00000164609,ENSG00000184840,ENSG00000169228,ENSG00000169228,ENSG00000175416,ENSG00000175416,ENSG00000175416,ENSG00000019582,ENSG00000122644…
GO:0016071	mRNA metabolic process	BP	877	455	7.28453e-70	TBRG4	ENSG00000136270
GO:0015031	protein transport	BP	1998	828	2.73933e-67	VAMP3,EHD3,SEC22B,RAB1A,TXNIP,TOMM20,STXBP3,STX12,RHOB,PPT1,ARF1,KPNA6,TMEM9,RAB10,ARL8A,ARL8A,S100A13,TMEM115,RAB5A,ARL6IP5,SERP1,RANBP2,SEC62,SEC62,CHMP3,AP2M1,RAB7A,ARL8B,STXBP5L,MTX2,RAB6B,EXOC6B,ATG9A,ZMAT3,COPG1,RAMP1,RAB3C,SNAP91,KPNA5,GOLPH3,SNX3,SNX3,AP3S1,SCAMP1,TMED7,PIK3R1,PIK3R1,STXBP5,LMAN2,TMED9,RAB24,RAB24,EXOC3,TOMM6,TOMM6,KIF3A,PPID,ANK2,NACAD,APBA1,SEC61B,SEC61G,AP1S1,MVB12B,TM…	ENSG00000049245,ENSG00000013016,ENSG00000265808,ENSG00000138069,ENSG00000265972,ENSG00000173726,ENSG00000116266,ENSG00000117758,ENSG00000143878,ENSG00000131238,ENSG00000143761,ENSG00000025800,ENSG00000116857,ENSG00000084733,ENSG00000143862,ENSG00000143862,ENSG00000189171,ENSG00000126062,ENSG00000144566,ENSG00000144746,ENSG00000120742,ENSG00000153201,ENSG00000008952,ENSG00000008952,ENSG00000115561…
GO:0043933	protein-containing complex subunit organization	BP	2290	918	9.76289e-67
GO:0015833	peptide transport	BP	2034	837	2.14217e-66	TAPBP	ENSG00000231925
GO:0051234	establishment of localization	BP	5315	1790	3.08519e-66
GO:0006810	transport	BP	5190	1755	4.82968e-66
GO:0042886	amide transport	BP	2065	841	2.79822e-64
GO:1901564	organonitrogen compound metabolic process	BP	7040	2242	8.24232e-64
GO:0022607	cellular component assembly	BP	3116	1150	3.4114e-61
GO:0071705	nitrogen compound transport	BP	2374	924	6.47433e-60	SLC6A8	ENSG00000130821
GO:0051179	localization	BP	6735	2138	4.56654e-58
GO:0033365	protein localization to organelle	BP	922	448	7.14625e-58	ANK2	ENSG00000145362
GO:0044267	cellular protein metabolic process	BP	5276	1746	1.16015e-57	VWA1,TGOLN2,SCG2,SPARCL1,SPARCL1,SPP1,SPP1,GOLM1,APLP2,APLP2,KTN1,HSP90B1,MBTPS1,SCG3,MFGE8,CDH2,ANO8,APOE,APP,APP,CHGB,LGALS1,CST3	ENSG00000179403,ENSG00000152291,ENSG00000171951,ENSG00000152583,ENSG00000152583,ENSG00000118785,ENSG00000118785,ENSG00000135052,ENSG00000084234,ENSG00000084234,ENSG00000126777,ENSG00000166598,ENSG00000140943,ENSG00000104112,ENSG00000140545,ENSG00000170558,ENSG00000074855,ENSG00000130203,ENSG00000142192,ENSG00000142192,ENSG00000089199,ENSG00000100097,ENSG00000101439
GO:0009057	macromolecule catabolic process	BP	1396	606	1.80784e-56
GO:0044265	cellular macromolecule catabolic process	BP	1162	525	3.48374e-55	PPT1	ENSG00000131238
GO:0044237	cellular metabolic process	BP	11301	3272	6.15011e-55	FTCD	ENSG00000160282
GO:0072657	protein localization to membrane	BP	621	331	3.90699e-54	CPE,TM9SF3,TM9SF2,STX1B	ENSG00000109472,ENSG00000077147,ENSG00000125304,ENSG00000099365

## Sheet: BP-PD_VS_Ctrl-PFC
	Term	Ont	N	DE	P.DE	hgnc_symbol	ensg
GO:0051641	cellular localization	BP	2927	1506	2.37763e-171
GO:0046907	intracellular transport	BP	1847	1062	1.75819e-160	RANBP2,RGPD8,RGPD6,FMN2,CSPG5,CSPG5,TMEM167A,BBS7,RANBP3L,RANBP3L,VPS41,VPS41,RAB14,SPIRE1,APPBP2,MKKS,APOE,NUP50,RANBP1,RANBP1,GNAS,GNAS,GNAS,GNAS	ENSG00000153201,ENSG00000169629,ENSG00000183054,ENSG00000155816,ENSG00000114646,ENSG00000114646,ENSG00000174695,ENSG00000138686,ENSG00000164188,ENSG00000164188,ENSG00000006715,ENSG00000006715,ENSG00000119396,ENSG00000134278,ENSG00000062725,ENSG00000125863,ENSG00000130203,ENSG00000093000,ENSG00000099901,ENSG00000099901,ENSG00000087460,ENSG00000087460,ENSG00000087460,ENSG00000087460
GO:0051649	establishment of localization in cell	BP	2242	1210	1.44043e-154
GO:0070727	cellular macromolecule localization	BP	1883	1051	6.92312e-146
GO:0034613	cellular protein localization	BP	1872	1045	5.0174e-145	RRAGC,LAMTOR2,CTNNB1,PRKCI,SEPTIN2,LAMTOR3,CTNNA1,SEPTIN8,SEPTIN8,SEPTIN11,ANK2,ANK2,GJA1,GJA1,GJA1,GJA1,RRAGA,PRPF19,HEPACAM,KCNA1,LAMTOR1,CD63,CD63,CD63,AKAP11,RAP2A,SLC9A3R1,SEPTIN9,SEPTIN4,SEPTIN4,ITSN1,ARMCX3,ARMCX3,SEPTIN5,SEPTIN5,SEPTIN3,SEPTIN3,SEPTIN6	ENSG00000116954,ENSG00000116586,ENSG00000168036,ENSG00000163558,ENSG00000168385,ENSG00000109270,ENSG00000044115,ENSG00000164402,ENSG00000164402,ENSG00000138758,ENSG00000145362,ENSG00000145362,ENSG00000152661,ENSG00000152661,ENSG00000152661,ENSG00000152661,ENSG00000155876,ENSG00000110107,ENSG00000165478,ENSG00000111262,ENSG00000149357,ENSG00000135404,ENSG00000135404,ENSG00000135404,ENSG00000023516…
GO:0071840	cellular component organization or biogenesis	BP	6697	2719	1.13132e-142
GO:0016043	cellular component organization	BP	6512	2630	5.98002e-132	FMNL2,DAAM2,INF2,DAAM1	ENSG00000157827,ENSG00000146122,ENSG00000203485,ENSG00000100592
GO:0008104	protein localization	BP	2765	1351	7.78082e-127	PEX10,PEX14,DHCR24,SCP2,SCP2,MAPRE3,MAPRE3,MAPRE3,MPV17,KIFAP3,GNPAT,ODR4,HEATR5B,RPS27A,RPS27A,RPS27A,BCL6,ACAA1,ALS2,UBE2D2,BBS7,NPM1,NPM1,UBE2D3,UBE2D3,UBE2D3,HSD17B4,PEX6,SQSTM1,SQSTM1,PRRT1,PRRT1,CUTA,CUTA,CUTA,PHYHIP,PHYHIP,GSTK1,GSTK1,PHYH,CAT,LRP4,CD81,CRAT,PEX5,AKAP11,NBEA,NBEA,NEDD8,RAB35,UBC,ULK1,LONP2,CACNG3,BBS2,IST1,UBB,UBB,UBB,AKAP10,DDX42,ACOX1,PALM,MAPRE1,ECH1,UBA52,UBA52,UBA52,G…	ENSG00000157911,ENSG00000142655,ENSG00000116133,ENSG00000116171,ENSG00000116171,ENSG00000084764,ENSG00000084764,ENSG00000084764,ENSG00000115204,ENSG00000075945,ENSG00000116906,ENSG00000157181,ENSG00000008869,ENSG00000143947,ENSG00000143947,ENSG00000143947,ENSG00000113916,ENSG00000060971,ENSG00000003393,ENSG00000131508,ENSG00000138686,ENSG00000181163,ENSG00000181163,ENSG00000109332,ENSG00000109332…
GO:0033036	macromolecule localization	BP	3116	1463	2.67553e-120
GO:0006886	intracellular protein transport	BP	1119	675	2.17037e-112	LAPTM5,WLS,VPS45,COPA,COPA,STXBP3,ARHGEF2,ARHGEF2,STX12,IPO13,SNX27,SNX27,SNAPIN,RAB1A,RAB1A,STX6,TLK1,TOMM20,RAB3GAP2,IPO9,SNX17,RHOB,ARL5A,ARF1,XPO1,XPO1,RABGAP1L,TBC1D5,RAB5A,RAB5A,ARL4C,ARF4,AP2M1,AP2M1,SEC13,RAB28,COPB2,COPB2,COPB2,RAB6B,RAB6B,RAB6B,COPG1,COPG1,RAMP1,TRIM23,AP3S1,TMED7,TBC1D9,SLU7,RAB24,PDCD6,PDCD6,AP3B1,USO1,SAR1B,SAR1B,NPM1,NPM1,CLTB,CLTB,CD74,CD74,TNPO1,ARL4A,RIMS1,SEC61G…	ENSG00000162511,ENSG00000116729,ENSG00000136631,ENSG00000122218,ENSG00000122218,ENSG00000116266,ENSG00000116584,ENSG00000116584,ENSG00000117758,ENSG00000117408,ENSG00000143376,ENSG00000143376,ENSG00000143553,ENSG00000138069,ENSG00000138069,ENSG00000135823,ENSG00000198586,ENSG00000173726,ENSG00000118873,ENSG00000198700,ENSG00000115234,ENSG00000143878,ENSG00000162980,ENSG00000143761,ENSG00000082898…
GO:0006810	transport	BP	5190	2130	1.80701e-106
GO:0051234	establishment of localization	BP	5315	2168	1.25071e-105
GO:0045184	establishment of protein localization	BP	2113	1057	2.94053e-104	RCC2,WDPCP,CRIPT,SLC1A1,DERL1,VCP,ANK3,PLEKHA1,ABL1,RDX,MDM2,DZIP1,RAP2A,CORO1C,SELENOS,IST1,CHMP1B,WBP2,WBP2,KPNB1,KPNB1,DLG4,DLG4,CHMP2A,CHMP2A	ENSG00000179051,ENSG00000143951,ENSG00000119878,ENSG00000106688,ENSG00000136986,ENSG00000165280,ENSG00000151150,ENSG00000107679,ENSG00000097007,ENSG00000137710,ENSG00000135679,ENSG00000134874,ENSG00000125249,ENSG00000110880,ENSG00000131871,ENSG00000182149,ENSG00000255112,ENSG00000132471,ENSG00000132471,ENSG00000108424,ENSG00000108424,ENSG00000132535,ENSG00000132535,ENSG00000130724,ENSG00000130724
GO:0006996	organelle organization	BP	3885	1688	7.69285e-104	GORASP2,KIF5C,KIF3A,DTNBP1,TOR1A,CHGA,ATP2A2	ENSG00000115806,ENSG00000168280,ENSG00000131437,ENSG00000047579,ENSG00000136827,ENSG00000100604,ENSG00000174437
GO:0051179	localization	BP	6735	2605	1.59277e-101
GO:0015031	protein transport	BP	1998	1004	5.00052e-100	PEX14,VAMP3,ATG4C,SEC22B,VPS45,COPA,TXNIP,SCAMP3,STXBP3,STX12,RAB13,IPO13,NASP,EPS15,KPNA6,SNX27,SNX27,S100A13,S100A13,EHD3,NBAS,MCFD2,COMMD1,RANBP2,PREB,GCC2,CHMP3,LRP1B,RAB1A,RAB1A,STX6,SFT2D2,TPR,RAB4A,TOMM20,MTX2,MTX2,NUP133,IPO9,HEATR5B,TIMM17A,EXOC6B,AHCTF1,SNX17,EHBP1,EHBP1,UNC50,MIA3,RHOB,ARF1,XPO1,XPO1,TMEM9,TMEM9,RAB10,FMN2,ARL8A,RABGAP1L,TBC1D5,CHCHD4,PDCD6IP,RBSN,TMEM115,RAB5A,RAB5A,J…	ENSG00000142655,ENSG00000049245,ENSG00000125703,ENSG00000265808,ENSG00000136631,ENSG00000122218,ENSG00000265972,ENSG00000116521,ENSG00000116266,ENSG00000117758,ENSG00000143545,ENSG00000117408,ENSG00000132780,ENSG00000085832,ENSG00000025800,ENSG00000143376,ENSG00000143376,ENSG00000189171,ENSG00000189171,ENSG00000013016,ENSG00000151779,ENSG00000180398,ENSG00000173163,ENSG00000153201,ENSG00000138073…
GO:0015833	peptide transport	BP	2034	1012	1.50307e-97	TAPBP	ENSG00000231925
GO:0042886	amide transport	BP	2065	1017	1.13203e-94
GO:1901564	organonitrogen compound metabolic process	BP	7040	2667	3.71314e-92
GO:0044267	cellular protein metabolic process	BP	5276	2103	2.14679e-89	VWA1,TGOLN2,PDIA6,MIA3,IGFBP5,SCG2,TF,WFS1,SHISA5,HEXB,VCAN,IGFBP7,SPARCL1,SPARCL1,SPARCL1,SPP1,SPP1,SPP1,GOLM1,GOLM1,ZDHHC2,SDC2,PNPLA2,RCN1,TMEM132A,LTA4H,APLP2,APLP2,DNAJC3,GAS6,KTN1,KTN1,HSP90B1,ABCA3,MBTPS1,SCG3,SCG3,MFGE8,CDH2,P4HB,CHGB,CST3,C3,NUCB1,PRKCSH,PRKCSH,APOE,APP,APP,APP,APP,LGALS1,TIMP1	ENSG00000179403,ENSG00000152291,ENSG00000143870,ENSG00000154305,ENSG00000115461,ENSG00000171951,ENSG00000091513,ENSG00000109501,ENSG00000164054,ENSG00000049860,ENSG00000038427,ENSG00000163453,ENSG00000152583,ENSG00000152583,ENSG00000152583,ENSG00000118785,ENSG00000118785,ENSG00000118785,ENSG00000135052,ENSG00000135052,ENSG00000104219,ENSG00000169439,ENSG00000177666,ENSG00000049449,ENSG00000006118…
GO:0071705	nitrogen compound transport	BP	2374	1118	2.4236e-89	SLC6A8	ENSG00000130821
GO:0044085	cellular component biogenesis	BP	3355	1462	2.08932e-88
GO:0043933	protein-containing complex subunit organization	BP	2290	1077	2.95192e-85
GO:0022607	cellular component assembly	BP	3116	1350	2.06783e-78
GO:0044248	cellular catabolic process	BP	2324	1069	1.50461e-77
GO:0033365	protein localization to organelle	BP	922	529	3.27992e-76	CEP68,ANK2,ANK2,DZIP1,BBS2,AP3D1	ENSG00000011523,ENSG00000145362,ENSG00000145362,ENSG00000134874,ENSG00000125124,ENSG00000065000
GO:0009056	catabolic process	BP	2615	1165	7.41817e-75	PTER	ENSG00000165983
GO:0051128	regulation of cellular component organization	BP	2507	1124	7.44355e-74
GO:0016071	mRNA metabolic process	BP	877	504	7.51556e-73	PCBP2,PCBP2,PCBP2,CEBPG	ENSG00000197111,ENSG00000197111,ENSG00000197111,ENSG00000153879
GO:0071702	organic substance transport	BP	2791	1220	1.29417e-72	SLC7A11	ENSG00000151012

## Sheet: BP-AD_VS_PD-PFC
	Term	Ont	N	DE	P.DE	hgnc_symbol	ensg
GO:0051641	cellular localization	BP	2927	1200	1.96452e-133
GO:0046907	intracellular transport	BP	1847	850	7.831e-124	FMN2,RANBP2,RGPD8,CSPG5,RGPD6,TMEM167A,BBS7,RANBP3L,RANBP3L,VPS41,VPS41,RAB14,SPIRE1,APPBP2,APOE,NUP50,MKKS,RANBP1,GNAS,GNAS	ENSG00000155816,ENSG00000153201,ENSG00000169629,ENSG00000114646,ENSG00000183054,ENSG00000174695,ENSG00000138686,ENSG00000164188,ENSG00000164188,ENSG00000006715,ENSG00000006715,ENSG00000119396,ENSG00000134278,ENSG00000062725,ENSG00000130203,ENSG00000093000,ENSG00000125863,ENSG00000099901,ENSG00000087460,ENSG00000087460
GO:0051649	establishment of localization in cell	BP	2242	967	2.31129e-120
GO:0071840	cellular component organization or biogenesis	BP	6697	2133	6.48388e-109
GO:0070727	cellular macromolecule localization	BP	1883	832	9.87991e-109
GO:0034613	cellular protein localization	BP	1872	828	1.85101e-108	CTNNB1,SEPTIN2,CTNNA1,SEPTIN8,SEPTIN11,GJA1,GJA1,GJA1,RRAGA,PRPF19,LAMTOR1,AKAP11,RAP2A,HEPACAM,KCNA1,CD63,SLC9A3R1,SEPTIN9,SEPTIN4,SEPTIN4,ITSN1,ARMCX3,SEPTIN5,SEPTIN3,SEPTIN3	ENSG00000168036,ENSG00000168385,ENSG00000044115,ENSG00000164402,ENSG00000138758,ENSG00000152661,ENSG00000152661,ENSG00000152661,ENSG00000155876,ENSG00000110107,ENSG00000149357,ENSG00000023516,ENSG00000125249,ENSG00000165478,ENSG00000111262,ENSG00000135404,ENSG00000109062,ENSG00000184640,ENSG00000108387,ENSG00000108387,ENSG00000205726,ENSG00000102401,ENSG00000184702,ENSG00000100167,ENSG00000100167
GO:0008104	protein localization	BP	2765	1077	3.40752e-100	MAPRE3,MAPRE3,MAPRE3,DHCR24,SCP2,KIFAP3,GNPAT,HEATR5B,BCL6,RPS27A,RPS27A,UBE2D2,SQSTM1,SQSTM1,BBS7,PRRT1,PRRT1,NPM1,UBE2D3,UBE2D3,CUTA,CUTA,PHYHIP,CAT,LRP4,CD81,AKAP11,NBEA,NBEA,NEDD8,UBC,ULK1,LONP2,CACNG3,UBB,UBB,ECH1,DDX42,ACOX1,UBA52,UBA52,UBA52,MGAT3,MAPRE1,USP9X	ENSG00000084764,ENSG00000084764,ENSG00000084764,ENSG00000116133,ENSG00000116171,ENSG00000075945,ENSG00000116906,ENSG00000008869,ENSG00000113916,ENSG00000143947,ENSG00000143947,ENSG00000131508,ENSG00000161011,ENSG00000161011,ENSG00000138686,ENSG00000204314,ENSG00000204314,ENSG00000181163,ENSG00000109332,ENSG00000109332,ENSG00000112514,ENSG00000112514,ENSG00000168490,ENSG00000121691,ENSG00000134569…
GO:0016043	cellular component organization	BP	6512	2059	1.73055e-99	FMNL2,DAAM2,DAAM1	ENSG00000157827,ENSG00000146122,ENSG00000100592
GO:0006810	transport	BP	5190	1719	3.07355e-96
GO:0051234	establishment of localization	BP	5315	1745	2.46627e-94
GO:0033036	macromolecule localization	BP	3116	1154	2.14057e-91
GO:0051179	localization	BP	6735	2083	4.62316e-90
GO:0006886	intracellular protein transport	BP	1119	536	1.81404e-83	LAPTM5,WLS,VPS45,STX6,TOMM20,IPO9,STXBP3,STX12,RHOB,IPO13,ARF1,SNX27,RABGAP1L,TBC1D5,RAB5A,RAB1A,RAB1A,ARF4,AP2M1,AP2M1,TLK1,COPB2,COPB2,COPB2,RAB6B,RAB6B,RAB6B,COPG1,RAMP1,XPO1,TRIM23,AP3S1,TMED7,TBC1D9,SLU7,TMED9,RAB24,USO1,SAR1B,SAR1B,NPM1,CLTB,CLTB,TBC1D9B,CD74,CD74,XPO7,SEC61G,VPS41,VPS41,AP1S1,STX7,TMED4,ARF5,MYO6,COPG2,SNX10,CDK5,STX1A,AP3M2,SNX9,BCAP29,APBA1,SEC61B,RAB14,RABGAP1,STXBP1,ST…	ENSG00000162511,ENSG00000116729,ENSG00000136631,ENSG00000135823,ENSG00000173726,ENSG00000198700,ENSG00000116266,ENSG00000117758,ENSG00000143878,ENSG00000117408,ENSG00000143761,ENSG00000143376,ENSG00000152061,ENSG00000131374,ENSG00000144566,ENSG00000138069,ENSG00000138069,ENSG00000168374,ENSG00000161203,ENSG00000161203,ENSG00000198586,ENSG00000184432,ENSG00000184432,ENSG00000184432,ENSG00000154917…
GO:0045184	establishment of protein localization	BP	2113	844	2.07141e-82	RCC2,CRIPT,WDPCP,SLC1A1,ANK3,VCP,DZIP1,RAP2A,RDX,CORO1C,SELENOS,DLG4,DLG4,CHMP1B,WBP2,WBP2,KPNB1,CHMP2A	ENSG00000179051,ENSG00000119878,ENSG00000143951,ENSG00000106688,ENSG00000151150,ENSG00000165280,ENSG00000134874,ENSG00000125249,ENSG00000137710,ENSG00000110880,ENSG00000131871,ENSG00000132535,ENSG00000132535,ENSG00000255112,ENSG00000132471,ENSG00000132471,ENSG00000108424,ENSG00000130724
GO:0015031	protein transport	BP	1998	803	1.5959e-79	VAMP3,EHD3,NBAS,MCFD2,SEC22B,VPS45,STX6,SFT2D2,TPR,TXNIP,RAB4A,TOMM20,IPO9,HEATR5B,TIMM17A,STXBP3,STX12,MIA3,RAB13,RHOB,IPO13,ARF1,EPS15,KPNA6,TMEM9,RAB10,FMN2,ARL8A,SNX27,RABGAP1L,S100A13,TBC1D5,PDCD6IP,RBSN,TMEM115,RAB5A,CADPS,CADPS,ARL6IP5,ATG3,KPNA1,KPNA1,SERP1,RANBP2,SEC62,SEC62,GCC2,CHMP3,LRP1B,RAB1A,RAB1A,SENP2,ARF4,AP2M1,RAB7A,ARL8B,STXBP5L,MTX2,MTX2,KPNA4,COPB2,COPB2,RAB6B,RAB6B,RAB6B,EX…	ENSG00000049245,ENSG00000013016,ENSG00000151779,ENSG00000180398,ENSG00000265808,ENSG00000136631,ENSG00000135823,ENSG00000213064,ENSG00000047410,ENSG00000265972,ENSG00000168118,ENSG00000173726,ENSG00000198700,ENSG00000008869,ENSG00000134375,ENSG00000116266,ENSG00000117758,ENSG00000154305,ENSG00000143545,ENSG00000143878,ENSG00000117408,ENSG00000143761,ENSG00000085832,ENSG00000025800,ENSG00000116857…
GO:0006996	organelle organization	BP	3885	1328	3.31987e-79	GORASP2,KIF5C,KIF3A,ATP2A2,CHGA	ENSG00000115806,ENSG00000168280,ENSG00000131437,ENSG00000174437,ENSG00000100604
GO:0015833	peptide transport	BP	2034	811	2.02611e-78	TAPBP	ENSG00000231925
GO:0042886	amide transport	BP	2065	813	1.59653e-75
GO:0044085	cellular component biogenesis	BP	3355	1172	1.7003e-74
GO:0071705	nitrogen compound transport	BP	2374	898	8.39595e-74	SLC6A8	ENSG00000130821
GO:1901564	organonitrogen compound metabolic process	BP	7040	2090	3.55981e-71
GO:0051128	regulation of cellular component organization	BP	2507	928	6.0387e-71
GO:0044267	cellular protein metabolic process	BP	5276	1649	2.75942e-68	PDIA6,MIA3,VWA1,TGOLN2,IGFBP5,SCG2,VCAN,SPARCL1,SPARCL1,SPARCL1,SPP1,SPP1,SPP1,SPP1,GOLM1,TMEM132A,KTN1,KTN1,APLP2,APLP2,HSP90B1,ABCA3,MBTPS1,SCG3,SCG3,CDH2,C3,PRKCSH,APOE,APP,APP,CHGB,LGALS1,CST3,NUCB1	ENSG00000143870,ENSG00000154305,ENSG00000179403,ENSG00000152291,ENSG00000115461,ENSG00000171951,ENSG00000038427,ENSG00000152583,ENSG00000152583,ENSG00000152583,ENSG00000118785,ENSG00000118785,ENSG00000118785,ENSG00000118785,ENSG00000135052,ENSG00000006118,ENSG00000126777,ENSG00000126777,ENSG00000084234,ENSG00000084234,ENSG00000166598,ENSG00000167972,ENSG00000140943,ENSG00000104112,ENSG00000104112…
GO:0009057	macromolecule catabolic process	BP	1396	594	3.90044e-68
GO:0016071	mRNA metabolic process	BP	877	426	4.52989e-68	PCBP2,PCBP2	ENSG00000197111,ENSG00000197111
GO:0044265	cellular macromolecule catabolic process	BP	1162	519	1.40427e-67
GO:0022607	cellular component assembly	BP	3116	1079	3.45126e-65
GO:0044248	cellular catabolic process	BP	2324	860	4.45705e-65
GO:0072657	protein localization to membrane	BP	621	329	8.81862e-64	CPE,STX1A,TM9SF3,TM9SF2,STX1B,AP3D1,ABHD17A,TM9SF4	ENSG00000109472,ENSG00000106089,ENSG00000077147,ENSG00000125304,ENSG00000099365,ENSG00000065000,ENSG00000129968,ENSG00000101337
GO:0043933	protein-containing complex subunit organization	BP	2290	844	8.28455e-63

## Sheet: BP-AD_VS_Ctrl-PBMC
	Term	Ont	N	DE	P.DE	hgnc_symbol	ensg
GO:0016071	mRNA metabolic process	BP	877	319	1.18115e-84	PCBP2,PCBP2,PCBP2	ENSG00000197111,ENSG00000197111,ENSG00000197111
GO:0046907	intracellular transport	BP	1847	491	7.91403e-77	RANBP2,TMEM167A,RAB14,RANBP3,RANBP1,GNAS,APPBP2	ENSG00000153201,ENSG00000174695,ENSG00000119396,ENSG00000031823,ENSG00000099901,ENSG00000087460,ENSG00000062725
GO:0070727	cellular macromolecule localization	BP	1883	489	9.1011e-73
GO:0034613	cellular protein localization	BP	1872	487	1.02769e-72	CTNNB1,SEPTIN11,SEPTIN2,CTNNA1,RRAGA,AKAP11,RAP2A,PRPF19,LAMTOR1,CD63,CD63,ARMCX3,SEPTIN5,SEPTIN3,SEPTIN9	ENSG00000168036,ENSG00000138758,ENSG00000168385,ENSG00000044115,ENSG00000155876,ENSG00000023516,ENSG00000125249,ENSG00000110107,ENSG00000149357,ENSG00000135404,ENSG00000135404,ENSG00000102401,ENSG00000184702,ENSG00000100167,ENSG00000184640
GO:0006413	translational initiation	BP	193	128	3.95623e-72	RPL14,RPS7,RPL22,RPSA,EIF1B,RPL31,RPL31,RPL31,RPL31,RPS3A,ABCE1,RPL35A,RPL24,RPL15,RPL9,RPL37A,EIF4A2,EIF4A2,RPL29,RPL34,RPL32,RPL11,RPL11,RPS8,RPS27,EIF3I,RPS27A,RPS27A,RPL5,EIF2AK1,RPS24,RPS6,EIF3A,EIF3A,RPS10,RPL35,RPL37,RPL30,RPL12,EIF3H,RPS12,PAIP1,RPL7,RPLP2,AGO2,RPL7A,PABPC1,EIF3E,RPS20,EIF4EBP2,LARP1,RPL8,RPL8,EIF4H,RPL10A,RPS14,RPS14,RPS23,RPS18,RPS2,EIF3M,RPS13,RPL21,RPL21,RPS15A,FAU,RP…	ENSG00000188846,ENSG00000171863,ENSG00000116251,ENSG00000168028,ENSG00000114784,ENSG00000071082,ENSG00000071082,ENSG00000071082,ENSG00000071082,ENSG00000145425,ENSG00000164163,ENSG00000182899,ENSG00000114391,ENSG00000174748,ENSG00000163682,ENSG00000197756,ENSG00000156976,ENSG00000156976,ENSG00000162244,ENSG00000109475,ENSG00000144713,ENSG00000142676,ENSG00000142676,ENSG00000142937,ENSG00000177954…
GO:0051641	cellular localization	BP	2927	656	1.56215e-71
GO:0044237	cellular metabolic process	BP	11301	1724	4.42597e-70	EXOSC10	ENSG00000171824
GO:0016032	viral process	BP	833	287	1.09079e-69	SPEN,CTNNB1,CTNNB1,ANKRD17,RPSA,RBM15B,KDM4A,USP24,RANBP2,FBXW7,PSMB4,CXCR4,ABCE1,SEC13,NCKAP1,TPR,RAB7A,XRCC5,XRCC5,CTBP1,IVNS1ABP,SLAMF1,SLAMF1,DHX9,G3BP2,G3BP2,DAG1,SUMO1,EIF4A2,EIF4A2,KPNA4,PAK2,TFRC,UBR4,SCARB2,RHOA,ABI2,CCR2,HSPD1,NFE2L2,DDX1,SETD2,ACBD3,YTHDF2,XPO1,EPS15,KPNA6,VIM,FOXK1,PSIP1,DOK2,ANP32B,BNIP3L,BNIP3L,EIF3A,EIF3A,PSMB7,BNIP3,SND1,CXCL12,HNRNPK,HNRNPK,DYNLT1,VDAC1,TRAM1,PSM…	ENSG00000065526,ENSG00000168036,ENSG00000168036,ENSG00000132466,ENSG00000168028,ENSG00000259956,ENSG00000066135,ENSG00000162402,ENSG00000153201,ENSG00000109670,ENSG00000159377,ENSG00000121966,ENSG00000164163,ENSG00000157020,ENSG00000061676,ENSG00000047410,ENSG00000075785,ENSG00000079246,ENSG00000079246,ENSG00000159692,ENSG00000116679,ENSG00000117090,ENSG00000117090,ENSG00000135829,ENSG00000138757…
GO:0006613	cotranslational protein targeting to membrane	BP	109	92	2.30533e-68	SEC61A1,SEC62,SSR2,TRAM1,ARL6IP1,SRP14,SRPRA	ENSG00000058262,ENSG00000008952,ENSG00000163479,ENSG00000067167,ENSG00000170540,ENSG00000140319,ENSG00000182934
GO:0045047	protein targeting to ER	BP	118	96	2.70911e-68	SPCS1,SEC61A1,SPCS3,SEC61G,SRP14,SRPRA	ENSG00000114902,ENSG00000058262,ENSG00000129128,ENSG00000132432,ENSG00000140319,ENSG00000182934
GO:0051649	establishment of localization in cell	BP	2242	538	1.27818e-67
GO:0044403	symbiont process	BP	884	294	1.87684e-67
GO:0072599	establishment of protein localization to endoplasmic reticulum	BP	122	97	3.38379e-67
GO:0006614	SRP-dependent cotranslational protein targeting to membrane	BP	105	89	1.70156e-66	RPL14,RPS7,RPL22,RPSA,SEC61A1,RPL31,RPL31,RPL31,RPL31,RPS3A,SRP72,RPL35A,RPL24,RPL15,RPL9,RPL37A,SSR3,RPL29,RPL34,RPL32,RPL11,RPL11,RPS8,RPS27,RPS27A,RPS27A,RPL5,SRP9,RPS24,RPS6,RPS10,RPL35,RPL37,RPL30,RPL12,RPS12,RPL7,RPLP2,RPL7A,RPS20,RPL8,RPL8,RPL10A,RPS14,RPS14,RPS23,RPS18,RPS2,RPS13,RPL21,RPL21,RPS15A,FAU,RPS29,RPS17,RPS3,SRP14,SRP14,RPLP0,RPLP0,RPLP1,RPLP1,SRPRA,RPS25,RPS26,RPL41,RPL41,RPL6…	ENSG00000188846,ENSG00000171863,ENSG00000116251,ENSG00000168028,ENSG00000058262,ENSG00000071082,ENSG00000071082,ENSG00000071082,ENSG00000071082,ENSG00000145425,ENSG00000174780,ENSG00000182899,ENSG00000114391,ENSG00000174748,ENSG00000163682,ENSG00000197756,ENSG00000114850,ENSG00000162244,ENSG00000109475,ENSG00000144713,ENSG00000142676,ENSG00000142676,ENSG00000142937,ENSG00000177954,ENSG00000143947…
GO:0070972	protein localization to endoplasmic reticulum	BP	147	106	1.04602e-65	GABARAPL2,PPP1R15A	ENSG00000034713,ENSG00000087074
GO:0071840	cellular component organization or biogenesis	BP	6697	1165	1.43945e-65
GO:0006886	intracellular protein transport	BP	1119	337	1.90046e-65	RAB5A,WLS,RAB1A,ARL4C,ARF4,AP2M1,SEC13,PDCD6,TOMM20,IPO9,COPB2,RAB6B,STX12,RHOB,COPG1,ARF1,XPO1,ARL5B,SEC61B,SEC61G,TMED4,ARF5,AP3S1,RAB14,TMED7,COPG2,RABGAP1,CLTA,TMED9,RAB18,NPM1,NPM1,TNPO1,TNPO1,TMED10,ARCN1,TMED3,VPS26B,ARL1,RAB1B,ARF3,RAB6A,COPB1,TMED2,SRPRA,COPZ1,AP1G1,XPOT,IPO7,RAB5B,ERP29,ARFGAP3,YWHAH,AP2B1,AP2B1,BCAP31,CSE1L,CLTC,CLTC,AP1S2,AP3D1,AP2S1,RAB3A,APPBP2,RAB5C,KPNB1,KPNB1,HGS	ENSG00000144566,ENSG00000116729,ENSG00000138069,ENSG00000188042,ENSG00000168374,ENSG00000161203,ENSG00000157020,ENSG00000249915,ENSG00000173726,ENSG00000198700,ENSG00000184432,ENSG00000154917,ENSG00000117758,ENSG00000143878,ENSG00000181789,ENSG00000143761,ENSG00000082898,ENSG00000165997,ENSG00000106803,ENSG00000132432,ENSG00000158604,ENSG00000004059,ENSG00000177879,ENSG00000119396,ENSG00000134970…
GO:0044419	interspecies interaction between organisms	BP	932	299	1.32311e-64
GO:0000184	nuclear-transcribed mRNA catabolic process, nonsense-mediated decay	BP	120	94	4.75168e-64	RPL14,RPS7,PNRC2,RPL22,RPSA,RPL31,RPL31,RPL31,RPL31,RPS3A,NCBP2,RPL35A,RPL24,RPL15,RPL9,RPL37A,RPL29,RPL34,RPL32,RPL11,RPL11,SMG5,RBM8A,RPS8,RPS27,RPS27A,RPS27A,RPL5,EXOSC10,RPS24,RPS6,NCBP1,RPS10,RPL35,RPL37,RPL30,RPL12,RPS12,PPP2CA,RPL7,RPLP2,ETF1,RPL7A,PABPC1,EIF3E,RPS20,RPL8,RPL8,RPL10A,RPS14,RPS14,RPS23,RPS18,RPS2,RNPS1,RPS13,RPL21,RPL21,RPS15A,FAU,RPS29,RPS17,RPS3,SMG1,RPLP0,RPLP0,RPLP1,RPL…	ENSG00000188846,ENSG00000171863,ENSG00000189266,ENSG00000116251,ENSG00000168028,ENSG00000071082,ENSG00000071082,ENSG00000071082,ENSG00000071082,ENSG00000145425,ENSG00000114503,ENSG00000182899,ENSG00000114391,ENSG00000174748,ENSG00000163682,ENSG00000197756,ENSG00000162244,ENSG00000109475,ENSG00000144713,ENSG00000142676,ENSG00000142676,ENSG00000198952,ENSG00000265241,ENSG00000142937,ENSG00000177954…
GO:0072594	establishment of protein localization to organelle	BP	549	215	4.99616e-63	LAMP1,RAB11A	ENSG00000185896,ENSG00000103769
GO:0016043	cellular component organization	BP	6512	1129	1.38386e-61	FMNL2	ENSG00000157827
GO:0006402	mRNA catabolic process	BP	364	167	1.12711e-60	YTHDF2,HSPA1B,ZFP36L1	ENSG00000198492,ENSG00000204388,ENSG00000185650
GO:0033365	protein localization to organelle	BP	922	290	1.71763e-60
GO:0006401	RNA catabolic process	BP	397	174	1.53976e-59	HNRNPD,NCBP1,MTREX,SND1,TTC37,XRN2	ENSG00000138668,ENSG00000136937,ENSG00000039123,ENSG00000197157,ENSG00000198677,ENSG00000088930
GO:0008104	protein localization	BP	2765	601	2.06489e-59	KIFAP3,UBE2D3,IDH1,RPS27A,RPS27A,UBE2D2,SQSTM1,NPM1,NPM1,CUTA,AKAP11,NEDD8,CD81,UBC,MAPRE1,UBB,ECH1,USP9X,UBA52,UBA52	ENSG00000075945,ENSG00000109332,ENSG00000138413,ENSG00000143947,ENSG00000143947,ENSG00000131508,ENSG00000161011,ENSG00000181163,ENSG00000181163,ENSG00000112514,ENSG00000023516,ENSG00000129559,ENSG00000110651,ENSG00000150991,ENSG00000101367,ENSG00000170315,ENSG00000104823,ENSG00000124486,ENSG00000221983,ENSG00000221983
GO:0008152	metabolic process	BP	12552	1827	2.72038e-59	HADHA,PAPSS1,HK2,MAN1A2,PRDX6,EPRS1,PAK2,PFKFB4,PFKFB3,PFKFB3,PFKP,NDST1,HK1,ALDH18A1,OGA,PKM,PKM,RRM1,GANAB,PYGB,PFKL,XRCC6,FASN	ENSG00000084754,ENSG00000138801,ENSG00000159399,ENSG00000198162,ENSG00000117592,ENSG00000136628,ENSG00000180370,ENSG00000114268,ENSG00000170525,ENSG00000170525,ENSG00000067057,ENSG00000070614,ENSG00000156515,ENSG00000059573,ENSG00000198408,ENSG00000067225,ENSG00000067225,ENSG00000167325,ENSG00000089597,ENSG00000100994,ENSG00000141959,ENSG00000196419,ENSG00000169710
GO:0045184	establishment of protein localization	BP	2113	496	1.63214e-58	RCC2,ABL1,VCP,RAP2A,RDX,CORO1C,CHMP2A,FLNA,KPNB1,KPNB1	ENSG00000179051,ENSG00000097007,ENSG00000165280,ENSG00000125249,ENSG00000137710,ENSG00000110880,ENSG00000130724,ENSG00000196924,ENSG00000108424,ENSG00000108424
GO:0006996	organelle organization	BP	3885	763	4.69239e-58	MUL1,KIF5C	ENSG00000090432,ENSG00000168280
GO:0006807	nitrogen compound metabolic process	BP	10812	1633	7.77669e-58	NIT1	ENSG00000158793
GO:0009057	macromolecule catabolic process	BP	1396	373	1.12223e-57

## Sheet: BP-PD_VS_Ctrl-PBMC
	Term	Ont	N	DE	P.DE	hgnc_symbol	ensg
GO:0002376	immune system process	BP	3193	1062	2.52195e-88	PIK3CD,PADI4,POLR3C,GBP5,S100A8,S100A9,S100A12,SLAMF6,DHX9,ZC3H12A,CD46,ARHGEF2,SEMA4A,FCER1G,THEMIS2,THEMIS2,THEMIS2,FCGR2A,FCGR2A,CD247,CD247,FCMR,FCMR,IFI16,FGR,FGR,FGR,IFI6,ADAR,SFPQ,EOMES,SPON2,CD8B,PARP14,IGKV1-5,DTX3L,BCL6,BCL6,BCL6,XRCC5,INPP5D,CD8A,ZAP70,SETD2,IGKV3-11,IGKV3-20,IGKV1D-39,LY86,HLA-A,HLA-DRB5,HLA-DQB1,HLA-DRB1,PRDM1,TREM1,SERINC5,ANKRD17,HLA-DQA1,ERAP2,FYN,IRF2,HLA-F,HLA-F…	ENSG00000171608,ENSG00000159339,ENSG00000186141,ENSG00000154451,ENSG00000143546,ENSG00000163220,ENSG00000163221,ENSG00000162739,ENSG00000135829,ENSG00000163874,ENSG00000117335,ENSG00000116584,ENSG00000196189,ENSG00000158869,ENSG00000130775,ENSG00000130775,ENSG00000130775,ENSG00000143226,ENSG00000143226,ENSG00000198821,ENSG00000198821,ENSG00000162894,ENSG00000162894,ENSG00000163565,ENSG00000000938…
GO:0016032	viral process	BP	833	413	2.33313e-87	SPEN,WASF2,KIAA0319L,USP24,TENT5C,TPR,DHX9,PTPRC,PTPRC,UBR4,ZC3H12A,CD46,SHC1,CRTC2,CD247,CD247,F11R,EPS15,KPNA6,PI4KB,IKBKE,KAT2B,PDCD6IP,NUP210,RPSA,DTX3L,SLC20A1,CXCR4,CXCR4,CX3CR1,RAB7A,XRCC5,PAK2,STAT1,STAT1,RHOA,SATB1,SATB1,NFE2L2,NFE2L2,SETD2,SP110,CFLAR,HLA-A,SERINC5,ANKRD17,FYN,NUP153,STING1,HSPA1A,HLA-E,HLA-C,SKP1,IK,TAP2,G3BP2,HLA-B,NPM1,HLA-DRA,CANX,TAP1,DAXX,DAXX,FOXK1,DOK2,ANP32B,BN…	ENSG00000065526,ENSG00000158195,ENSG00000142687,ENSG00000162402,ENSG00000183508,ENSG00000047410,ENSG00000135829,ENSG00000081237,ENSG00000081237,ENSG00000127481,ENSG00000163874,ENSG00000117335,ENSG00000160691,ENSG00000160741,ENSG00000198821,ENSG00000198821,ENSG00000158769,ENSG00000085832,ENSG00000025800,ENSG00000143393,ENSG00000263528,ENSG00000114166,ENSG00000170248,ENSG00000132182,ENSG00000168028…
GO:0044403	symbiont process	BP	884	425	1.51155e-84
GO:0044419	interspecies interaction between organisms	BP	932	434	7.86356e-81
GO:0044237	cellular metabolic process	BP	11301	2742	1.03188e-76	EXOSC10,EIF2B2,EIF2B1	ENSG00000171824,ENSG00000119718,ENSG00000111361
GO:0001775	cell activation	BP	1440	576	1.77578e-76	CCL3,TGFB1,TIMP1	ENSG00000277632,ENSG00000105329,ENSG00000102265
GO:0045321	leukocyte activation	BP	1284	520	8.26879e-71
GO:0044260	cellular macromolecule metabolic process	BP	8352	2140	1.21619e-69
GO:0006955	immune response	BP	2279	783	3.10091e-69	PTAFR,TNFRSF1B,FCGR3A,CTSS,IFI6,IKBKE,CD8B,IL1B,IGKV1-5,CXCR4,CXCR4,CD96,CX3CR1,CD28,CD28,SLC11A1,NRROS,CD8A,CCR1,ZAP70,IGKV3-11,IGKV3-20,IGKV1D-39,LY86,HLA-A,HLA-DRB5,HLA-DQB1,HLA-DRB1,CD164,PPBP,IL7R,IL7R,PF4V1,HLA-DQA1,TCF7,TCF7,PF4,PRELID1,SERPINB9,PTGER4,TNF,HLA-DMB,JCHAIN,HLA-E,HLA-C,LCP2,HLA-B,HLA-DRA,FYB1,FYB1,FYB1,FYB1,CD74,CD74,CD74,CD74,HLA-DPA1,HLA-DPB1,TAPBP,NOTCH1,TRBV7-9,SEMA4D,TNF…	ENSG00000169403,ENSG00000028137,ENSG00000203747,ENSG00000163131,ENSG00000126709,ENSG00000263528,ENSG00000172116,ENSG00000125538,ENSG00000243466,ENSG00000121966,ENSG00000121966,ENSG00000153283,ENSG00000168329,ENSG00000178562,ENSG00000178562,ENSG00000018280,ENSG00000174004,ENSG00000153563,ENSG00000163823,ENSG00000115085,ENSG00000241351,ENSG00000239951,ENSG00000251546,ENSG00000112799,ENSG00000206503…
GO:0016071	mRNA metabolic process	BP	877	393	3.76106e-67	PCBP2,PCBP2,PCBP2,PCBP2	ENSG00000197111,ENSG00000197111,ENSG00000197111,ENSG00000197111
GO:0051641	cellular localization	BP	2927	936	2.8783e-66
GO:0046907	intracellular transport	BP	1847	663	4.8475e-66	RAB14,GNAS	ENSG00000119396,ENSG00000087460
GO:0006807	nitrogen compound metabolic process	BP	10812	2610	1.00725e-65
GO:0044238	primary metabolic process	BP	11287	2695	2.66068e-64
GO:0044267	cellular protein metabolic process	BP	5276	1464	2.0738e-62	QSOX1,TGOLN2,TGOLN2,VCAN,VCAN,PNPLA2,APLP2,APLP2,MEN1,LTA4H,SERPINA1,HSP90B1,MBTPS1,P4HB,ADA2,CSF2RB,LGALS1,CST3,TIMP1	ENSG00000116260,ENSG00000152291,ENSG00000152291,ENSG00000038427,ENSG00000038427,ENSG00000177666,ENSG00000084234,ENSG00000084234,ENSG00000133895,ENSG00000111144,ENSG00000197249,ENSG00000166598,ENSG00000140943,ENSG00000185624,ENSG00000093072,ENSG00000100368,ENSG00000100097,ENSG00000101439,ENSG00000102265
GO:0071840	cellular component organization or biogenesis	BP	6697	1770	2.24246e-62
GO:0002263	cell activation involved in immune response	BP	711	332	8.50617e-62	GBF1	ENSG00000107862
GO:0002274	myeloid leukocyte activation	BP	651	312	2.89893e-61	TYROBP,TYROBP	ENSG00000011600,ENSG00000011600
GO:0002252	immune effector process	BP	1265	494	3.98776e-61
GO:0048518	positive regulation of biological process	BP	6254	1670	8.04645e-61
GO:0002366	leukocyte activation involved in immune response	BP	707	329	8.67892e-61	SYK,SYK	ENSG00000165025,ENSG00000165025
GO:0016043	cellular component organization	BP	6512	1723	2.5371e-60	DIAPH1,DIAPH1,FMNL1	ENSG00000131504,ENSG00000131504,ENSG00000184922
GO:0051649	establishment of localization in cell	BP	2242	749	4.35602e-60
GO:0031323	regulation of cellular metabolic process	BP	6305	1677	8.3735e-60	STING1	ENSG00000184584
GO:0043299	leukocyte degranulation	BP	534	271	1.31205e-59
GO:0016192	vesicle-mediated transport	BP	2107	713	2.07599e-59	VAMP3,NECAP2,SFT2D2,COPA,COPA,ARF1,RAB10,TRAPPC3,MCFD2,VAMP8,VAMP5,ARL4C,ARF4,AP2M1,COPB2,COPG1,SEC24B,ERGIC1,HSPA1A,SEC24A,ARF5,STX11,GDI2,GDI2,RAB14,CLTA,SEC16A,ZFPL1,ARCN1,HSPA8,SEC24C,HPS1,ARF3,ARF3,RAB6A,RTN3,RTN3,VAMP1,VPS11,ARF6,AP1G2,AP1G2,TMED10,CNIH1,VTI1B,VPS39,COPZ1,AP2B1,AP2B1,GGA2,TRAPPC1,TRAPPC1,TRAPPC1,VAMP2,AP1G1,CLTC,AP3D1,AP3D1,AP1M1,TRAPPC6A,KDELR1,STXBP2,STXBP2,STXBP2,COPE,AR…	ENSG00000049245,ENSG00000157191,ENSG00000213064,ENSG00000122218,ENSG00000122218,ENSG00000143761,ENSG00000084733,ENSG00000054116,ENSG00000180398,ENSG00000118640,ENSG00000168899,ENSG00000188042,ENSG00000168374,ENSG00000161203,ENSG00000184432,ENSG00000181789,ENSG00000138802,ENSG00000113719,ENSG00000204389,ENSG00000113615,ENSG00000004059,ENSG00000135604,ENSG00000057608,ENSG00000057608,ENSG00000119396…
GO:0009057	macromolecule catabolic process	BP	1396	525	7.42297e-59
GO:0002444	myeloid leukocyte mediated immunity	BP	551	275	1.51584e-58
GO:0036230	granulocyte activation	BP	504	259	2.31338e-58
GO:0002275	myeloid cell activation involved in immune response	BP	544	272	4.10232e-58

## Sheet: BP-AD_VS_PD-PBMC
	Term	Ont	N	DE	P.DE	hgnc_symbol	ensg
GO:0016032	viral process	BP	833	384	1.05202e-83	SPEN,WASF2,KDM4A,USP24,SLC20A1,PSMB4,CXCR4,CXCR4,TPR,IVNS1ABP,SLAMF1,SLAMF1,DHX9,PTPRC,UBR4,AUP1,FCGR2B,DDX1,ACBD3,YTHDF2,F11R,XPO1,EPS15,KPNA6,KAT2B,NUP210,CTNNB1,CTNNB1,SERINC5,ANKRD17,RPSA,RBM15B,VDAC1,PIK3R1,FBXW7,ABCE1,SEC13,NCKAP1,CX3CR1,RAB7A,XRCC5,IK,CTBP1,G3BP2,G3BP2,SUMO1,EIF4A2,EIF4A2,NPM1,NPM1,NPM1,PAK2,TFRC,CANX,SCARB2,TNPO1,TNPO1,RHOA,ABI2,CCR2,HSPD1,NFE2L2,NFE2L2,SETD2,FOXK1,PSIP1,…	ENSG00000065526,ENSG00000158195,ENSG00000066135,ENSG00000162402,ENSG00000144136,ENSG00000159377,ENSG00000121966,ENSG00000121966,ENSG00000047410,ENSG00000116679,ENSG00000117090,ENSG00000117090,ENSG00000135829,ENSG00000081237,ENSG00000127481,ENSG00000115307,ENSG00000072694,ENSG00000079785,ENSG00000182827,ENSG00000198492,ENSG00000158769,ENSG00000082898,ENSG00000085832,ENSG00000025800,ENSG00000114166…
GO:0044403	symbiont process	BP	884	397	2.11647e-82
GO:0044419	interspecies interaction between organisms	BP	932	408	1.29203e-80
GO:0051641	cellular localization	BP	2927	900	3.56614e-79
GO:0071840	cellular component organization or biogenesis	BP	6697	1676	5.25764e-79
GO:0044237	cellular metabolic process	BP	11301	2492	7.06104e-76	EXOSC10	ENSG00000171824
GO:0016043	cellular component organization	BP	6512	1630	8.18719e-76	FMNL2,DIAPH1	ENSG00000157827,ENSG00000131504
GO:0046907	intracellular transport	BP	1847	639	8.41292e-76	TMEM167A,RAB14,RANBP3,GNAS,GNAS	ENSG00000174695,ENSG00000119396,ENSG00000031823,ENSG00000087460,ENSG00000087460
GO:0070727	cellular macromolecule localization	BP	1883	645	1.43091e-74
GO:0034613	cellular protein localization	BP	1872	642	1.9771e-74	CTNNB1,NIPBL,CTNNA1,SEPTIN11,SEPTIN2,GJA1,RRAGA,PRPF19,LAMTOR1,CD63,CD63,AKAP11,RAP2A,SEPTIN9,SEPTIN9,ARMCX3,SEPTIN3,SEPTIN6	ENSG00000168036,ENSG00000164190,ENSG00000044115,ENSG00000138758,ENSG00000168385,ENSG00000152661,ENSG00000155876,ENSG00000110107,ENSG00000149357,ENSG00000135404,ENSG00000135404,ENSG00000023516,ENSG00000125249,ENSG00000184640,ENSG00000184640,ENSG00000102401,ENSG00000100167,ENSG00000125354
GO:0051649	establishment of localization in cell	BP	2242	714	8.5087e-68
GO:0006996	organelle organization	BP	3885	1076	9.09184e-68	GORASP2,MUL1,KIF5C	ENSG00000115806,ENSG00000090432,ENSG00000168280
GO:0008104	protein localization	BP	2765	831	5.5419e-67	RPS27A,RPS27A,UBE2D2,UBE2D2,UBE2D2,NBEAL2,NPM1,NPM1,NPM1,UBE2D3,IDH1,SQSTM1,SQSTM1,GSTK1,GSTK1,CUTA,CUTA,CD81,AKAP11,NEDD8,UBC,ULK1,UBB,UBB,UBA52,UBA52,MAPRE1,ECH1,USP9X	ENSG00000143947,ENSG00000143947,ENSG00000131508,ENSG00000131508,ENSG00000131508,ENSG00000160796,ENSG00000181163,ENSG00000181163,ENSG00000181163,ENSG00000109332,ENSG00000138413,ENSG00000161011,ENSG00000161011,ENSG00000197448,ENSG00000197448,ENSG00000112514,ENSG00000112514,ENSG00000110651,ENSG00000023516,ENSG00000129559,ENSG00000150991,ENSG00000177169,ENSG00000170315,ENSG00000170315,ENSG00000221983…
GO:0044267	cellular protein metabolic process	BP	5276	1358	6.83362e-67	TGOLN2,TGOLN2,LAMC1,QSOX1,PDIA6,VCAN,FSTL1,IGFBP5,LAMB2,SHISA5,GOLM1,CALU,IGF2,RCN1,APLP2,APLP2,KTN1,CKAP4,LTA4H,SERPINA1,SERPINA1,SERPINA1,HSP90B1,CDH2,CDH2,MBTPS1,PRKCSH,P4HB,APP,APP,CSF2RB,LGALS1,CST3,TIMP1,NUCB1	ENSG00000152291,ENSG00000152291,ENSG00000135862,ENSG00000116260,ENSG00000143870,ENSG00000038427,ENSG00000163430,ENSG00000115461,ENSG00000172037,ENSG00000164054,ENSG00000135052,ENSG00000128595,ENSG00000167244,ENSG00000049449,ENSG00000084234,ENSG00000084234,ENSG00000126777,ENSG00000136026,ENSG00000111144,ENSG00000197249,ENSG00000197249,ENSG00000197249,ENSG00000166598,ENSG00000170558,ENSG00000170558…
GO:0016071	mRNA metabolic process	BP	877	365	8.14553e-65	PCBP2,PCBP2,PCBP2	ENSG00000197111,ENSG00000197111,ENSG00000197111
GO:0006807	nitrogen compound metabolic process	BP	10812	2368	5.37845e-64	NIT1,ARID5B	ENSG00000158793,ENSG00000150347
GO:0006886	intracellular protein transport	BP	1119	428	1.95593e-63	LAPTM5,WLS,RAB1A,TOMM20,IPO9,RHOB,IPO13,ARF1,XPO1,RAB5A,AP3S1,TMED7,TBC1D9,TMED9,ARL4C,ARF4,AP2M1,SEC13,USO1,NPM1,NPM1,NPM1,COPB2,CD74,CD74,CD74,TNPO1,TNPO1,COPG1,SEC61G,AP1S1,TMED4,ARF5,STX11,COPG2,CLTA,CLTA,TBC1D9B,ARL5B,SEC61B,ARCN1,RAB14,VPS26B,RABGAP1,SEC24C,SAR1A,RAB1B,ARF3,ARF3,RAB6A,COPB1,AP2A2,SRPRA,COPZ1,IPO7,VPS11,RAB5B,ARF6,TMED10,ARL1,XPO6,XPO6,TMED2,XPOT,ERP29,RAB3D,AP2B1,AP2B1,CLTC…	ENSG00000162511,ENSG00000116729,ENSG00000138069,ENSG00000173726,ENSG00000198700,ENSG00000143878,ENSG00000117408,ENSG00000143761,ENSG00000082898,ENSG00000144566,ENSG00000177879,ENSG00000134970,ENSG00000109436,ENSG00000184840,ENSG00000188042,ENSG00000168374,ENSG00000161203,ENSG00000157020,ENSG00000138768,ENSG00000181163,ENSG00000181163,ENSG00000181163,ENSG00000184432,ENSG00000019582,ENSG00000019582…
GO:0033036	macromolecule localization	BP	3116	896	1.15757e-62
GO:0044238	primary metabolic process	BP	11287	2440	1.47937e-61
GO:0045184	establishment of protein localization	BP	2113	665	1.93064e-60	RCC2,TREX1,VCP,ABL1,RAP2A,CORO1C,WBP2,KPNB1,KPNB1,FLNA	ENSG00000179051,ENSG00000213689,ENSG00000165280,ENSG00000097007,ENSG00000125249,ENSG00000110880,ENSG00000132471,ENSG00000108424,ENSG00000108424,ENSG00000196924
GO:0002376	immune system process	BP	3193	906	1.93448e-60	PIK3CD,PADI4,IGKV1-5,S100A8,S100A9,S100A12,SLAMF6,CD160,SH2D1B,SLAMF1,SLAMF1,DHX9,FCER1G,THEMIS2,FCGR2A,FCGR2A,DDX1,YTHDF2,IFI16,FGR,FGR,ADAR,IGKV4-1,IGKV3-11,IGKV3-20,IGKV2-24,IGKV2-30,SFPQ,SERINC5,ANKRD17,PARP14,IRF2,BCL6,HMGB2,CSF1R,CSF1R,XRCC5,INPP5D,G3BP2,G3BP2,CD74,CD74,CD74,SETD2,LY86,TRGJ1,TRGV2,TRGV8,CLU,HLA-DRB5,HLA-DRB1,ANXA1,PRKDC,STMP1,PTK2B,ULBP3,FYN,WRNIP1,CNPY3,SQSTM1,SQSTM1,BAG6,…	ENSG00000171608,ENSG00000159339,ENSG00000243466,ENSG00000143546,ENSG00000163220,ENSG00000163221,ENSG00000162739,ENSG00000117281,ENSG00000198574,ENSG00000117090,ENSG00000117090,ENSG00000135829,ENSG00000158869,ENSG00000130775,ENSG00000143226,ENSG00000143226,ENSG00000079785,ENSG00000198492,ENSG00000163565,ENSG00000000938,ENSG00000000938,ENSG00000160710,ENSG00000211598,ENSG00000241351,ENSG00000239951…
GO:1901564	organonitrogen compound metabolic process	BP	7040	1674	9.87203e-60
GO:0044260	cellular macromolecule metabolic process	BP	8352	1917	1.04331e-59
GO:0006810	transport	BP	5190	1316	1.11982e-59
GO:0009057	macromolecule catabolic process	BP	1396	491	1.16608e-59
GO:0051179	localization	BP	6735	1615	2.18933e-59
GO:0051234	establishment of localization	BP	5315	1338	6.82654e-59
GO:0015031	protein transport	BP	1998	633	1.94876e-58	VAMP3,NBAS,MCFD2,CHMP3,SEC22B,RAB1A,SFT2D2,TPR,TXNIP,TXNIP,TOMM20,IPO9,RAB13,RHOB,IPO13,ARF1,XPO1,EPS15,KPNA6,TMEM9,RAB10,ARL8A,CMTM6,TMEM115,RAB5A,NUP210,GOLPH3,ARL6IP5,AP3S1,ARRDC3,SEC61A1,TMED7,PIK3R1,SERP1,ANKRD50,SEC62,LMAN2,TMED9,ARF4,AP2M1,SEC13,EXOC3,RAB7A,USO1,BTF3,COPB2,TNPO1,TNPO1,COPG1,TNKS,SEC61G,AP1S1,VTA1,TMED4,CHMP5,ARF5,SNX3,SNX3,STX11,RAB2A,EXOC4,TRAM1,COPG2,TOMM5,NUP153,VPS28,V…	ENSG00000049245,ENSG00000151779,ENSG00000180398,ENSG00000115561,ENSG00000265808,ENSG00000138069,ENSG00000213064,ENSG00000047410,ENSG00000265972,ENSG00000265972,ENSG00000173726,ENSG00000198700,ENSG00000143545,ENSG00000143878,ENSG00000117408,ENSG00000143761,ENSG00000082898,ENSG00000085832,ENSG00000025800,ENSG00000116857,ENSG00000084733,ENSG00000143862,ENSG00000091317,ENSG00000126062,ENSG00000144566…
GO:0044265	cellular macromolecule catabolic process	BP	1162	427	1.53277e-57
GO:0015833	peptide transport	BP	2034	638	3.68087e-57	TAPBP	ENSG00000231925

## Sheet: BP-AD_VS_Ctrl-WB
	Term	Ont	N	DE	P.DE	hgnc_symbol	ensg
GO:0006614	SRP-dependent cotranslational protein targeting to membrane	BP	105	15	1.54201e-08	RPL31,RPL32	ENSG00000071082,ENSG00000144713
GO:0006613	cotranslational protein targeting to membrane	BP	109	15	2.58876e-08
GO:0045047	protein targeting to ER	BP	118	15	7.65e-08
GO:0000184	nuclear-transcribed mRNA catabolic process, nonsense-mediated decay	BP	120	15	9.59692e-08	RPL31,RPL32,SMG5	ENSG00000071082,ENSG00000144713,ENSG00000198952
GO:0072599	establishment of protein localization to endoplasmic reticulum	BP	122	15	1.19827e-07
GO:0044403	symbiont process	BP	884	46	1.63949e-07
GO:0006612	protein targeting to membrane	BP	202	19	1.97744e-07
GO:0006605	protein targeting	BP	432	29	2.35376e-07
GO:0019080	viral gene expression	BP	191	18	4.02387e-07
GO:0016032	viral process	BP	833	43	5.26842e-07	H2AX	ENSG00000188486
GO:0019083	viral transcription	BP	177	17	6.46083e-07	RPL31,RPL32	ENSG00000071082,ENSG00000144713
GO:0044419	interspecies interaction between organisms	BP	932	46	7.28289e-07
GO:0070972	protein localization to endoplasmic reticulum	BP	147	15	1.36866e-06
GO:0090150	establishment of protein localization to membrane	BP	332	23	2.48297e-06
GO:0000956	nuclear-transcribed mRNA catabolic process	BP	207	17	5.57826e-06	LSM4	ENSG00000130520
GO:0072657	protein localization to membrane	BP	621	33	6.36432e-06	AP3D1	ENSG00000065000
GO:0006413	translational initiation	BP	193	16	9.30851e-06	RPL31,RPL32	ENSG00000071082,ENSG00000144713
GO:0016071	mRNA metabolic process	BP	877	41	1.11304e-05
GO:0071840	cellular component organization or biogenesis	BP	6697	195	1.75867e-05
GO:0051128	regulation of cellular component organization	BP	2507	88	2.00188e-05
GO:0016043	cellular component organization	BP	6512	190	2.20135e-05
GO:0044248	cellular catabolic process	BP	2324	82	3.40233e-05
GO:0051129	negative regulation of cellular component organization	BP	741	35	4.03762e-05
GO:0034641	cellular nitrogen compound metabolic process	BP	7161	204	4.16917e-05
GO:0051179	localization	BP	6735	193	5.76007e-05
GO:0072594	establishment of protein localization to organelle	BP	549	28	6.58367e-05
GO:0031331	positive regulation of cellular catabolic process	BP	361	21	8.91359e-05
GO:0009056	catabolic process	BP	2615	88	9.36265e-05
GO:0006402	mRNA catabolic process	BP	364	21	0.000100121
GO:1901360	organic cyclic compound metabolic process	BP	6839	194	0.000102661

## Sheet: BP-PD_VS_Ctrl-WB
	Term	Ont	N	DE	P.DE	hgnc_symbol	ensg
GO:0036230	granulocyte activation	BP	504	313	2.81311e-134
GO:0043312	neutrophil degranulation	BP	485	305	5.64363e-133	KCNAB2,PTAFR,TNFRSF1B,PPIE,VAMP8,YPEL5,CXCR2,ACTR1B,CXCR1,CD53,CD53,RAP1A,S100A8,S100A8,S100A9,S100A12,S100A11,NCSTN,ILF2,QSOX1,CAB39,CHI3L1,CD58,XRCC5,CREG1,ARPC5,PRDX6,SELL,SELL,TMBIM1,PTPRC,PTPRC,SLC11A1,QPCT,CDA,STXBP3,LAMTOR2,CD55,CD55,FCER1G,ACTR2,PADI2,HSPA6,FCGR3B,FCGR2A,DEGS1,CAP1,CAP1,CAP1,CTSS,CTSS,FGR,FGR,FGR,FGR,TMEM63A,RAB10,ARL8A,MNDA,DYNC1LI1,CMTM6,TXNDC5,LPCAT1,S100P,HEXB,HSP90AB…	ENSG00000069424,ENSG00000169403,ENSG00000028137,ENSG00000084072,ENSG00000118640,ENSG00000119801,ENSG00000180871,ENSG00000115073,ENSG00000163464,ENSG00000143119,ENSG00000143119,ENSG00000116473,ENSG00000143546,ENSG00000143546,ENSG00000163220,ENSG00000163221,ENSG00000163191,ENSG00000162736,ENSG00000143621,ENSG00000116260,ENSG00000135932,ENSG00000133048,ENSG00000116815,ENSG00000079246,ENSG00000143162…
GO:0002283	neutrophil activation involved in immune response	BP	488	306	6.60475e-133	FCER1G,MYD88,SYK,LILRA2,TYROBP,TYROBP	ENSG00000158869,ENSG00000172936,ENSG00000165025,ENSG00000239998,ENSG00000011600,ENSG00000011600
GO:0043299	leukocyte degranulation	BP	534	322	7.40192e-133	HCK	ENSG00000101336
GO:0042119	neutrophil activation	BP	498	309	2.31234e-132	CXCR2,IL18RAP,PRKCD,PRKCD,PRKCD,CCL5,CCL5,CCL5,PREX1,FCAR	ENSG00000180871,ENSG00000115607,ENSG00000163932,ENSG00000163932,ENSG00000163932,ENSG00000271503,ENSG00000271503,ENSG00000271503,ENSG00000124126,ENSG00000186431
GO:0002275	myeloid cell activation involved in immune response	BP	544	324	1.77033e-131
GO:0002444	myeloid leukocyte mediated immunity	BP	551	326	4.02999e-131
GO:0002446	neutrophil mediated immunity	BP	499	308	5.35117e-131	IL6R,WDR1,FCAR	ENSG00000160712,ENSG00000071127,ENSG00000186431
GO:0002376	immune system process	BP	3193	962	6.76694e-131	PIK3CD,PADI4,IGKV1-5,GBP5,S100A8,S100A8,S100A9,S100A12,TNFAIP8L2,SLAMF6,CD1D,XRCC5,DHX9,INPP5D,ADSS2,CD244,CD46,CD46,ARHGEF2,SEMA4A,CD55,CD55,FCER1G,CD8A,THEMIS2,THEMIS2,THEMIS2,ZAP70,ZAP70,FCGR2A,CD247,CD247,FCMR,FCMR,YTHDF2,NMI,RNF19B,RNF19B,ARID5A,IFI16,IFI16,GBP1,FGR,FGR,FGR,FGR,IFI6,ISG15,ADAR,IGKV4-1,TNFRSF14,IGKV1-6,IGKV1-9,IGKV3-11,IGKV1-12,IGKV3-15,IGKV1-16,IGKV1-17,IGKV3-20,IGKV2-24,IGK…	ENSG00000171608,ENSG00000159339,ENSG00000243466,ENSG00000154451,ENSG00000143546,ENSG00000143546,ENSG00000163220,ENSG00000163221,ENSG00000163154,ENSG00000162739,ENSG00000158473,ENSG00000079246,ENSG00000135829,ENSG00000168918,ENSG00000035687,ENSG00000122223,ENSG00000117335,ENSG00000117335,ENSG00000116584,ENSG00000196189,ENSG00000196352,ENSG00000196352,ENSG00000158869,ENSG00000153563,ENSG00000130775…
GO:0006955	immune response	BP	2279	769	6.88631e-130	PTAFR,TNFRSF1B,IL1B,IGKV1-5,CXCR2,CXCR1,IL1R2,CXCR4,SLC11A1,CD244,CD8A,ZAP70,ZAP70,IL18RAP,IL18RAP,FCGR3B,FCGR3A,FCGR3A,CTSS,CTSS,GBP2,GBP2,IFI6,IL1RN,IGKV4-1,TNFRSF14,IGKV1-6,IGKV1-9,IGKV3-11,IGKV1-12,IGKV3-15,IGKV1-16,IGKV1-17,IGKV3-20,IGKV2-24,IGKV1-27,IGKV2-28,IGKV2-30,IGKV1-33,IGKV1-39,IGKV1D-39,IGKV1D-33,IGKV2D-29,IGKV2D-28,IGKV3D-15,IGKV3D-11,IKBKE,LY86,HLA-A,HLA-A,HLA-DRB5,HLA-DQB1,HLA-DQ…	ENSG00000169403,ENSG00000028137,ENSG00000125538,ENSG00000243466,ENSG00000180871,ENSG00000163464,ENSG00000115590,ENSG00000121966,ENSG00000018280,ENSG00000122223,ENSG00000153563,ENSG00000115085,ENSG00000115085,ENSG00000115607,ENSG00000115607,ENSG00000162747,ENSG00000203747,ENSG00000203747,ENSG00000163131,ENSG00000163131,ENSG00000162645,ENSG00000162645,ENSG00000126709,ENSG00000136689,ENSG00000211598…
GO:0002274	myeloid leukocyte activation	BP	651	353	4.87883e-126	TYROBP,TYROBP	ENSG00000011600,ENSG00000011600
GO:0002366	leukocyte activation involved in immune response	BP	707	362	4.72e-119	SYK	ENSG00000165025
GO:0002263	cell activation involved in immune response	BP	711	362	4.58675e-118
GO:0045321	leukocyte activation	BP	1284	510	3.12965e-113	PRDX1,PRDX2	ENSG00000117450,ENSG00000167815
GO:0002252	immune effector process	BP	1265	503	8.78776e-112
GO:0044419	interspecies interaction between organisms	BP	932	416	2.53831e-111
GO:0001775	cell activation	BP	1440	545	2.65205e-111	TLR6,TLR1,TLR2,TLR2,TIMP1,TGFB1	ENSG00000174130,ENSG00000174125,ENSG00000137462,ENSG00000137462,ENSG00000102265,ENSG00000105329
GO:0044403	symbiont process	BP	884	402	1.11589e-110
GO:0016032	viral process	BP	833	386	2.6435e-109	WASF2,SLC20A1,PSMB4,CXCR4,GTF2B,SEC13,XRCC5,IVNS1ABP,SP100,SP100,DHX9,BIN1,SUMO1,SUMO1,PTPRC,PTPRC,AUP1,CD46,CD46,STAT1,CD55,CD55,CASP8,CRTC2,HSPD1,FDPS,NFE2L2,CD247,CD247,LCK,YTHDF2,SP110,F11R,ISG15,CFLAR,CFLAR,CFLAR,TNFRSF14,IKBKE,SNAPIN,DYNC1LI1,KAT2B,HLA-A,HLA-A,BAK1,NUP210,CTNNB1,RPSA,DYNLT1,VDAC1,PSMB1,FYN,FYN,RACK1,TDP2,DTX3L,STING1,RNF216,CX3CR1,HSPA1A,RAB7A,HLA-E,PPIA,PPIA,HLA-C,SKP1,SKP…	ENSG00000158195,ENSG00000144136,ENSG00000159377,ENSG00000121966,ENSG00000137947,ENSG00000157020,ENSG00000079246,ENSG00000116679,ENSG00000067066,ENSG00000067066,ENSG00000135829,ENSG00000136717,ENSG00000116030,ENSG00000116030,ENSG00000081237,ENSG00000081237,ENSG00000115307,ENSG00000117335,ENSG00000117335,ENSG00000115415,ENSG00000196352,ENSG00000196352,ENSG00000064012,ENSG00000160741,ENSG00000144381…
GO:0045055	regulated exocytosis	BP	794	370	1.59374e-105	RAB10,RAB11FIP1,TMED10,RAB31,RAB11B,SYNGR2,SYNGR2,MYH9,DNAJC5	ENSG00000084733,ENSG00000156675,ENSG00000170348,ENSG00000168461,ENSG00000185236,ENSG00000108639,ENSG00000108639,ENSG00000100345,ENSG00000101152
GO:0006810	transport	BP	5190	1274	1.07051e-104
GO:0051234	establishment of localization	BP	5315	1294	5.09856e-104
GO:0006887	exocytosis	BP	903	395	5.16523e-102	VAMP3,SYTL1,STXBP3,SNAPIN,STX11,MYO1G,EXOC3,CCR1,STX3,STX3,STX3,WASHC1,SNAP23,TNFAIP2,TNFAIP2,TNFAIP2,RAB27A,RAB3D,STX4,RAB11B,STXBP2,VAMP2,UNC13D,UNC13D,CCL5,CCL5,CCL5,DNAJC5,HCK	ENSG00000049245,ENSG00000142765,ENSG00000116266,ENSG00000143553,ENSG00000135604,ENSG00000136286,ENSG00000180104,ENSG00000163823,ENSG00000166900,ENSG00000166900,ENSG00000166900,ENSG00000181404,ENSG00000092531,ENSG00000185215,ENSG00000185215,ENSG00000185215,ENSG00000069974,ENSG00000105514,ENSG00000103496,ENSG00000185236,ENSG00000076944,ENSG00000220205,ENSG00000092929,ENSG00000092929,ENSG00000271503…
GO:0002443	leukocyte mediated immunity	BP	874	383	4.49215e-99
GO:0016192	vesicle-mediated transport	BP	2107	658	1.608e-91	VAMP3,NECAP2,VAMP8,VAMP8,VAMP5,PREB,ARL4C,SEC13,CUL3,RAB29,STXBP3,HSPA6,ARF1,RAB10,TRAPPC3,STX7,RAB32,AP3S1,STX11,ERGIC1,SFT2D1,ARF4,AP2M1,AP2M1,HSPA1A,YKT6,CCZ1,COPB2,CLTB,COPG1,COPG1,ARFGAP2,STX3,STX3,STX3,ARF5,ACTR1A,GDI2,RAB14,SEC24C,SAR1A,SAR1A,CLTA,YIF1A,COPB1,RTN3,RTN3,RTN3,STX5,ARF6,PICALM,AP1G2,TMED10,ARCN1,HSPA8,HSPA8,VPS39,ARF3,ARF3,RAB6A,RAB27A,TMED2,COPZ1,VAMP1,PLIN3,TRAPPC2L,STX4,GG…	ENSG00000049245,ENSG00000157191,ENSG00000118640,ENSG00000118640,ENSG00000168899,ENSG00000138073,ENSG00000188042,ENSG00000157020,ENSG00000036257,ENSG00000117280,ENSG00000116266,ENSG00000173110,ENSG00000143761,ENSG00000084733,ENSG00000054116,ENSG00000079950,ENSG00000118508,ENSG00000177879,ENSG00000135604,ENSG00000113719,ENSG00000198818,ENSG00000168374,ENSG00000161203,ENSG00000161203,ENSG00000204389…
GO:0051179	localization	BP	6735	1479	8.69427e-85
GO:0016071	mRNA metabolic process	BP	877	361	8.76687e-84	PCBP2,PCBP2,PCBP2,PCBP2	ENSG00000197111,ENSG00000197111,ENSG00000197111,ENSG00000197111
GO:1901564	organonitrogen compound metabolic process	BP	7040	1513	1.01712e-79
GO:0045184	establishment of protein localization	BP	2113	633	3.13844e-79	RCC2,TREX1,DERL1,VCP,SELENOS,CORO1C,CHMP1B,WBP2,IST1,KPNB1,CHMP2A,FLNA	ENSG00000179051,ENSG00000213689,ENSG00000136986,ENSG00000165280,ENSG00000131871,ENSG00000110880,ENSG00000255112,ENSG00000132471,ENSG00000182149,ENSG00000108424,ENSG00000130724,ENSG00000196924
GO:0032940	secretion by cell	BP	1524	502	9.01332e-77	FURIN,CKLF,CKLF,USE1	ENSG00000140564,ENSG00000217555,ENSG00000217555,ENSG00000053501

## Sheet: WB-AD_VS_PD-WB
	Term	Ont	N	DE	P.DE	hgnc_symbol	ensg
GO:0043299	leukocyte degranulation	BP	534	257	2.05339e-116
GO:0036230	granulocyte activation	BP	504	249	5.10488e-116
GO:0042119	neutrophil activation	BP	498	246	1.45555e-114	CXCR2,PRKCD,CCL5,CCL5,CCL5,PREX1	ENSG00000180871,ENSG00000163932,ENSG00000271503,ENSG00000271503,ENSG00000271503,ENSG00000124126
GO:0002283	neutrophil activation involved in immune response	BP	488	243	3.90623e-114	MYD88,FCER1G,SYK,LILRA2,TYROBP	ENSG00000172936,ENSG00000158869,ENSG00000165025,ENSG00000239998,ENSG00000011600
GO:0002275	myeloid cell activation involved in immune response	BP	544	257	5.19674e-114
GO:0043312	neutrophil degranulation	BP	485	242	6.57185e-114	CMTM6,KCNAB2,LPCAT1,S100P,PTAFR,HEXB,TNFRSF1B,PPBP,VAMP8,YPEL5,STK10,HK3,CXCR2,CXCR1,STING1,CD53,CD53,DOCK2,RAP1A,S100A8,S100A9,RAB24,S100A12,S100A11,NCSTN,ILF2,CAB39,CHI3L1,CD58,RAB7A,XRCC5,CREG1,ARPC5,PRDX6,SELL,SELL,ACAA1,CD14,TLR2,CYSTM1,PSMD6,TMBIM1,PTPRC,SLC11A1,PLAC8,IMPDH2,QPCT,CDA,DIAPH1,LAMTOR2,RHOA,FCER1G,ACTR2,PADI2,PRKCD,HSPA6,FCGR3B,FCGR2A,DEGS1,CAP1,CAP1,CAP1,CTSS,CTSS,FGR,FGR,FGR,…	ENSG00000091317,ENSG00000069424,ENSG00000153395,ENSG00000163993,ENSG00000169403,ENSG00000049860,ENSG00000028137,ENSG00000163736,ENSG00000118640,ENSG00000119801,ENSG00000072786,ENSG00000160883,ENSG00000180871,ENSG00000163464,ENSG00000184584,ENSG00000143119,ENSG00000143119,ENSG00000134516,ENSG00000116473,ENSG00000143546,ENSG00000163220,ENSG00000169228,ENSG00000163221,ENSG00000163191,ENSG00000162736…
GO:0002444	myeloid leukocyte mediated immunity	BP	551	257	2.26584e-112
GO:0002446	neutrophil mediated immunity	BP	499	243	2.38143e-111	WDR1,IL6R	ENSG00000071127,ENSG00000160712
GO:0002274	myeloid leukocyte activation	BP	651	275	2.2978e-107	TYROBP	ENSG00000011600
GO:0002366	leukocyte activation involved in immune response	BP	707	286	4.19994e-106	SYK	ENSG00000165025
GO:0002263	cell activation involved in immune response	BP	711	286	2.28174e-105
GO:0002376	immune system process	BP	3193	692	1.11088e-104	PIK3CD,SPON2,PADI4,IGKV1-5,IRF2,GBP5,STING1,S100A8,S100A9,BCL6,S100A12,TNFAIP8L2,SLAMF6,CSF1R,XRCC5,CD14,TLR2,MYD88,INPP5D,CD74,CD74,IRF1,IRF1,CD46,ARHGEF2,SEMA4A,FCER1G,CD8A,THEMIS2,THEMIS2,ZAP70,FCGR2A,CD247,CD247,FCMR,FCMR,NMI,GBP1,FGR,FGR,FGR,IFI6,ISG15,IGKV4-1,TNFRSF14,IGKV3-11,IGKV3-15,IGKV3-20,IGKV2-30,IGKV2D-28,SFPQ,LY86,HLA-A,HLA-A,HLA-DRB5,HLA-DRB1,LYN,ANXA1,SYK,TREM1,FCN1,UNC93B1,SIT1,…	ENSG00000171608,ENSG00000159674,ENSG00000159339,ENSG00000243466,ENSG00000168310,ENSG00000154451,ENSG00000184584,ENSG00000143546,ENSG00000163220,ENSG00000113916,ENSG00000163221,ENSG00000163154,ENSG00000162739,ENSG00000182578,ENSG00000079246,ENSG00000170458,ENSG00000137462,ENSG00000172936,ENSG00000168918,ENSG00000019582,ENSG00000019582,ENSG00000125347,ENSG00000125347,ENSG00000117335,ENSG00000116584…
GO:0006955	immune response	BP	2279	559	5.12455e-104	PTAFR,TNFRSF1B,PPBP,IL7R,TCF7,GZMA,PF4,TNFSF10,IL1B,IGKV1-5,CXCR2,CXCR1,CXCR4,CX3CR1,TLR2,SLC11A1,FYB1,FYB1,CD74,CD74,CD74,CD74,CD8A,CCR1,ZAP70,IL18RAP,FCGR3B,FCGR3A,CTSS,CTSS,GBP2,IFI6,IL1RN,IGKV4-1,TNFRSF14,IGKV3-11,IGKV3-15,IGKV3-20,IGKV2-30,IGKV2D-28,LY86,HLA-A,HLA-A,FTH1,FTH1,HLA-DRB5,HLA-DQB1,NFIL3,HLA-DRB1,CD164,HLA-DQA1,HLA-DQA1,TRIM22,PRELID1,LTB,LTB,LST1,LST1,HLA-DMB,HLA-DMA,SEMA4D,HLA-…	ENSG00000169403,ENSG00000028137,ENSG00000163736,ENSG00000168685,ENSG00000081059,ENSG00000145649,ENSG00000163737,ENSG00000121858,ENSG00000125538,ENSG00000243466,ENSG00000180871,ENSG00000163464,ENSG00000121966,ENSG00000168329,ENSG00000137462,ENSG00000018280,ENSG00000082074,ENSG00000082074,ENSG00000019582,ENSG00000019582,ENSG00000019582,ENSG00000019582,ENSG00000153563,ENSG00000163823,ENSG00000115085…
GO:0045321	leukocyte activation	BP	1284	389	4.44919e-99	PRDX1,PRDX2	ENSG00000117450,ENSG00000167815
GO:0001775	cell activation	BP	1440	416	5.78994e-99	TLR2,TIMP1,TGFB1	ENSG00000137462,ENSG00000102265,ENSG00000105329
GO:0002252	immune effector process	BP	1265	383	2.45799e-97
GO:0045055	regulated exocytosis	BP	794	292	4.48237e-96	RAB10,RAB31,MYH9,RAB11B,SYNGR2	ENSG00000084733,ENSG00000168461,ENSG00000100345,ENSG00000185236,ENSG00000108639
GO:0006810	transport	BP	5190	923	1.39655e-93
GO:0051234	establishment of localization	BP	5315	931	1.2382e-90
GO:0006887	exocytosis	BP	903	305	1.25293e-89	VAMP3,SYTL1,CCR1,STX11,MYO1G,SNAP23,TNFAIP2,TNFAIP2,TNFAIP2,STX4,RAB27A,VAMP2,CCL5,CCL5,CCL5,RAB3D,RAB11B,STXBP2,UNC13D,UNC13D	ENSG00000049245,ENSG00000142765,ENSG00000163823,ENSG00000135604,ENSG00000136286,ENSG00000092531,ENSG00000185215,ENSG00000185215,ENSG00000185215,ENSG00000103496,ENSG00000069974,ENSG00000220205,ENSG00000271503,ENSG00000271503,ENSG00000271503,ENSG00000105514,ENSG00000185236,ENSG00000076944,ENSG00000092929,ENSG00000092929
GO:0002443	leukocyte mediated immunity	BP	874	297	6.615e-88
GO:0051179	localization	BP	6735	1083	1.4136e-86
GO:0016192	vesicle-mediated transport	BP	2107	491	3.15191e-81	VAMP3,NECAP2,VAMP8,VAMP5,ERGIC1,ARL4C,ARF4,AP2M1,CLTB,HSPA6,COPG1,ARF1,RAB10,ARFGAP2,ARF5,ACTR1A,RAB32,STX11,GDI2,CLTA,HSPA1A,RTN3,STX5,ARF6,PICALM,HSPA8,STX4,CHMP1A,ARF3,ARF3,RAB27A,TMED2,TRAPPC1,VAMP2,COPZ1,COPZ1,PLIN3,ERGIC3,GDI1,BCAP31,AP1S2,NAPA,AP3D1,AP2S1,AP2A1,AP1M1,CYTH1,CYTH1,KDELR1,STXBP2,STXBP2,TRAPPC5,COPE,KXD1	ENSG00000049245,ENSG00000157191,ENSG00000118640,ENSG00000168899,ENSG00000113719,ENSG00000188042,ENSG00000168374,ENSG00000161203,ENSG00000175416,ENSG00000173110,ENSG00000181789,ENSG00000143761,ENSG00000084733,ENSG00000149182,ENSG00000004059,ENSG00000138107,ENSG00000118508,ENSG00000135604,ENSG00000057608,ENSG00000122705,ENSG00000204389,ENSG00000133318,ENSG00000162236,ENSG00000165527,ENSG00000073921…
GO:0044419	interspecies interaction between organisms	BP	932	296	1.56319e-79
GO:0044403	symbiont process	BP	884	285	3.86847e-78
GO:0016032	viral process	BP	833	275	6.80072e-78	WASF2,RPSA,SLC20A1,PSMB4,STING1,CXCR4,CX3CR1,RAB7A,XRCC5,IK,CTBP1,BIN1,PTPRC,EIF4A2,NPM1,PAK2,AUP1,CD46,STAT1,RHOA,CASP8,HSPD1,NFE2L2,CD247,CD247,LCK,ISG15,TNFRSF14,VIM,DOK2,HLA-A,HLA-A,ANP32B,BNIP3L,RELA,LYN,SYK,PSMB7,RXRA,HNRNPK,TLN1,DYNLT1,TRAM1,PSMB1,TRIM22,RACK1,PILRA,TDP2,CD81,RRAGA,BANF1,SF3B2,ITGB1,PACS1,HSPA1A,HLA-E,PPIA,HLA-C,OGA,RTN3,NXF1,PSMB8,PSMB9,PPP1CA,HNRNPA2B1,HNRNPA2B1,HLA-B,ZY…	ENSG00000158195,ENSG00000168028,ENSG00000144136,ENSG00000159377,ENSG00000184584,ENSG00000121966,ENSG00000168329,ENSG00000075785,ENSG00000079246,ENSG00000113141,ENSG00000159692,ENSG00000136717,ENSG00000081237,ENSG00000156976,ENSG00000181163,ENSG00000180370,ENSG00000115307,ENSG00000117335,ENSG00000115415,ENSG00000067560,ENSG00000064012,ENSG00000144381,ENSG00000116044,ENSG00000198821,ENSG00000198821…
GO:0032940	secretion by cell	BP	1524	380	1.09404e-69	CKLF,FURIN	ENSG00000217555,ENSG00000140564
GO:0006613	cotranslational protein targeting to membrane	BP	109	87	1.23156e-66	SEC61A1,SSR2,TRAM1,ARL6IP1,SRP14,SRPRA	ENSG00000058262,ENSG00000163479,ENSG00000067167,ENSG00000170540,ENSG00000140319,ENSG00000182934
GO:0045047	protein targeting to ER	BP	118	90	1.02053e-65	SPCS1,SEC61A1,SPCS3,SRP14,SRPRA	ENSG00000114902,ENSG00000058262,ENSG00000129128,ENSG00000140319,ENSG00000182934
GO:0072599	establishment of protein localization to endoplasmic reticulum	BP	122	91	6.24275e-65
